# Supplementary material for: Global Map of Specialized Metabolites Encoded in Prokaryotic Plasmids
Source: Microbiol Spectr. 2023 Jun 13;11(4):e01523-23. doi: 10.1128/spectrum.01523-23 (PMC10434180; doi:10.1128/spectrum.01523-23)
Supplement: Supplemental File 1 — File S1. Download spectrum.01523-23-s0001.xlsx, XLSX file, 0.6 MB [file spectrum.01523-23-s0001.xlsx]

## Sheet: Hoja1
Supplementary File 1. Plasmid collection used in this study and their metadata (Redondo-Salvo et al., 2020).
AccessionVersion	SeqName	Size (bp)	Topology	TaxName	TaxSuperkingdom	TaxPhylum	TaxClass	TaxOrder	TaxFamily	TaxGenus	TaxSpecies
NC_000905.1	pME2200	6205	linear	Methanothermobacter thermautotrophicus	Archaea	Euryarchaeota	Methanobacteria	Methanobacteriales	Methanobacteriaceae	Methanothermobacter	Methanothermobacter thermautotrophicus
NC_000906.2	pIL105	8506	circular	Lactococcus lactis	Bacteria	Firmicutes	Bacilli	Lactobacillales	Streptococcaceae	Lactococcus	Lactococcus lactis
NC_000923.1	pRAY	6076	circular	Acinetobacter sp. SUN	Bacteria	Proteobacteria	Gammaproteobacteria	Pseudomonadales	Moraxellaceae	Acinetobacter	Acinetobacter sp. SUN
NC_000937.1	pER35	9531	circular	Streptococcus thermophilus	Bacteria	Firmicutes	Bacilli	Lactobacillales	Streptococcaceae	Streptococcus	Streptococcus thermophilus
NC_000938.1	pER36	3498	circular	Streptococcus thermophilus	Bacteria	Firmicutes	Bacilli	Lactobacillales	Streptococcaceae	Streptococcus	Streptococcus thermophilus
NC_000948.1	cp32-1	30750	circular	Borrelia burgdorferi B31	Bacteria	Spirochaetes	Spirochaetia	Spirochaetales	Borreliaceae	Borreliella	Borreliella burgdorferi
NC_000949.1	cp32-3	30223	circular	Borrelia burgdorferi B31	Bacteria	Spirochaetes	Spirochaetia	Spirochaetales	Borreliaceae	Borreliella	Borreliella burgdorferi
NC_000950.1	cp32-4	30299	circular	Borrelia burgdorferi B31	Bacteria	Spirochaetes	Spirochaetia	Spirochaetales	Borreliaceae	Borreliella	Borreliella burgdorferi
NC_000951.1	cp32-6	29838	circular	Borrelia burgdorferi B31	Bacteria	Spirochaetes	Spirochaetia	Spirochaetales	Borreliaceae	Borreliella	Borreliella burgdorferi
NC_000952.1	cp32-7	30800	circular	Borrelia burgdorferi B31	Bacteria	Spirochaetes	Spirochaetia	Spirochaetales	Borreliaceae	Borreliella	Borreliella burgdorferi
NC_000953.1	cp32-8	30885	circular	Borrelia burgdorferi B31	Bacteria	Spirochaetes	Spirochaetia	Spirochaetales	Borreliaceae	Borreliella	Borreliella burgdorferi
NC_000954.1	cp32-9	30651	circular	Borrelia burgdorferi B31	Bacteria	Spirochaetes	Spirochaetia	Spirochaetales	Borreliaceae	Borreliella	Borreliella burgdorferi
NC_000955.2	lp21	18777	linear	Borrelia burgdorferi B31	Bacteria	Spirochaetes	Spirochaetia	Spirochaetales	Borreliaceae	Borreliella	Borreliella burgdorferi
NC_000956.1	lp56	52971	linear	Borrelia burgdorferi B31	Bacteria	Spirochaetes	Spirochaetia	Spirochaetales	Borreliaceae	Borreliella	Borreliella burgdorferi
NC_000957.1	lp5	5228	linear	Borrelia burgdorferi B31	Bacteria	Spirochaetes	Spirochaetia	Spirochaetales	Borreliaceae	Borreliella	Borreliella burgdorferi
NC_000958.1	MP1	177466	circular	Deinococcus radiodurans R1	Bacteria	Deinococcus-Thermus	Deinococci	Deinococcales	Deinococcaceae	Deinococcus	Deinococcus radiodurans
NC_000959.1	CP1	45704	circular	Deinococcus radiodurans R1	Bacteria	Deinococcus-Thermus	Deinococci	Deinococcales	Deinococcaceae	Deinococcus	Deinococcus radiodurans
NC_001272.2	pBMB9741	6578	circular	Bacillus thuringiensis serovar kurstaki str. YBT-1520	Bacteria	Firmicutes	Bacilli	Bacillales	Bacillaceae	Bacillus	Bacillus thuringiensis
NC_001275.1	pAC5	5123	circular	Acetobacter aceti	Bacteria	Proteobacteria	Alphaproteobacteria	Rhodospirillales	Acetobacteraceae	Acetobacter	Acetobacter aceti
NC_001277.1	pMD136	19515	circular	Pediococcus pentosaceus	Bacteria	Firmicutes	Bacilli	Lactobacillales	Lactobacillaceae	Pediococcus	Pediococcus pentosaceus
NC_001315.1	pTA144 Up	1921	circular	Moraxella sp. TA144	Bacteria	Proteobacteria	Gammaproteobacteria	Pseudomonadales	Moraxellaceae	Moraxella	Moraxella sp. TA144
NC_001316.1	pTA144 Dw	1313	circular	Moraxella sp. TA144	Bacteria	Proteobacteria	Gammaproteobacteria	Pseudomonadales	Moraxellaceae	Moraxella	Moraxella sp. TA144
NC_001336.1	pFV1	13514	circular	Methanothermobacter thermautotrophicus	Archaea	Euryarchaeota	Methanobacteria	Methanobacteriales	Methanobacteriaceae	Methanothermobacter	Methanothermobacter thermautotrophicus
NC_001337.1	pFZ1	11014	circular	Methanothermobacter thermautotrophicus	Archaea	Euryarchaeota	Methanobacteria	Methanobacteriales	Methanobacteriaceae	Methanothermobacter	Methanothermobacter thermautotrophicus
NC_001370.1	pC30il	2140	linear	Lactobacillus plantarum	Bacteria	Firmicutes	Bacilli	Lactobacillales	Lactobacillaceae	Lactobacillus	Lactobacillus plantarum
NC_001371.1	ColE1	6646	circular	Escherichia coli	Bacteria	Proteobacteria	Gammaproteobacteria	Enterobacterales	Enterobacteriaceae	Escherichia	Escherichia coli
NC_001372.1	pCHL1	7502	circular	Chlamydia trachomatis	Bacteria	Chlamydiae	Chlamydiia	Chlamydiales	Chlamydiaceae	Chlamydia	Chlamydia trachomatis
NC_001373.1	ColA	6720	circular	Escherichia coli	Bacteria	Proteobacteria	Gammaproteobacteria	Enterobacterales	Enterobacteriaceae	Escherichia	Escherichia coli
NC_001375.1	pHV2	6354	circular	Haloferax volcanii DS2	Archaea	Euryarchaeota	Halobacteria	Haloferacales	Haloferacaceae	Haloferax	Haloferax volcanii
NC_001376.1	pIM13	2246	linear	Bacillus subtilis	Bacteria	Firmicutes	Bacilli	Bacillales	Bacillaceae	Bacillus	Bacillus subtilis
NC_001377.1	pJD1	4207	circular	Neisseria gonorrhoeae	Bacteria	Proteobacteria	Betaproteobacteria	Neisseriales	Neisseriaceae	Neisseria	Neisseria gonorrhoeae
NC_001378.1	pKYM	2083	circular	Shigella sonnei	Bacteria	Proteobacteria	Gammaproteobacteria	Enterobacterales	Enterobacteriaceae	Shigella	Shigella sonnei
NC_001379.1	pLJ1	3292	circular	Lactobacillus helveticus subsp. jugurti	Bacteria	Firmicutes	Bacilli	Lactobacillales	Lactobacillaceae	Lactobacillus	Lactobacillus helveticus
NC_001380.1	pLS1	4408	linear	Streptococcus agalactiae	Bacteria	Firmicutes	Bacilli	Lactobacillales	Streptococcaceae	Streptococcus	Streptococcus agalactiae
NC_001381.1	pAL5000	4837	circular	Mycobacterium fortuitum	Bacteria	Actinobacteria	Actinobacteria	Corynebacteriales	Mycobacteriaceae	Mycobacterium	Mycobacterium fortuitum
NC_001382.1	Plasmid pADB201	1717	circular	Mycoplasma mycoides	Bacteria	Tenericutes	Mollicutes	Mycoplasmatales	Mycoplasmataceae	Mycoplasma	Mycoplasma mycoides
NC_001383.1	pNKH43	1471	circular	Stenotrophomonas maltophilia	Bacteria	Proteobacteria	Gammaproteobacteria	Xanthomonadales	Xanthomonadaceae	Stenotrophomonas	Stenotrophomonas maltophilia
NC_001384.1	pUB110	4548	circular	Staphylococcus aureus	Bacteria	Firmicutes	Bacilli	Bacillales	Staphylococcaceae	Staphylococcus	Staphylococcus aureus
NC_001385.1	plasmid pAM330	4448	linear	Corynebacterium glutamicum	Bacteria	Actinobacteria	Actinobacteria	Corynebacteriales	Corynebacteriaceae	Corynebacterium	Corynebacterium glutamicum
NC_001387.1	pIJ101	8830	circular	Streptomyces lividans	Bacteria	Actinobacteria	Actinobacteria	Streptomycetales	Streptomycetaceae	Streptomyces	Streptomyces lividans
NC_001388.1	pIP404	10206	circular	Clostridium perfringens	Bacteria	Firmicutes	Clostridia	Clostridiales	Clostridiaceae	Clostridium	Clostridium perfringens
NC_001390.1	pNE131	2355	circular	Staphylococcus epidermidis	Bacteria	Firmicutes	Bacilli	Bacillales	Staphylococcaceae	Staphylococcus	Staphylococcus epidermidis
NC_001391.1	pNS1	3879	circular	Staphylococcus aureus	Bacteria	Firmicutes	Bacilli	Bacillales	Staphylococcaceae	Staphylococcus	Staphylococcus aureus
NC_001393.1	pT181	4439	circular	Staphylococcus aureus	Bacteria	Firmicutes	Bacilli	Bacillales	Staphylococcaceae	Staphylococcus	Staphylococcus aureus
NC_001395.1	pT48	2475	circular	Staphylococcus aureus	Bacteria	Firmicutes	Bacilli	Bacillales	Staphylococcaceae	Staphylococcus	Staphylococcus aureus
NC_001399.1	pJTPS1	6633	circular	Ralstonia solanacearum	Bacteria	Proteobacteria	Betaproteobacteria	Burkholderiales	Burkholderiaceae	Ralstonia	Ralstonia solanacearum
NC_001415.1	R-plasmid pAG1	19751	linear	Corynebacterium glutamicum	Bacteria	Actinobacteria	Actinobacteria	Corynebacteriales	Corynebacteriaceae	Corynebacterium	Corynebacterium glutamicum
NC_001425.2	pSN22	11046	circular	Streptomyces flavovirens	Bacteria	Actinobacteria	Actinobacteria	Streptomycetales	Streptomycetaceae	Streptomyces	Streptomyces flavovirens
NC_001431.1	pMBCP	2241	circular	Ralstonia pickettii	Bacteria	Proteobacteria	Betaproteobacteria	Burkholderiales	Burkholderiaceae	Ralstonia	Ralstonia pickettii
NC_001446.1	pTX14-3	7649	linear	Bacillus thuringiensis	Bacteria	Firmicutes	Bacilli	Bacillales	Bacillaceae	Bacillus	Bacillus thuringiensis
NC_001456.1	pSR1	3054	circular	Corynebacterium glutamicum	Bacteria	Actinobacteria	Actinobacteria	Corynebacteriales	Corynebacteriaceae	Corynebacterium	Corynebacterium glutamicum
NC_001476.1	pHPM186	12887	circular	Helicobacter pylori	Bacteria	Proteobacteria	Epsilonproteobacteria	Campylobacterales	Helicobacteraceae	Helicobacter	Helicobacter pylori
NC_001496.1	virulence plasmid PX01	181654	circular	Bacillus anthracis	Bacteria	Firmicutes	Bacilli	Bacillales	Bacillaceae	Bacillus	Bacillus anthracis
NC_001520.1	pTF4.1	4104	circular	Acidithiobacillus ferrooxidans	Bacteria	Proteobacteria	Acidithiobacillia	Acidithiobacillales	Acidithiobacillaceae	Acidithiobacillus	Acidithiobacillus ferrooxidans
NC_001537.1	pECO29	3895	circular	Escherichia coli	Bacteria	Proteobacteria	Gammaproteobacteria	Enterobacterales	Enterobacteriaceae	Escherichia	Escherichia coli
NC_001597.1	Plasmid pMA2	4993	circular	Microcystis aeruginosa	Bacteria	Cyanobacteria	-	Chroococcales	Microcystaceae	Microcystis	Microcystis aeruginosa
NC_001670.1	pWS58	7921	linear	Lactobacillus delbrueckii	Bacteria	Firmicutes	Bacilli	Lactobacillales	Lactobacillaceae	Lactobacillus	Lactobacillus delbrueckii
NC_001705.1	pBC16	4630	circular	Bacillus cereus	Bacteria	Firmicutes	Bacilli	Bacillales	Bacillaceae	Bacillus	Bacillus cereus
NC_001732.1	pDSM2661_1	58407	circular	Methanocaldococcus jannaschii DSM 2661	Archaea	Euryarchaeota	Methanococci	Methanococcales	Methanocaldococcaceae	Methanocaldococcus	Methanocaldococcus jannaschii
NC_001733.1	pDSM2661_2	16550	circular	Methanocaldococcus jannaschii DSM 2661	Archaea	Euryarchaeota	Methanococci	Methanococcales	Methanocaldococcaceae	Methanocaldococcus	Methanocaldococcus jannaschii
NC_001735.4	R751	53423	circular	Klebsiella aerogenes	Bacteria	Proteobacteria	Gammaproteobacteria	Enterobacterales	Enterobacteriaceae	Klebsiella	Klebsiella aerogenes
NC_001738.1	pSCL	11696	linear	Streptomyces clavuligerus ATCC 27064	Bacteria	Actinobacteria	Actinobacteria	Streptomycetales	Streptomycetaceae	Streptomyces	Streptomyces clavuligerus
NC_001740.1	RSF1010	8684	linear	Escherichia coli	Bacteria	Proteobacteria	Gammaproteobacteria	Enterobacterales	Enterobacteriaceae	Escherichia	Escherichia coli
NC_001755.1	pRM21	2935	circular	Rhodothermus marinus	Bacteria	Bacteroidetes	-	Bacteroidetes Order II. Incertae sedis	Rhodothermaceae	Rhodothermus	Rhodothermus marinus
NC_001756.1	pHPM180	3506	circular	Helicobacter pylori	Bacteria	Proteobacteria	Epsilonproteobacteria	Campylobacterales	Helicobacteraceae	Helicobacter	Helicobacter pylori
NC_001757.1	pGT232	5113	linear	Lactobacillus reuteri 100-23	Bacteria	Firmicutes	Bacilli	Lactobacillales	Lactobacillaceae	Lactobacillus	Lactobacillus reuteri
NC_001758.1	pBAW301	1768	circular	Ruminococcus flavefaciens	Bacteria	Firmicutes	Clostridia	Clostridiales	Ruminococcaceae	Ruminococcus	Ruminococcus flavefaciens
NC_001759.1	pJV1	11143	circular	Streptomyces phaeochromogenes	Bacteria	Actinobacteria	Actinobacteria	Streptomycetales	Streptomycetaceae	Streptomyces	Streptomyces phaeochromogenes
NC_001760.1	pRAM4	3130	circular	Prevotella ruminicola	Bacteria	Bacteroidetes	Bacteroidia	Bacteroidales	Prevotellaceae	Prevotella	Prevotella ruminicola
NC_001763.1	pT181	6024	linear	Staphylococcus aureus	Bacteria	Firmicutes	Bacilli	Bacillales	Staphylococcaceae	Staphylococcus	Staphylococcus aureus
NC_001764.1	pTA1040	7837	circular	Bacillus subtilis	Bacteria	Firmicutes	Bacilli	Bacillales	Bacillaceae	Bacillus	Bacillus subtilis
NC_001765.1	pTA1015	5807	circular	Bacillus subtilis	Bacteria	Firmicutes	Bacilli	Bacillales	Bacillaceae	Bacillus	Bacillus subtilis
NC_001766.1	pTA1060	8737	circular	Bacillus subtilis	Bacteria	Firmicutes	Bacilli	Bacillales	Bacillaceae	Bacillus	Bacillus subtilis
NC_001767.1	pKH6	4439	circular	Staphylococcus aureus	Bacteria	Firmicutes	Bacilli	Bacillales	Staphylococcaceae	Staphylococcus	Staphylococcus aureus
NC_001771.1	pRN1	5350	circular	Sulfolobus islandicus	Archaea	Crenarchaeota	Thermoprotei	Sulfolobales	Sulfolobaceae	Sulfolobus	Sulfolobus islandicus
NC_001772.1	indigenous plasmid	2450	circular	Clostridium sp. MCF-1	Bacteria	Firmicutes	Clostridia	Clostridiales	Clostridiaceae	Clostridium	Clostridium sp. MCF-1
NC_001773.1	pGT5	3444	circular	Pyrococcus abyssi GE5	Archaea	Euryarchaeota	Thermococci	Thermococcales	Thermococcaceae	Pyrococcus	Pyrococcus abyssi
NC_001774.1	pIG1	5360	circular	Pasteurella multocida	Bacteria	Proteobacteria	Gammaproteobacteria	Pasteurellales	Pasteurellaceae	Pasteurella	Pasteurella multocida
NC_001787.1	pAP1	2439	circular	Trueperella pyogenes	Bacteria	Actinobacteria	Actinobacteria	Actinomycetales	Actinomycetaceae	Trueperella	Trueperella pyogenes
NC_001791.1	pXZ10145.1	4885	circular	Corynebacterium glutamicum	Bacteria	Actinobacteria	Actinobacteria	Corynebacteriales	Corynebacteriaceae	Corynebacterium	Corynebacterium glutamicum
NC_001797.1	pGB354	6437	circular	Streptococcus agalactiae	Bacteria	Firmicutes	Bacilli	Lactobacillales	Streptococcaceae	Streptococcus	Streptococcus agalactiae
NC_001811.1	pURB500	8285	circular	Methanococcus maripaludis C5	Archaea	Euryarchaeota	Methanococci	Methanococcales	Methanococcaceae	Methanococcus	Methanococcus maripaludis
NC_001843.1	pHP489	1222	linear	Helicobacter pylori	Bacteria	Proteobacteria	Epsilonproteobacteria	Campylobacterales	Helicobacteraceae	Helicobacter	Helicobacter pylori
NC_001845.1	pZMO1	1680	circular	Zymomonas mobilis subsp. mobilis ATCC 10988	Bacteria	Proteobacteria	Alphaproteobacteria	Sphingomonadales	Sphingomonadaceae	Zymomonas	Zymomonas mobilis
NC_001848.1	pBERT	4656	circular	Salmonella enterica subsp. enterica serovar Berta	Bacteria	Proteobacteria	Gammaproteobacteria	Enterobacterales	Enterobacteriaceae	Salmonella	Salmonella enterica
NC_001849.2	lp17	16821	linear	Borrelia burgdorferi B31	Bacteria	Spirochaetes	Spirochaetia	Spirochaetales	Borreliaceae	Borreliella	Borreliella burgdorferi
NC_001850.1	lp25	24177	linear	Borrelia burgdorferi B31	Bacteria	Spirochaetes	Spirochaetia	Spirochaetales	Borreliaceae	Borreliella	Borreliella burgdorferi
NC_001851.2	lp28-1	28155	linear	Borrelia burgdorferi B31	Bacteria	Spirochaetes	Spirochaetia	Spirochaetales	Borreliaceae	Borreliella	Borreliella burgdorferi
NC_001852.1	lp28-2	29766	linear	Borrelia burgdorferi B31	Bacteria	Spirochaetes	Spirochaetia	Spirochaetales	Borreliaceae	Borreliella	Borreliella burgdorferi
NC_001853.1	lp28-3	28601	linear	Borrelia burgdorferi B31	Bacteria	Spirochaetes	Spirochaetia	Spirochaetales	Borreliaceae	Borreliella	Borreliella burgdorferi
NC_001854.1	lp28-4	27323	linear	Borrelia burgdorferi B31	Bacteria	Spirochaetes	Spirochaetia	Spirochaetales	Borreliaceae	Borreliella	Borreliella burgdorferi
NC_001855.1	lp36	36849	linear	Borrelia burgdorferi B31	Bacteria	Spirochaetes	Spirochaetia	Spirochaetales	Borreliaceae	Borreliella	Borreliella burgdorferi
NC_001856.1	lp38	38829	linear	Borrelia burgdorferi B31	Bacteria	Spirochaetes	Spirochaetia	Spirochaetales	Borreliaceae	Borreliella	Borreliella burgdorferi
NC_001857.2	lp54	53657	linear	Borrelia burgdorferi B31	Bacteria	Spirochaetes	Spirochaetia	Spirochaetales	Borreliaceae	Borreliella	Borreliella burgdorferi
NC_001858.1	pPL10	7028	circular	Bacillus pumilus	Bacteria	Firmicutes	Bacilli	Bacillales	Bacillaceae	Bacillus	Bacillus pumilus
NC_001869.1	pNRC100	191346	circular	Halobacterium salinarum NRC-1	Archaea	Euryarchaeota	Halobacteria	Halobacteriales	Halobacteriaceae	Halobacterium	Halobacterium salinarum
NC_001880.1	ece1	39456	circular	Aquifex aeolicus VF5	Bacteria	Aquificae	Aquificae	Aquificales	Aquificaceae	Aquifex	Aquifex aeolicus
NC_001889.1	Ddp5	14955	circular	Dictyostelium discoideum	Eukaryota	-	-	Dictyosteliida	-	Dictyostelium	Dictyostelium discoideum
NC_001898.1	pUCD5000	5229	circular	Tatumella morbirosei	Bacteria	Proteobacteria	Gammaproteobacteria	Enterobacterales	Erwiniaceae	Tatumella	Tatumella morbirosei
NC_001903.1	cp26	26498	circular	Borrelia burgdorferi B31	Bacteria	Spirochaetes	Spirochaetia	Spirochaetales	Borreliaceae	Borreliella	Borreliella burgdorferi
NC_001904.1	cp9	9386	circular	Borrelia burgdorferi B31	Bacteria	Spirochaetes	Spirochaetia	Spirochaetales	Borreliaceae	Borreliella	Borreliella burgdorferi
NC_001910.1	pLeu-Sg	7967	circular	Buchnera aphidicola (Schizaphis graminum)	Bacteria	Proteobacteria	Gammaproteobacteria	Enterobacterales	Erwiniaceae	Buchnera	Buchnera aphidicola
NC_001911.1	pLeu-Dn	7768	circular	Buchnera aphidicola	Bacteria	Proteobacteria	Gammaproteobacteria	Enterobacterales	Erwiniaceae	Buchnera	Buchnera aphidicola
NC_001949.1	pMRC01	60232	circular	Lactococcus lactis	Bacteria	Firmicutes	Bacilli	Lactobacillales	Streptococcaceae	Lactococcus	Lactococcus lactis
NC_001974.1	pMA4	2514	circular	Synechococcus sp.	Bacteria	Cyanobacteria	-	Synechococcales	Synechococcaceae	Synechococcus	Synechococcus sp.
NC_001988.2	pSOL1	192000	circular	Clostridium acetobutylicum ATCC 824	Bacteria	Firmicutes	Clostridia	Clostridiales	Clostridiaceae	Clostridium	Clostridium acetobutylicum
NC_001994.1	pSK3	1658	circular	Staphylococcus aureus	Bacteria	Firmicutes	Bacilli	Bacillales	Staphylococcaceae	Staphylococcus	Staphylococcus aureus
NC_001995.1	pSK6	1551	circular	Staphylococcus aureus	Bacteria	Firmicutes	Bacilli	Bacillales	Staphylococcaceae	Staphylococcus	Staphylococcus aureus
NC_002002.1	pPA52	6281	circular	Fusobacterium nucleatum	Bacteria	Fusobacteria	Fusobacteriia	Fusobacteriales	Fusobacteriaceae	Fusobacterium	Fusobacterium nucleatum
NC_002013.1	pC194	2910	circular	Staphylococcus aureus	Bacteria	Firmicutes	Bacilli	Bacillales	Staphylococcaceae	Staphylococcus	Staphylococcus aureus
NC_002033.1	pNL1	184457	circular	Novosphingobium aromaticivorans	Bacteria	Proteobacteria	Alphaproteobacteria	Sphingomonadales	Sphingomonadaceae	Novosphingobium	Novosphingobium aromaticivorans
NC_002056.1	pSC101	9263	circular	Salmonella enterica subsp. enterica serovar Typhimurium	Bacteria	Proteobacteria	Gammaproteobacteria	Enterobacterales	Enterobacteriaceae	Salmonella	Salmonella enterica
NC_002059.1	pOM1	2804	circular	Butyrivibrio fibrisolvens	Bacteria	Firmicutes	Clostridia	Clostridiales	Lachnospiraceae	Butyrivibrio	Butyrivibrio fibrisolvens
NC_002060.1	small Plasmid pMA1	2287	circular	Microcystis aeruginosa	Bacteria	Cyanobacteria	-	Chroococcales	Microcystaceae	Microcystis	Microcystis aeruginosa
NC_002061.1	Plasmid pPF1	1509	circular	Leptolyngbya foveolarum	Bacteria	Cyanobacteria	-	Synechococcales	Leptolyngbyaceae	Leptolyngbya	Leptolyngbya foveolarum
NC_002062.1	pSTK1	1883	circular	Geobacillus stearothermophilus	Bacteria	Firmicutes	Bacilli	Bacillales	Bacillaceae	Geobacillus	Geobacillus stearothermophilus
NC_002070.1	pPZG500	3661	circular	Tatumella citrea	Bacteria	Proteobacteria	Gammaproteobacteria	Enterobacterales	Erwiniaceae	Tatumella	Tatumella citrea
NC_002075.1	p1414	7949	circular	Bacillus subtilis	Bacteria	Firmicutes	Bacilli	Bacillales	Bacillaceae	Bacillus	Bacillus subtilis
NC_002088.1	pSA19	4839	circular	Vibrio parahaemolyticus	Bacteria	Proteobacteria	Gammaproteobacteria	Vibrionales	Vibrionaceae	Vibrio	Vibrio parahaemolyticus
NC_002090.1	NTP16	8255	linear	Salmonella enterica subsp. enterica serovar Typhimurium	Bacteria	Proteobacteria	Gammaproteobacteria	Enterobacterales	Enterobacteriaceae	Salmonella	Salmonella enterica
NC_002091.1	pTX14-1	5415	circular	Bacillus thuringiensis serovar israelensis	Bacteria	Firmicutes	Bacilli	Bacillales	Bacillaceae	Bacillus	Bacillus thuringiensis
NC_002092.1	pXF868	1296	circular	Xylella fastidiosa	Bacteria	Proteobacteria	Gammaproteobacteria	Xanthomonadales	Xanthomonadaceae	Xylella	Xylella fastidiosa
NC_002093.1	pLUG10	3117	circular	Staphylococcus lugdunensis	Bacteria	Firmicutes	Bacilli	Bacillales	Staphylococcaceae	Staphylococcus	Staphylococcus lugdunensis
NC_002094.1	pPL1	3874	linear	Marinococcus halophilus	Bacteria	Firmicutes	Bacilli	Bacillales	Bacillaceae	Marinococcus	Marinococcus halophilus
NC_002095.1	pCL1	14636	circular	Chlorobium limicola	Bacteria	Chlorobi	Chlorobia	Chlorobiales	Chlorobiaceae	Chlorobium	Chlorobium limicola
NC_002096.1	pKH7	4118	linear	Staphylococcus aureus	Bacteria	Firmicutes	Bacilli	Bacillales	Staphylococcaceae	Staphylococcus	Staphylococcus aureus
NC_002097.1	pC2A	5467	linear	Methanosarcina acetivorans	Archaea	Euryarchaeota	Methanomicrobia	Methanosarcinales	Methanosarcinaceae	Methanosarcina	Methanosarcina acetivorans
NC_002098.1	pJD4	7426	circular	Neisseria gonorrhoeae	Bacteria	Proteobacteria	Betaproteobacteria	Neisseriales	Neisseriaceae	Neisseria	Neisseria gonorrhoeae
NC_002099.1	pXZ10142	2444	linear	Corynebacterium glutamicum	Bacteria	Actinobacteria	Actinobacteria	Corynebacteriales	Corynebacteriaceae	Corynebacterium	Corynebacterium glutamicum
NC_002100.1	phytoplasma specific extrachromosomal DNA	2645	circular	Phytoplasma sp.	Bacteria	Tenericutes	Mollicutes	Acholeplasmatales	Acholeplasmataceae	Candidatus Phytoplasma	Phytoplasma sp.
NC_002101.1	pRN2	6959	circular	Sulfolobus islandicus	Archaea	Crenarchaeota	Thermoprotei	Sulfolobales	Sulfolobaceae	Sulfolobus	Sulfolobus islandicus
NC_002102.1	pLH1	19360	circular	Lactobacillus helveticus DSM 20075 = CGMCC 1.1877	Bacteria	Firmicutes	Bacilli	Lactobacillales	Lactobacillaceae	Lactobacillus	Lactobacillus helveticus
NC_002108.1	pBMB2062	2062	circular	Bacillus thuringiensis serovar kurstaki str. YBT-1520	Bacteria	Firmicutes	Bacilli	Bacillales	Bacillaceae	Bacillus	Bacillus thuringiensis
NC_002109.1	pOM1	4442	circular	Francisella tularensis	Bacteria	Proteobacteria	Gammaproteobacteria	Thiotrichales	Francisellaceae	Francisella	Francisella tularensis
NC_002110.1	pHPO100	3520	circular	Helicobacter pylori	Bacteria	Proteobacteria	Epsilonproteobacteria	Campylobacterales	Helicobacteraceae	Helicobacter	Helicobacter pylori
NC_002111.1	pCFC1	3966	circular	Riemerella anatipestifer	Bacteria	Bacteroidetes	Flavobacteriia	Flavobacteriales	Flavobacteriaceae	Riemerella	Riemerella anatipestifer
NC_002112.1	pSA1.1	9014	linear	Streptomyces cyaneus	Bacteria	Actinobacteria	Actinobacteria	Streptomycetales	Streptomycetaceae	Streptomyces	Streptomyces cyaneus
NC_002113.1	pAYS	1823	circular	Nitrosomonas sp.	Bacteria	Proteobacteria	Betaproteobacteria	Nitrosomonadales	Nitrosomonadaceae	Nitrosomonas	Nitrosomonas sp.
NC_002114.1	pAYL	1910	circular	Nitrosomonas sp.	Bacteria	Proteobacteria	Betaproteobacteria	Nitrosomonadales	Nitrosomonadaceae	Nitrosomonas	Nitrosomonas sp.
NC_002115.1	unknown	4457	linear	Corynebacterium glutamicum	Bacteria	Actinobacteria	Actinobacteria	Corynebacteriales	Corynebacteriaceae	Corynebacterium	Corynebacterium glutamicum
NC_002117.1	pCpA1	7553	linear	Chlamydia psittaci	Bacteria	Chlamydiae	Chlamydiia	Chlamydiales	Chlamydiaceae	Chlamydia	Chlamydia psittaci
NC_002118.1	QpH1	37329	circular	Coxiella burnetii	Bacteria	Proteobacteria	Gammaproteobacteria	Legionellales	Coxiellaceae	Coxiella	Coxiella burnetii
NC_002119.1	CloDF13	9957	circular	Escherichia coli	Bacteria	Proteobacteria	Gammaproteobacteria	Enterobacterales	Enterobacteriaceae	Escherichia	Escherichia coli
NC_002120.1	pYVe227	69673	circular	Yersinia enterocolitica W22703	Bacteria	Proteobacteria	Gammaproteobacteria	Enterobacterales	Yersiniaceae	Yersinia	Yersinia enterocolitica
NC_002121.1	pHSB	1736	circular	Halobacterium salinarum	Archaea	Euryarchaeota	Halobacteria	Halobacteriales	Halobacteriaceae	Halobacterium	Halobacterium salinarum
NC_002122.1	P9	93399	circular	Shigella sonnei	Bacteria	Proteobacteria	Gammaproteobacteria	Enterobacterales	Enterobacteriaceae	Shigella	Shigella sonnei
NC_002123.1	pLTK2	2295	circular	Lactobacillus plantarum	Bacteria	Firmicutes	Bacilli	Lactobacillales	Lactobacillaceae	Lactobacillus	Lactobacillus plantarum
NC_002124.1	pHGN1	1765	circular	Halobacterium sp. GN101	Archaea	Euryarchaeota	Halobacteria	Halobacteriales	Halobacteriaceae	Halobacterium	Halobacterium sp. GN101
NC_002125.1	pME2001	4439	circular	Methanothermobacter thermautotrophicus	Archaea	Euryarchaeota	Methanobacteria	Methanobacteriales	Methanobacteriaceae	Methanothermobacter	Methanothermobacter thermautotrophicus
NC_002126.1	pMD136	19533	circular	Pediococcus pentosaceus	Bacteria	Firmicutes	Bacilli	Lactobacillales	Lactobacillaceae	Pediococcus	Pediococcus pentosaceus
NC_002127.1	pOSAK1	3306	circular	Escherichia coli O157:H7 str. Sakai	Bacteria	Proteobacteria	Gammaproteobacteria	Enterobacterales	Enterobacteriaceae	Escherichia	Escherichia coli
NC_002128.1	pO157	92721	circular	Escherichia coli O157:H7 str. Sakai	Bacteria	Proteobacteria	Gammaproteobacteria	Enterobacterales	Enterobacteriaceae	Escherichia	Escherichia coli
NC_002129.1	pC221	4557	circular	Staphylococcus aureus	Bacteria	Firmicutes	Bacilli	Bacillales	Staphylococcaceae	Staphylococcus	Staphylococcus aureus
NC_002130.1	pCFC2	5609	circular	Riemerella anatipestifer	Bacteria	Bacteroidetes	Flavobacteriia	Flavobacteriales	Flavobacteriaceae	Riemerella	Riemerella anatipestifer
NC_002131.1	QpDV	32601	circular	Coxiella burnetii	Bacteria	Proteobacteria	Gammaproteobacteria	Legionellales	Coxiellaceae	Coxiella	Coxiella burnetii
NC_002132.1	plasmid pFL1	2311	circular	Flavobacterium sp. KP1	Bacteria	Bacteroidetes	Flavobacteriia	Flavobacteriales	Flavobacteriaceae	Flavobacterium	Flavobacterium sp. KP1
NC_002133.1	pCIBb1	5750	circular	Bifidobacterium breve	Bacteria	Actinobacteria	Actinobacteria	Bifidobacteriales	Bifidobacteriaceae	Bifidobacterium	Bifidobacterium breve
NC_002134.1	R100	94281	circular	Shigella flexneri 2b	Bacteria	Proteobacteria	Gammaproteobacteria	Enterobacterales	Enterobacteriaceae	Shigella	Shigella flexneri
NC_002136.1	pGB3634	5842	circular	Streptococcus agalactiae	Bacteria	Firmicutes	Bacilli	Lactobacillales	Streptococcaceae	Streptococcus	Streptococcus agalactiae
NC_002137.1	pNZ4000	42810	circular	Lactococcus lactis subsp. cremoris	Bacteria	Firmicutes	Bacilli	Lactobacillales	Streptococcaceae	Lactococcus	Lactococcus lactis
NC_002138.1	pCIS3	6159	circular	Lactococcus lactis	Bacteria	Firmicutes	Bacilli	Lactobacillales	Streptococcaceae	Lactococcus	Lactococcus lactis
NC_002139.1	pSR1	4692	circular	Selenomonas ruminantium	Bacteria	Firmicutes	Negativicutes	Selenomonadales	Selenomonadaceae	Selenomonas	Selenomonas ruminantium
NC_002140.1	pSSU1	4975	circular	Streptococcus suis	Bacteria	Firmicutes	Bacilli	Lactobacillales	Streptococcaceae	Streptococcus	Streptococcus suis
NC_002141.1	pPBS1	1511	circular	Leptolyngbya boryana	Bacteria	Cyanobacteria	-	Synechococcales	Leptolyngbyaceae	Leptolyngbya	Leptolyngbya boryana
NC_002142.1	pB171	68817	linear	Escherichia coli B171	Bacteria	Proteobacteria	Gammaproteobacteria	Enterobacterales	Enterobacteriaceae	Escherichia	Escherichia coli
NC_002143.1	pPT1	15398	linear	Comamonas testosteroni	Bacteria	Proteobacteria	Betaproteobacteria	Burkholderiales	Comamonadaceae	Comamonas	Comamonas testosteroni
NC_002144.1	pYC	5919	circular	Yersinia pestis	Bacteria	Proteobacteria	Gammaproteobacteria	Enterobacterales	Yersiniaceae	Yersinia	Yersinia pestis
NC_002145.1	pKL1	1549	circular	Escherichia coli	Bacteria	Proteobacteria	Gammaproteobacteria	Enterobacterales	Enterobacteriaceae	Escherichia	Escherichia coli
NC_002146.1	pXO2	96231	circular	Bacillus anthracis	Bacteria	Firmicutes	Bacilli	Bacillales	Bacillaceae	Bacillus	Bacillus anthracis
NC_002147.1	pTi-SAKURA	206479	circular	Agrobacterium tumefaciens	Bacteria	Proteobacteria	Alphaproteobacteria	Rhizobiales	Rhizobiaceae	Agrobacterium	Agrobacterium tumefaciens
NC_002148.1	pAP1	1987	circular	Erysipelothrix rhusiopathiae	Bacteria	Firmicutes	Erysipelotrichia	Erysipelotrichales	Erysipelotrichaceae	Erysipelothrix	Erysipelothrix rhusiopathiae
NC_002149.1	pSNA1	9367	circular	Streptomyces natalensis	Bacteria	Actinobacteria	Actinobacteria	Streptomycetales	Streptomycetaceae	Streptomyces	Streptomyces natalensis
NC_002150.1	pAH33	6159	circular	Lactococcus lactis	Bacteria	Firmicutes	Bacilli	Lactobacillales	Streptococcaceae	Lactococcus	Lactococcus lactis
NC_002175.1	2kb cryptic plasmid	1995	circular	Methylophaga thalassica	Bacteria	Proteobacteria	Gammaproteobacteria	Thiotrichales	Piscirickettsiaceae	Methylophaga	Methylophaga thalassica
NC_002182.1	pMoPn	7501	circular	Chlamydia muridarum str. Nigg	Bacteria	Chlamydiae	Chlamydiia	Chlamydiales	Chlamydiaceae	Chlamydia	Chlamydia muridarum
NC_002191.1	pLBB1	6127	linear	Lactobacillus delbrueckii subsp. bulgaricus	Bacteria	Firmicutes	Bacilli	Lactobacillales	Lactobacillaceae	Lactobacillus	Lactobacillus delbrueckii
NC_002192.1	pWV01	2178	linear	Lactococcus lactis	Bacteria	Firmicutes	Bacilli	Lactobacillales	Streptococcaceae	Lactococcus	Lactococcus lactis
NC_002193.1	pWVO2	3826	circular	Lactococcus lactis subsp. cremoris	Bacteria	Firmicutes	Bacilli	Lactobacillales	Streptococcaceae	Lactococcus	Lactococcus lactis
NC_002252.1	pTrp	7258	circular	Buchnera aphidicola str. APS (Acyrthosiphon pisum)	Bacteria	Proteobacteria	Gammaproteobacteria	Enterobacterales	Erwiniaceae	Buchnera	Buchnera aphidicola
NC_002253.1	pLeu	7786	circular	Buchnera aphidicola str. APS (Acyrthosiphon pisum)	Bacteria	Proteobacteria	Gammaproteobacteria	Enterobacterales	Erwiniaceae	Buchnera	Buchnera aphidicola
NC_002305.1	R27	180461	circular	Salmonella enterica subsp. enterica serovar Typhi	Bacteria	Proteobacteria	Gammaproteobacteria	Enterobacterales	Enterobacteriaceae	Salmonella	Salmonella enterica
NC_002377.1	Ti	194140	circular	Agrobacterium tumefaciens	Bacteria	Proteobacteria	Alphaproteobacteria	Rhizobiales	Rhizobiaceae	Agrobacterium	Agrobacterium tumefaciens
NC_002473.1	pO3K6	8784	circular	Vibrio parahaemolyticus	Bacteria	Proteobacteria	Gammaproteobacteria	Vibrionales	Vibrionaceae	Vibrio	Vibrio parahaemolyticus
NC_002483.1	F	99159	circular	Escherichia coli K-12	Bacteria	Proteobacteria	Gammaproteobacteria	Enterobacterales	Enterobacteriaceae	Escherichia	Escherichia coli
NC_002487.1	pCol-let	5847	circular	Escherichia coli	Bacteria	Proteobacteria	Gammaproteobacteria	Enterobacterales	Enterobacteriaceae	Escherichia	Escherichia coli
NC_002489.3	pXF1.3	1286	circular	Xylella fastidiosa 9a5c	Bacteria	Proteobacteria	Gammaproteobacteria	Xanthomonadales	Xanthomonadaceae	Xylella	Xylella fastidiosa
NC_002490.1	pXF51	51158	circular	Xylella fastidiosa 9a5c	Bacteria	Proteobacteria	Gammaproteobacteria	Xanthomonadales	Xanthomonadaceae	Xylella	Xylella fastidiosa
NC_002497.1	pEI1	4807	circular	Edwardsiella ictaluri	Bacteria	Proteobacteria	Gammaproteobacteria	Enterobacterales	Hafniaceae	Edwardsiella	Edwardsiella ictaluri
NC_002498.1	pEI2	5643	circular	Edwardsiella ictaluri	Bacteria	Proteobacteria	Gammaproteobacteria	Enterobacterales	Hafniaceae	Edwardsiella	Edwardsiella ictaluri
NC_002502.1	pCI305	8694	circular	Lactococcus lactis subsp. lactis	Bacteria	Firmicutes	Bacilli	Lactobacillales	Streptococcaceae	Lactococcus	Lactococcus lactis
NC_002518.1	pPP81	2534	circular	Pseudomonas putida	Bacteria	Proteobacteria	Gammaproteobacteria	Pseudomonadales	Pseudomonadaceae	Pseudomonas	Pseudomonas putida
NC_002522.1	LIM	7610	circular	Brevibacterium linens	Bacteria	Actinobacteria	Actinobacteria	Micrococcales	Brevibacteriaceae	Brevibacterium	Brevibacterium linens
NC_002525.1	R721	75582	circular	Escherichia coli	Bacteria	Proteobacteria	Gammaproteobacteria	Enterobacterales	Enterobacteriaceae	Escherichia	Escherichia coli
NC_002569.1	pBG7AU	1022	circular	Mycoplasma leachii	Bacteria	Tenericutes	Mollicutes	Mycoplasmatales	Mycoplasmataceae	Mycoplasma	Mycoplasma leachii
NC_002575.1	pRi1724	217594	circular	Agrobacterium rhizogenes	Bacteria	Proteobacteria	Alphaproteobacteria	Rhizobiales	Rhizobiaceae	Agrobacterium	Agrobacterium rhizogenes
NC_002576.1	p103	80609	circular	Rhodococcus hoagii	Bacteria	Actinobacteria	Actinobacteria	Corynebacteriales	Nocardiaceae	Rhodococcus	Rhodococcus hoagii
NC_002579.1	pVT745	25407	circular	Aggregatibacter actinomycetemcomitans	Bacteria	Proteobacteria	Gammaproteobacteria	Pasteurellales	Pasteurellaceae	Aggregatibacter	Aggregatibacter actinomycetemcomitans
NC_002580.1	p545	3555	circular	Propionibacterium freudenreichii	Bacteria	Actinobacteria	Actinobacteria	Propionibacteriales	Propionibacteriaceae	Propionibacterium	Propionibacterium freudenreichii
NC_002608.1	pNRC200	365425	circular	Halobacterium salinarum NRC-1	Archaea	Euryarchaeota	Halobacteria	Halobacteriales	Halobacteriaceae	Halobacterium	Halobacterium salinarum
NC_002610.1	pKlebB-k17/80	5258	circular	Klebsiella pneumoniae	Bacteria	Proteobacteria	Gammaproteobacteria	Enterobacterales	Enterobacteriaceae	Klebsiella	Klebsiella pneumoniae
NC_002611.1	pRGO1	6868	circular	Acidipropionibacterium acidipropionici	Bacteria	Actinobacteria	Actinobacteria	Propionibacteriales	Propionibacteriaceae	Acidipropionibacterium	Acidipropionibacterium acidipropionici
NC_002630.1	pAM373	36804	circular	Enterococcus faecalis	Bacteria	Firmicutes	Bacilli	Lactobacillales	Enterococcaceae	Enterococcus	Enterococcus faecalis
NC_002632.1	pPvu1	4675	circular	Proteus vulgaris	Bacteria	Proteobacteria	Gammaproteobacteria	Enterobacterales	Morganellaceae	Proteus	Proteus vulgaris
NC_002635.1	pKJ36	3625	circular	Bifidobacterium longum	Bacteria	Actinobacteria	Actinobacteria	Bifidobacteriales	Bifidobacteriaceae	Bifidobacterium	Bifidobacterium longum
NC_002636.1	DN1	5112	circular	Dichelobacter nodosus	Bacteria	Proteobacteria	Gammaproteobacteria	Cardiobacteriales	Cardiobacteriaceae	Dichelobacter	Dichelobacter nodosus
NC_002637.1	pMHSCS1	4992	circular	Mannheimia haemolytica	Bacteria	Proteobacteria	Gammaproteobacteria	Pasteurellales	Pasteurellaceae	Mannheimia	Mannheimia haemolytica
NC_002638.1	pKDSC50	49503	circular	Salmonella enterica subsp. enterica serovar Choleraesuis	Bacteria	Proteobacteria	Gammaproteobacteria	Enterobacterales	Enterobacteriaceae	Salmonella	Salmonella enterica
NC_002650.1	pTS1	3649	circular	Treponema denticola	Bacteria	Spirochaetes	Spirochaetia	Spirochaetales	Spirochaetaceae	Treponema	Treponema denticola
NC_002675.1	pA01	3325	circular	Bacillus sp. B-3	Bacteria	Firmicutes	Bacilli	Bacillales	Bacillaceae	Bacillus	Bacillus sp. B-3
NC_002679.1	pMLa	351911	circular	Mesorhizobium loti MAFF303099	Bacteria	Proteobacteria	Alphaproteobacteria	Rhizobiales	Phyllobacteriaceae	Mesorhizobium	Mesorhizobium loti
NC_002682.1	pMLb	208315	circular	Mesorhizobium loti MAFF303099	Bacteria	Proteobacteria	Alphaproteobacteria	Rhizobiales	Phyllobacteriaceae	Mesorhizobium	Mesorhizobium loti
NC_002698.1	virulence plasmid pWR501	221851	circular	Shigella flexneri 5a str. M90T	Bacteria	Proteobacteria	Gammaproteobacteria	Enterobacterales	Enterobacteriaceae	Shigella	Shigella flexneri
NC_002748.1	pCD4	6094	circular	Lactococcus lactis subsp. lactis	Bacteria	Firmicutes	Bacilli	Lactobacillales	Streptococcaceae	Lactococcus	Lactococcus lactis
NC_002757.1	pUA140	5640	circular	Streptococcus mutans	Bacteria	Firmicutes	Bacilli	Lactobacillales	Streptococcaceae	Streptococcus	Streptococcus mutans
NC_002759.1	pFKN	39554	circular	Pseudomonas syringae pv. maculicola str. M6	Bacteria	Proteobacteria	Gammaproteobacteria	Pseudomonadales	Pseudomonadaceae	Pseudomonas	Pseudomonas syringae group genomosp. 3
NC_002760.1	pAC450	4379	circular	Acinetobacter sp. EB104	Bacteria	Proteobacteria	Gammaproteobacteria	Pseudomonadales	Moraxellaceae	Acinetobacter	Acinetobacter sp. EB104
NC_002773.1	p2457TS2	3179	circular	Shigella flexneri 2a	Bacteria	Proteobacteria	Gammaproteobacteria	Enterobacterales	Enterobacteriaceae	Shigella	Shigella flexneri
NC_002774.1	VRSAp	25107	circular	Staphylococcus aureus subsp. aureus Mu50	Bacteria	Firmicutes	Bacilli	Bacillales	Staphylococcaceae	Staphylococcus	Staphylococcus aureus
NC_002775.1	pK43	7617	circular	Corynebacterium jeikeium	Bacteria	Actinobacteria	Actinobacteria	Corynebacteriales	Corynebacteriaceae	Corynebacterium	Corynebacterium jeikeium
NC_002776.1	pER13	4139	circular	Streptococcus thermophilus	Bacteria	Firmicutes	Bacilli	Lactobacillales	Streptococcaceae	Streptococcus	Streptococcus thermophilus
NC_002798.1	pSRQ700	7784	circular	Lactococcus lactis	Bacteria	Firmicutes	Bacilli	Lactobacillales	Streptococcaceae	Lactococcus	Lactococcus lactis
NC_002799.1	pCRL291.1	4640	circular	Lactococcus lactis	Bacteria	Firmicutes	Bacilli	Lactobacillales	Streptococcaceae	Lactococcus	Lactococcus lactis
NC_002806.1	pSD15	101648	circular	Microscilla sp. PRE1	Bacteria	Bacteroidetes	Cytophagia	Cytophagales	Microscillaceae	Microscilla	Microscilla sp. PRE1
NC_002809.1	ColJs	5210	circular	Shigella sonnei	Bacteria	Proteobacteria	Gammaproteobacteria	Enterobacterales	Enterobacteriaceae	Shigella	Shigella sonnei
NC_002810.1	pLM7	5658	circular	Streptococcus mutans	Bacteria	Firmicutes	Bacilli	Lactobacillales	Streptococcaceae	Streptococcus	Streptococcus mutans
NC_003026.1	pRT1	3373	circular	Pyrococcus sp. JT1	Archaea	Euryarchaeota	Thermococci	Thermococcales	Thermococcaceae	Pyrococcus	Pyrococcus sp. JT1
NC_003037.1	pSymA	1354226	circular	Sinorhizobium meliloti 1021	Bacteria	Proteobacteria	Alphaproteobacteria	Rhizobiales	Rhizobiaceae	Sinorhizobium	Sinorhizobium meliloti
NC_003042.1	pCP13	54310	circular	Clostridium perfringens str. 13	Bacteria	Firmicutes	Clostridia	Clostridiales	Clostridiaceae	Clostridium	Clostridium perfringens
NC_003064.2	At	542868	circular	Agrobacterium fabrum str. C58	Bacteria	Proteobacteria	Alphaproteobacteria	Rhizobiales	Rhizobiaceae	Agrobacterium	Agrobacterium fabrum
NC_003065.3	Ti	214233	circular	Agrobacterium fabrum str. C58	Bacteria	Proteobacteria	Alphaproteobacteria	Rhizobiales	Rhizobiaceae	Agrobacterium	Agrobacterium fabrum
NC_003078.1	pSymB	1683333	circular	Sinorhizobium meliloti 1021	Bacteria	Proteobacteria	Alphaproteobacteria	Rhizobiales	Rhizobiaceae	Sinorhizobium	Sinorhizobium meliloti
NC_003079.1	pSFD10	4091	circular	Salmonella enterica	Bacteria	Proteobacteria	Gammaproteobacteria	Enterobacterales	Enterobacteriaceae	Salmonella	Salmonella enterica
NC_003080.1	pKW4	14323	circular	Corynebacterium jeikeium K411	Bacteria	Actinobacteria	Actinobacteria	Corynebacteriales	Corynebacteriaceae	Corynebacterium	Corynebacterium jeikeium
NC_003091.1	pKH9	4975	circular	Fusobacterium nucleatum	Bacteria	Fusobacteria	Fusobacteriia	Fusobacteriales	Fusobacteriaceae	Fusobacterium	Fusobacterium nucleatum
NC_003099.1	pRS3	3948	circular	Oenococcus oeni	Bacteria	Firmicutes	Bacilli	Lactobacillales	Leuconostocaceae	Oenococcus	Oenococcus oeni
NC_003101.1	pCRL1127	8278	circular	Lactococcus lactis	Bacteria	Firmicutes	Bacilli	Lactobacillales	Streptococcaceae	Lactococcus	Lactococcus lactis
NC_003114.1	pCRP3	3172	circular	Citrobacter rodentium	Bacteria	Proteobacteria	Gammaproteobacteria	Enterobacterales	Enterobacteriaceae	Citrobacter	Citrobacter rodentium
NC_003123.1	pRAS3.1	11851	circular	Aeromonas salmonicida subsp. salmonicida	Bacteria	Proteobacteria	Gammaproteobacteria	Aeromonadales	Aeromonadaceae	Aeromonas	Aeromonas salmonicida
NC_003124.1	pRAS3.2	11823	circular	Aeromonas salmonicida	Bacteria	Proteobacteria	Gammaproteobacteria	Aeromonadales	Aeromonadaceae	Aeromonas	Aeromonas salmonicida
NC_003125.1	pTYM1	4242	circular	Actinobacillus pleuropneumoniae	Bacteria	Proteobacteria	Gammaproteobacteria	Pasteurellales	Pasteurellaceae	Actinobacillus	Actinobacillus pleuropneumoniae
NC_003131.1	pCD1	70305	circular	Yersinia pestis CO92	Bacteria	Proteobacteria	Gammaproteobacteria	Enterobacterales	Yersiniaceae	Yersinia	Yersinia pestis
NC_003132.1	pPCP1	9612	circular	Yersinia pestis CO92	Bacteria	Proteobacteria	Gammaproteobacteria	Enterobacterales	Yersiniaceae	Yersinia	Yersinia pestis
NC_003134.1	pMT1	96210	circular	Yersinia pestis CO92	Bacteria	Proteobacteria	Gammaproteobacteria	Enterobacterales	Yersiniaceae	Yersinia	Yersinia pestis
NC_003140.1	pN315	24653	circular	Staphylococcus aureus subsp. aureus N315	Bacteria	Firmicutes	Bacilli	Bacillales	Staphylococcaceae	Staphylococcus	Staphylococcus aureus
NC_003201.1	pRS2	2544	circular	Oenococcus oeni	Bacteria	Firmicutes	Bacilli	Lactobacillales	Leuconostocaceae	Oenococcus	Oenococcus oeni
NC_003227.1	pTET3	27856	circular	Corynebacterium glutamicum	Bacteria	Actinobacteria	Actinobacteria	Corynebacteriales	Corynebacteriaceae	Corynebacterium	Corynebacterium glutamicum
NC_003239.1	pNGA2	4191	circular	Corynebacterium diphtheriae	Bacteria	Actinobacteria	Actinobacteria	Corynebacteriales	Corynebacteriaceae	Corynebacterium	Corynebacterium diphtheriae
NC_003240.1	pCC7120beta	186614	circular	Nostoc sp. PCC 7120	Bacteria	Cyanobacteria	-	Nostocales	Nostocaceae	Nostoc	Nostoc sp. PCC 7120
NC_003241.1	pCC7120zeta	5584	circular	Nostoc sp. PCC 7120	Bacteria	Cyanobacteria	-	Nostocales	Nostocaceae	Nostoc	Nostoc sp. PCC 7120
NC_003265.1	pETB	38211	circular	Staphylococcus aureus	Bacteria	Firmicutes	Bacilli	Bacillales	Staphylococcaceae	Staphylococcus	Staphylococcus aureus
NC_003267.1	pCC7120gamma	101965	circular	Nostoc sp. PCC 7120	Bacteria	Cyanobacteria	-	Nostocales	Nostocaceae	Nostoc	Nostoc sp. PCC 7120
NC_003270.1	pCC7120epsilon	40340	circular	Nostoc sp. PCC 7120	Bacteria	Cyanobacteria	-	Nostocales	Nostocaceae	Nostoc	Nostoc sp. PCC 7120
NC_003273.1	pCC7120delta	55414	circular	Nostoc sp. PCC 7120	Bacteria	Cyanobacteria	-	Nostocales	Nostocaceae	Nostoc	Nostoc sp. PCC 7120
NC_003276.1	pCC7120alpha	408101	circular	Nostoc sp. PCC 7120	Bacteria	Cyanobacteria	-	Nostocales	Nostocaceae	Nostoc	Nostoc sp. PCC 7120
NC_003277.2	pSLT	93933	circular	Salmonella enterica subsp. enterica serovar Typhimurium str. LT2	Bacteria	Proteobacteria	Gammaproteobacteria	Enterobacterales	Enterobacteriaceae	Salmonella	Salmonella enterica
NC_003292.1	R46	50969	circular	Salmonella enterica subsp. enterica serovar Typhimurium	Bacteria	Proteobacteria	Gammaproteobacteria	Enterobacterales	Enterobacteriaceae	Salmonella	Salmonella enterica
NC_003296.1	pGMI1000MP	2094509	circular	Ralstonia solanacearum GMI1000	Bacteria	Proteobacteria	Betaproteobacteria	Burkholderiales	Burkholderiaceae	Ralstonia	Ralstonia solanacearum
NC_003319.1	2 SCP2*	7686	circular	Streptomyces coelicolor	Bacteria	Actinobacteria	Actinobacteria	Streptomycetales	Streptomycetaceae	Streptomyces	Streptomyces coelicolor
NC_003320.2	pRC18	18664	circular	Lactobacillus curvatus	Bacteria	Firmicutes	Bacilli	Lactobacillales	Lactobacillaceae	Lactobacillus	Lactobacillus curvatus
NC_003350.1	pWW0	116580	circular	Pseudomonas putida	Bacteria	Proteobacteria	Gammaproteobacteria	Pseudomonadales	Pseudomonadaceae	Pseudomonas	Pseudomonas putida
NC_003353.1	extrachromosomal DNA	4278	circular	Aster yellows phytoplasma	Bacteria	Tenericutes	Mollicutes	Acholeplasmatales	Acholeplasmataceae	Candidatus Phytoplasma	Aster yellows phytoplasma
NC_003374.1	pGO128	4340	circular	Gluconobacter oxydans DSM 3504	Bacteria	Proteobacteria	Alphaproteobacteria	Rhodospirillales	Acetobacteraceae	Gluconobacter	Gluconobacter oxydans
NC_003383.1	pLI100	81905	circular	Listeria innocua Clip11262	Bacteria	Firmicutes	Bacilli	Bacillales	Listeriaceae	Listeria	Listeria innocua
NC_003384.1	pHCM1	218160	circular	Salmonella enterica subsp. enterica serovar Typhi str. CT18	Bacteria	Proteobacteria	Gammaproteobacteria	Enterobacterales	Enterobacteriaceae	Salmonella	Salmonella enterica
NC_003385.1	pHCM2	106516	circular	Salmonella enterica subsp. enterica serovar Typhi str. CT18	Bacteria	Proteobacteria	Gammaproteobacteria	Enterobacterales	Enterobacteriaceae	Salmonella	Salmonella enterica
NC_003411.1	pMVSCS1	5621	circular	Mannheimia varigena	Bacteria	Proteobacteria	Gammaproteobacteria	Pasteurellales	Pasteurellaceae	Mannheimia	Mannheimia varigena
NC_003442.1	pK64	10904	circular	Corynebacterium jeikeium	Bacteria	Actinobacteria	Actinobacteria	Corynebacteriales	Corynebacteriaceae	Corynebacterium	Corynebacterium jeikeium
NC_003455.1	pP	4301	circular	Salmonella enterica subsp. enterica serovar Enteritidis	Bacteria	Proteobacteria	Gammaproteobacteria	Enterobacterales	Enterobacteriaceae	Salmonella	Salmonella enterica
NC_003456.1	pK	4245	circular	Salmonella enterica subsp. enterica serovar Enteritidis	Bacteria	Proteobacteria	Gammaproteobacteria	Enterobacterales	Enterobacteriaceae	Salmonella	Salmonella enterica
NC_003457.1	pC	5269	circular	Salmonella enterica subsp. enterica serovar Enteritidis	Bacteria	Proteobacteria	Gammaproteobacteria	Enterobacterales	Enterobacteriaceae	Salmonella	Salmonella enterica
NC_003458.1	pLA103	13913	circular	Lactobacillus acidophilus	Bacteria	Firmicutes	Bacilli	Lactobacillales	Lactobacillaceae	Lactobacillus	Lactobacillus acidophilus
NC_003486.1	pJHCMW1	11354	circular	Klebsiella pneumoniae	Bacteria	Proteobacteria	Gammaproteobacteria	Enterobacterales	Enterobacteriaceae	Klebsiella	Klebsiella pneumoniae
NC_003490.1	pB85766	14875	circular	Corynebacterium jeikeium	Bacteria	Actinobacteria	Actinobacteria	Corynebacteriales	Corynebacteriaceae	Corynebacterium	Corynebacterium jeikeium
NC_003526.1	pMLU1	2331	circular	Micrococcus luteus	Bacteria	Actinobacteria	Actinobacteria	Micrococcales	Micrococcaceae	Micrococcus	Micrococcus luteus
NC_003527.1	p4M	4488	circular	Bifidobacterium pseudocatenulatum	Bacteria	Actinobacteria	Actinobacteria	Bifidobacteriales	Bifidobacteriaceae	Bifidobacterium	Bifidobacterium pseudocatenulatum
NC_003528.1	pTE44	4523	circular	Lactobacillus reuteri	Bacteria	Firmicutes	Bacilli	Lactobacillales	Lactobacillaceae	Lactobacillus	Lactobacillus reuteri
NC_003789.1	pMGD2	3564	circular	Klebsiella sp. KCL-2	Bacteria	Proteobacteria	Gammaproteobacteria	Enterobacterales	Enterobacteriaceae	Klebsiella	Klebsiella sp. KCL-2
NC_003846.1	pFAJ2600	5936	circular	Rhodococcus erythropolis	Bacteria	Actinobacteria	Actinobacteria	Corynebacteriales	Nocardiaceae	Rhodococcus	Rhodococcus erythropolis
NC_003892.2	pQBR55	5924	linear	Pseudomonas sp. SLT2001	Bacteria	Proteobacteria	Gammaproteobacteria	Pseudomonadales	Pseudomonadaceae	Pseudomonas	Pseudomonas sp. SLT2001
NC_003893.1	pLP2000	2061	circular	Lactobacillus plantarum	Bacteria	Firmicutes	Bacilli	Lactobacillales	Lactobacillaceae	Lactobacillus	Lactobacillus plantarum
NC_003894.1	pLP9000	9253	circular	Lactobacillus plantarum	Bacteria	Firmicutes	Bacilli	Lactobacillales	Lactobacillaceae	Lactobacillus	Lactobacillus plantarum
NC_003905.1	Rts1	217182	circular	Proteus vulgaris	Bacteria	Proteobacteria	Gammaproteobacteria	Enterobacterales	Morganellaceae	Proteus	Proteus vulgaris
NC_003921.3	pXAC33	33700	circular	Xanthomonas axonopodis pv. citri str. 306	Bacteria	Proteobacteria	Gammaproteobacteria	Xanthomonadales	Xanthomonadaceae	Xanthomonas	Xanthomonas citri
NC_003922.1	pXAC64	64920	circular	Xanthomonas axonopodis pv. citri str. 306	Bacteria	Proteobacteria	Gammaproteobacteria	Xanthomonadales	Xanthomonadaceae	Xanthomonas	Xanthomonas citri
NC_003969.1	pSepCH	2391	circular	Staphylococcus epidermidis	Bacteria	Firmicutes	Bacilli	Bacillales	Staphylococcaceae	Staphylococcus	Staphylococcus epidermidis
NC_004041.2	symbiotic plasmid p42d	371254	circular	Rhizobium etli CFN 42	Bacteria	Proteobacteria	Alphaproteobacteria	Rhizobiales	Rhizobiaceae	Rhizobium	Rhizobium etli
NC_004058.1	pF3028	32379	circular	Haemophilus influenzae biotype aegyptius	Bacteria	Proteobacteria	Gammaproteobacteria	Pasteurellales	Pasteurellaceae	Haemophilus	Haemophilus influenzae
NC_004059.1	pUIBI-1	4671	circular	Bacillus thuringiensis serovar entomocidus	Bacteria	Firmicutes	Bacilli	Bacillales	Bacillaceae	Bacillus	Bacillus thuringiensis
NC_004073.2	pANL	46366	circular	Synechococcus elongatus PCC 7942	Bacteria	Cyanobacteria	-	Synechococcales	Synechococcaceae	Synechococcus	Synechococcus elongatus
NC_004160.1	pWKS1	2697	circular	Paracoccus pantotrophus	Bacteria	Proteobacteria	Alphaproteobacteria	Rhodobacterales	Rhodobacteraceae	Paracoccus	Paracoccus pantotrophus
NC_004163.1	cryptic plasmid pDR1-1B	7344	circular	Lactococcus lactis subsp. lactis bv. diacetylactis	Bacteria	Firmicutes	Bacilli	Lactobacillales	Streptococcaceae	Lactococcus	Lactococcus lactis
NC_004164.2	cryptic plasmid pDR1-1	7412	circular	Lactococcus lactis subsp. lactis bv. diacetylactis	Bacteria	Firmicutes	Bacilli	Lactobacillales	Streptococcaceae	Lactococcus	Lactococcus lactis
NC_004252.1	pDOJH10L	10073	circular	Bifidobacterium longum DJO10A	Bacteria	Actinobacteria	Actinobacteria	Bifidobacteriales	Bifidobacteriaceae	Bifidobacterium	Bifidobacterium longum
NC_004253.1	pDOJH10S	3661	circular	Bifidobacterium longum DJO10A	Bacteria	Actinobacteria	Actinobacteria	Bifidobacteriales	Bifidobacteriaceae	Bifidobacterium	Bifidobacterium longum
NC_004308.1	pBGR2	2723	circular	Bartonella grahamii	Bacteria	Proteobacteria	Alphaproteobacteria	Rhizobiales	Bartonellaceae	Bartonella	Bartonella grahamii
NC_004319.1	pCE2	23743	circular	Corynebacterium efficiens YS-314	Bacteria	Actinobacteria	Actinobacteria	Corynebacteriales	Corynebacteriaceae	Corynebacterium	Corynebacterium efficiens
NC_004320.1	pCE3	48672	circular	Corynebacterium efficiens YS-314	Bacteria	Actinobacteria	Actinobacteria	Corynebacteriales	Corynebacteriaceae	Corynebacterium	Corynebacterium efficiens
NC_004334.1	pTX14-2	6829	circular	Bacillus thuringiensis	Bacteria	Firmicutes	Bacilli	Bacillales	Bacillaceae	Bacillus	Bacillus thuringiensis
NC_004335.1	pGI1	8254	circular	Bacillus thuringiensis serovar thuringiensis	Bacteria	Firmicutes	Bacilli	Bacillales	Bacillaceae	Bacillus	Bacillus thuringiensis
NC_004338.1	pAsal1	6371	circular	Aeromonas salmonicida subsp. salmonicida	Bacteria	Proteobacteria	Gammaproteobacteria	Aeromonadales	Aeromonadaceae	Aeromonas	Aeromonas salmonicida
NC_004339.1	pAsal2	5424	circular	Aeromonas salmonicida subsp. salmonicida	Bacteria	Proteobacteria	Gammaproteobacteria	Aeromonadales	Aeromonadaceae	Aeromonas	Aeromonas salmonicida
NC_004340.1	pAsal3	5249	circular	Aeromonas salmonicida subsp. salmonicida	Bacteria	Proteobacteria	Gammaproteobacteria	Aeromonadales	Aeromonadaceae	Aeromonas	Aeromonas salmonicida
NC_004341.2	pKLCB	3353	circular	Weissella cibaria	Bacteria	Firmicutes	Bacilli	Lactobacillales	Leuconostocaceae	Weissella	Weissella cibaria
NC_004345.1	p9L	1338	circular	Histophilus somni	Bacteria	Proteobacteria	Gammaproteobacteria	Pasteurellales	Pasteurellaceae	Histophilus	Histophilus somni
NC_004349.1	megaplasmid	161613	circular	Shewanella oneidensis MR-1	Bacteria	Proteobacteria	Gammaproteobacteria	Alteromonadales	Shewanellaceae	Shewanella	Shewanella oneidensis
NC_004429.1	pIS2	6349	circular	Escherichia coli	Bacteria	Proteobacteria	Gammaproteobacteria	Enterobacterales	Enterobacteriaceae	Escherichia	Escherichia coli
NC_004443.1	pB44	3624	circular	Bifidobacterium longum	Bacteria	Actinobacteria	Actinobacteria	Bifidobacteriales	Bifidobacteriaceae	Bifidobacterium	Bifidobacterium longum
NC_004444.1	pCAR1	199035	circular	Pseudomonas resinovorans	Bacteria	Proteobacteria	Gammaproteobacteria	Pseudomonadales	Pseudomonadaceae	Pseudomonas	Pseudomonas resinovorans
NC_004445.1	pEP36	35904	circular	Erwinia pyrifoliae Ep1/96	Bacteria	Proteobacteria	Gammaproteobacteria	Enterobacterales	Erwiniaceae	Erwinia	Erwinia pyrifoliae
NC_004457.1	1	40991	circular	Zymomonas mobilis subsp. mobilis ZM4 = ATCC 31821	Bacteria	Proteobacteria	Alphaproteobacteria	Sphingomonadales	Sphingomonadaceae	Zymomonas	Zymomonas mobilis
NC_004458.1	pAG5	5648	circular	Gluconobacter oxydans	Bacteria	Proteobacteria	Alphaproteobacteria	Rhodospirillales	Acetobacteraceae	Gluconobacter	Gluconobacter oxydans
NC_004464.2	pCTX-M3	89468	circular	Citrobacter freundii	Bacteria	Proteobacteria	Gammaproteobacteria	Enterobacterales	Enterobacteriaceae	Citrobacter	Citrobacter freundii
NC_004526.2	cryptic plasmid pPG01	3539	circular	Cutibacterium granulosum	Bacteria	Actinobacteria	Actinobacteria	Propionibacteriales	Propionibacteriaceae	Cutibacterium	Cutibacterium granulosum
NC_004527.1	pMG160	3431	circular	Rhodobacter blasticus	Bacteria	Proteobacteria	Alphaproteobacteria	Rhodobacterales	Rhodobacteraceae	Rhodobacter	Rhodobacter blasticus
NC_004528.1	pLC22R	9935	circular	Leuconostoc citreum	Bacteria	Firmicutes	Bacilli	Lactobacillales	Leuconostocaceae	Leuconostoc	Leuconostoc citreum
NC_004531.1	pZMX101	3918	circular	Halorubrum saccharovorum	Archaea	Euryarchaeota	Halobacteria	Haloferacales	Halorubraceae	Halorubrum	Halorubrum saccharovorum
NC_004532.1	endogenous plasmid	4523	circular	Lactobacillus reuteri	Bacteria	Firmicutes	Bacilli	Lactobacillales	Lactobacillaceae	Lactobacillus	Lactobacillus reuteri
NC_004533.1	pAG3	4603	circular	Corynebacterium glutamicum	Bacteria	Actinobacteria	Actinobacteria	Corynebacteriales	Corynebacteriaceae	Corynebacterium	Corynebacterium glutamicum
NC_004534.1	pCG2	6758	circular	Corynebacterium glutamicum	Bacteria	Actinobacteria	Actinobacteria	Corynebacteriales	Corynebacteriaceae	Corynebacterium	Corynebacterium glutamicum
NC_004535.1	pGA2	19218	circular	Corynebacterium glutamicum	Bacteria	Actinobacteria	Actinobacteria	Corynebacteriales	Corynebacteriaceae	Corynebacterium	Corynebacterium glutamicum
NC_004554.1	pXFPD1.3	1346	circular	Xylella fastidiosa Temecula1	Bacteria	Proteobacteria	Gammaproteobacteria	Xanthomonadales	Xanthomonadaceae	Xylella	Xylella fastidiosa
NC_004555.1	pBBp1	2399	circular	Buchnera aphidicola str. Bp (Baizongia pistaciae)	Bacteria	Proteobacteria	Gammaproteobacteria	Enterobacterales	Erwiniaceae	Buchnera	Buchnera aphidicola
NC_004562.1	pNVH01	2650	circular	Staphylococcus aureus	Bacteria	Firmicutes	Bacilli	Bacillales	Staphylococcaceae	Staphylococcus	Staphylococcus aureus
NC_004564.1	pYVa127/90	66591	circular	Yersinia enterocolitica	Bacteria	Proteobacteria	Gammaproteobacteria	Enterobacterales	Yersiniaceae	Yersinia	Yersinia enterocolitica
NC_004565.1	pE88	74082	circular	Clostridium tetani E88	Bacteria	Firmicutes	Clostridia	Clostridiales	Clostridiaceae	Clostridium	Clostridium tetani
NC_004566.1	pLME300	19389	circular	Lactobacillus fermentum	Bacteria	Firmicutes	Bacilli	Lactobacillales	Lactobacillaceae	Lactobacillus	Lactobacillus fermentum
NC_004574.1	pSD25	148650	circular	Ruegeria sp. PR1b	Bacteria	Proteobacteria	Alphaproteobacteria	Rhodobacterales	Rhodobacteraceae	Ruegeria	Ruegeria sp. PR1b
NC_004604.2	pBM400	53865	circular	Bacillus megaterium QM B1551	Bacteria	Firmicutes	Bacilli	Bacillales	Bacillaceae	Bacillus	Bacillus megaterium
NC_004632.1	pDC3000B	67473	circular	Pseudomonas syringae pv. tomato str. DC3000	Bacteria	Proteobacteria	Gammaproteobacteria	Pseudomonadales	Pseudomonadaceae	Pseudomonas	Pseudomonas syringae group genomosp. 3
NC_004633.1	pDC3000A	73661	circular	Pseudomonas syringae pv. tomato str. DC3000	Bacteria	Proteobacteria	Gammaproteobacteria	Pseudomonadales	Pseudomonadaceae	Pseudomonas	Pseudomonas syringae group genomosp. 3
NC_004652.1	pS7a	7302	circular	Lactococcus lactis subsp. lactis bv. diacetylactis	Bacteria	Firmicutes	Bacilli	Lactobacillales	Streptococcaceae	Lactococcus	Lactococcus lactis
NC_004653.1	pS7b	7264	circular	Lactococcus lactis subsp. lactis bv. diacetylactis	Bacteria	Firmicutes	Bacilli	Lactobacillales	Streptococcaceae	Lactococcus	Lactococcus lactis
NC_004669.1	pTEF1	66320	circular	Enterococcus faecalis V583	Bacteria	Firmicutes	Bacilli	Lactobacillales	Enterococcaceae	Enterococcus	Enterococcus faecalis
NC_004670.1	pTEF3	17963	circular	Enterococcus faecalis V583	Bacteria	Firmicutes	Bacilli	Lactobacillales	Enterococcaceae	Enterococcus	Enterococcus faecalis
NC_004671.1	pTEF2	57660	circular	Enterococcus faecalis V583	Bacteria	Firmicutes	Bacilli	Lactobacillales	Enterococcaceae	Enterococcus	Enterococcus faecalis
NC_004703.1	p5482	33038	circular	Bacteroides thetaiotaomicron VPI-5482	Bacteria	Bacteroidetes	Bacteroidia	Bacteroidales	Bacteroidaceae	Bacteroides	Bacteroides thetaiotaomicron
NC_004704.2	pQpH1	37319	circular	Coxiella burnetii RSA 493	Bacteria	Proteobacteria	Gammaproteobacteria	Legionellales	Coxiellaceae	Coxiella	Coxiella burnetii
NC_004719.1	SAP1	94287	linear	Streptomyces avermitilis MA-4680 = NBRC 14893	Bacteria	Actinobacteria	Actinobacteria	Streptomycetales	Streptomycetaceae	Streptomyces	Streptomyces avermitilis
NC_004720.1	pCpGP1	7966	circular	Chlamydophila caviae GPIC	Bacteria	Chlamydiae	Chlamydiia	Chlamydiales	Chlamydiaceae	Chlamydia	Chlamydia caviae
NC_004721.2	pBClin15	15274	linear	Bacillus cereus ATCC 14579	Bacteria	Firmicutes	Bacilli	Bacillales	Bacillaceae	Bacillus	Bacillus cereus
NC_004734.1	pTC-F14	14155	circular	Acidithiobacillus caldus	Bacteria	Proteobacteria	Acidithiobacillia	Acidithiobacillales	Acidithiobacillaceae	Acidithiobacillus	Acidithiobacillus caldus
NC_004747.1	pND103	3531	circular	Streptococcus thermophilus	Bacteria	Firmicutes	Bacilli	Lactobacillales	Streptococcaceae	Streptococcus	Streptococcus thermophilus
NC_004758.1	pJS-B	7245	circular	Neisseria meningitidis	Bacteria	Proteobacteria	Betaproteobacteria	Neisseriales	Neisseriaceae	Neisseria	Neisseria meningitidis
NC_004767.1	pHP51	3955	circular	Helicobacter pylori	Bacteria	Proteobacteria	Epsilonproteobacteria	Campylobacterales	Helicobacteraceae	Helicobacter	Helicobacter pylori
NC_004768.1	pNAC3	10224	circular	Bifidobacterium longum	Bacteria	Actinobacteria	Actinobacteria	Bifidobacteriales	Bifidobacteriaceae	Bifidobacterium	Bifidobacterium longum
NC_004769.1	PNAC2	3684	circular	Bifidobacterium longum	Bacteria	Actinobacteria	Actinobacteria	Bifidobacteriales	Bifidobacteriaceae	Bifidobacterium	Bifidobacterium longum
NC_004770.1	pNAC1	3538	circular	Bifidobacterium longum	Bacteria	Actinobacteria	Actinobacteria	Bifidobacteriales	Bifidobacteriaceae	Bifidobacterium	Bifidobacterium longum
NC_004771.1	pJR1	6792	circular	Pasteurella multocida	Bacteria	Proteobacteria	Gammaproteobacteria	Pasteurellales	Pasteurellaceae	Pasteurella	Pasteurella multocida
NC_004772.1	pJR2	5252	circular	Pasteurella multocida	Bacteria	Proteobacteria	Gammaproteobacteria	Pasteurellales	Pasteurellaceae	Pasteurella	Pasteurella multocida
NC_004773.1	pA505	11946	circular	Corynebacterium jeikeium	Bacteria	Actinobacteria	Actinobacteria	Corynebacteriales	Corynebacteriaceae	Corynebacterium	Corynebacterium jeikeium
NC_004774.1	pA501	19934	circular	Corynebacterium jeikeium	Bacteria	Actinobacteria	Actinobacteria	Corynebacteriales	Corynebacteriaceae	Corynebacterium	Corynebacterium jeikeium
NC_004808.2	pSLA2-L	210614	linear	Streptomyces rochei	Bacteria	Actinobacteria	Actinobacteria	Streptomycetales	Streptomycetaceae	Streptomyces	Streptomyces rochei
NC_004811.1	pCP1	3407	circular	Flavobacterium psychrophilum	Bacteria	Bacteroidetes	Flavobacteriia	Flavobacteriales	Flavobacteriaceae	Flavobacterium	Flavobacterium psychrophilum
NC_004822.1	pPNWB	4226	circular	Peanut witches'-broom phytoplasma	Bacteria	Tenericutes	Mollicutes	Acholeplasmatales	Acholeplasmataceae	Candidatus Phytoplasma	Peanut witches'-broom phytoplasma
NC_004832.1	pSMB74	8971	circular	Pediococcus acidilactici	Bacteria	Firmicutes	Bacilli	Lactobacillales	Lactobacillaceae	Pediococcus	Pediococcus acidilactici
NC_004833.1	pCR1	1488	circular	Corynebacterium renale	Bacteria	Actinobacteria	Actinobacteria	Corynebacteriales	Corynebacteriaceae	Corynebacterium	Corynebacterium renale
NC_004834.1	pEJ30	29593	circular	Erwinia sp. Ejp 556	Bacteria	Proteobacteria	Gammaproteobacteria	Enterobacterales	Erwiniaceae	Erwinia	Erwinia sp. Ejp 556
NC_004835.1	pMT1	100984	circular	Yersinia pestis	Bacteria	Proteobacteria	Gammaproteobacteria	Enterobacterales	Yersiniaceae	Yersinia	Yersinia pestis
NC_004836.1	pCD1	70504	circular	Yersinia pestis	Bacteria	Proteobacteria	Gammaproteobacteria	Enterobacterales	Yersiniaceae	Yersinia	Yersinia pestis
NC_004837.1	pPCP1	9610	circular	Yersinia pestis	Bacteria	Proteobacteria	Gammaproteobacteria	Enterobacterales	Yersiniaceae	Yersinia	Yersinia pestis
NC_004838.1	pMT-1	100990	circular	Yersinia pestis KIM10+	Bacteria	Proteobacteria	Gammaproteobacteria	Enterobacterales	Yersiniaceae	Yersinia	Yersinia pestis
NC_004839.1	pCD1	70559	circular	Yersinia pestis	Bacteria	Proteobacteria	Gammaproteobacteria	Enterobacterales	Yersiniaceae	Yersinia	Yersinia pestis
NC_004843.1	pBPS1	2308	circular	Buchnera aphidicola	Bacteria	Proteobacteria	Gammaproteobacteria	Enterobacterales	Erwiniaceae	Buchnera	Buchnera aphidicola
NC_004845.1	pHPM8	7817	circular	Helicobacter pylori	Bacteria	Proteobacteria	Epsilonproteobacteria	Campylobacterales	Helicobacteraceae	Helicobacter	Helicobacter pylori
NC_004846.1	pF3031	32433	circular	Haemophilus influenzae biotype aegyptius	Bacteria	Proteobacteria	Gammaproteobacteria	Pasteurellales	Pasteurellaceae	Haemophilus	Haemophilus influenzae
NC_004847.1	pHP003	13433	circular	Lactococcus lactis subsp. cremoris	Bacteria	Firmicutes	Bacilli	Lactobacillales	Streptococcaceae	Lactococcus	Lactococcus lactis
NC_004849.1	pJBL2	8716	circular	Lactobacillus delbrueckii subsp. lactis	Bacteria	Firmicutes	Bacilli	Lactobacillales	Lactobacillaceae	Lactobacillus	Lactobacillus delbrueckii
NC_004850.1	pN42	8140	circular	Lactobacillus delbrueckii subsp. lactis	Bacteria	Firmicutes	Bacilli	Lactobacillales	Lactobacillaceae	Lactobacillus	Lactobacillus delbrueckii
NC_004851.1	pCP301	221618	circular	Shigella flexneri 2a str. 301	Bacteria	Proteobacteria	Gammaproteobacteria	Enterobacterales	Enterobacteriaceae	Shigella	Shigella flexneri
NC_004852.1	pING1	24554	circular	Sulfolobus islandicus	Archaea	Crenarchaeota	Thermoprotei	Sulfolobales	Sulfolobaceae	Sulfolobus	Sulfolobus islandicus
NC_004853.1	pHEN7	7830	circular	Sulfolobus islandicus	Archaea	Crenarchaeota	Thermoprotei	Sulfolobales	Sulfolobaceae	Sulfolobus	Sulfolobus islandicus
NC_004854.1	pREAT701	80610	circular	Rhodococcus hoagii	Bacteria	Actinobacteria	Actinobacteria	Corynebacteriales	Nocardiaceae	Rhodococcus	Rhodococcus hoagii
NC_004900.1	pB264	4970	circular	Rhodococcus sp. B264-1	Bacteria	Actinobacteria	Actinobacteria	Corynebacteriales	Nocardiaceae	Rhodococcus	Rhodococcus sp. B264-1
NC_004922.1	pMN5	5670	circular	Lactococcus lactis subsp. lactis	Bacteria	Firmicutes	Bacilli	Lactobacillales	Streptococcaceae	Lactococcus	Lactococcus lactis
NC_004923.1	pAsa1	5424	circular	Aeromonas salmonicida subsp. salmonicida A449	Bacteria	Proteobacteria	Gammaproteobacteria	Aeromonadales	Aeromonadaceae	Aeromonas	Aeromonas salmonicida
NC_004924.1	pAsa3	5616	circular	Aeromonas salmonicida subsp. salmonicida A449	Bacteria	Proteobacteria	Gammaproteobacteria	Aeromonadales	Aeromonadaceae	Aeromonas	Aeromonas salmonicida
NC_004925.1	pAsa2	5247	circular	Aeromonas salmonicida subsp. salmonicida A449	Bacteria	Proteobacteria	Gammaproteobacteria	Aeromonadales	Aeromonadaceae	Aeromonas	Aeromonas salmonicida
NC_004929.1	pSD20	76093	circular	Ruegeria sp. PR1b	Bacteria	Proteobacteria	Alphaproteobacteria	Rhodobacterales	Rhodobacteraceae	Ruegeria	Ruegeria sp. PR1b
NC_004930.1	pBM02	3854	circular	Lactococcus lactis subsp. cremoris	Bacteria	Firmicutes	Bacilli	Lactobacillales	Streptococcaceae	Lactococcus	Lactococcus lactis
NC_004931.1	pEN2701	12855	circular	Streptomyces sp. EN27	Bacteria	Actinobacteria	Actinobacteria	Streptomycetales	Streptomycetaceae	Streptomyces	Streptomyces sp. EN27
NC_004932.1	pPL7065	7607	linear	Bacillus pumilus	Bacteria	Firmicutes	Bacilli	Bacillales	Bacillaceae	Bacillus	Bacillus pumilus
NC_004933.1	SLP2	50410	linear	Streptomyces lividans 1326	Bacteria	Actinobacteria	Actinobacteria	Streptomycetales	Streptomycetaceae	Streptomyces	Streptomyces lividans
NC_004934.1	pSV2	96742	linear	Streptomyces violaceoruber	Bacteria	Actinobacteria	Actinobacteria	Streptomycetales	Streptomycetaceae	Streptomyces	Streptomyces violaceoruber
NC_004936.1	pEsp1396	5622	circular	Enterobacter sp. RFL1396	Bacteria	Proteobacteria	Gammaproteobacteria	Enterobacterales	Enterobacteriaceae	Enterobacter	Enterobacter sp. RFL1396
NC_004937.1	pLL1212	8713	circular	Lactobacillus delbrueckii subsp. lactis	Bacteria	Firmicutes	Bacilli	Lactobacillales	Lactobacillaceae	Lactobacillus	Lactobacillus delbrueckii
NC_004938.1	pHT926	1786	circular	Brevibacillus borstelensis	Bacteria	Firmicutes	Bacilli	Bacillales	Paenibacillaceae	Brevibacillus	Brevibacillus borstelensis
NC_004939.1	pTP10	51409	circular	Corynebacterium striatum	Bacteria	Actinobacteria	Actinobacteria	Corynebacteriales	Corynebacteriaceae	Corynebacterium	Corynebacterium striatum
NC_004940.1	pEA1.7	1711	circular	Erwinia amylovora	Bacteria	Proteobacteria	Gammaproteobacteria	Enterobacterales	Erwiniaceae	Erwinia	Erwinia amylovora
NC_004941.1	pXZ608	5949	circular	Corynebacterium glutamicum	Bacteria	Actinobacteria	Actinobacteria	Corynebacteriales	Corynebacteriaceae	Corynebacterium	Corynebacterium glutamicum
NC_004942.1	pRV500	12959	circular	Lactobacillus sakei	Bacteria	Firmicutes	Bacilli	Lactobacillales	Lactobacillaceae	Lactobacillus	Lactobacillus sakei
NC_004943.1	pBLO1	3626	circular	Bifidobacterium longum NCC2705	Bacteria	Actinobacteria	Actinobacteria	Bifidobacteriales	Bifidobacteriaceae	Bifidobacterium	Bifidobacterium longum
NC_004944.1	pMD5057	10877	circular	Lactobacillus plantarum	Bacteria	Firmicutes	Bacilli	Lactobacillales	Lactobacillaceae	Lactobacillus	Lactobacillus plantarum
NC_004945.1	R-plasmid pCG4	29371	linear	Corynebacterium glutamicum	Bacteria	Actinobacteria	Actinobacteria	Corynebacteriales	Corynebacteriaceae	Corynebacterium	Corynebacterium glutamicum
NC_004946.1	linear plasmid	11640	linear	Brassica napus	Eukaryota	Streptophyta	-	Brassicales	Brassicaceae	Brassica	Brassica napus
NC_004947.1	pKC5b	4392	circular	Lactobacillus fermentum	Bacteria	Firmicutes	Bacilli	Lactobacillales	Lactobacillaceae	Lactobacillus	Lactobacillus fermentum
NC_004949.1	pHel5	18291	circular	Helicobacter pylori	Bacteria	Proteobacteria	Epsilonproteobacteria	Campylobacterales	Helicobacteraceae	Helicobacter	Helicobacter pylori
NC_004950.1	pHel4	10970	circular	Helicobacter pylori	Bacteria	Proteobacteria	Epsilonproteobacteria	Campylobacterales	Helicobacteraceae	Helicobacter	Helicobacter pylori
NC_004952.1	pFNL10	3990	circular	Francisella tularensis subsp. novicida F6168	Bacteria	Proteobacteria	Gammaproteobacteria	Thiotrichales	Francisellaceae	Francisella	Francisella tularensis
NC_004953.1	pCJ84	7580	circular	Corynebacterium jeikeium	Bacteria	Actinobacteria	Actinobacteria	Corynebacteriales	Corynebacteriaceae	Corynebacterium	Corynebacterium jeikeium
NC_004954.1	pSD10	50709	circular	Micrococcus sp. 28	Bacteria	Actinobacteria	Actinobacteria	Micrococcales	Micrococcaceae	Micrococcus	Micrococcus sp. 28
NC_004955.1	pBL1	10899	circular	Lactococcus lactis subsp. lactis	Bacteria	Firmicutes	Bacilli	Lactobacillales	Streptococcaceae	Lactococcus	Lactococcus lactis
NC_004957.1	p121BS	4234	circular	Lactobacillus sp. PC121B	Bacteria	Firmicutes	Bacilli	Lactobacillales	Lactobacillaceae	Lactobacillus	Lactobacillus sp. PC121B
NC_004958.1	pSMQ172	4230	circular	Streptococcus thermophilus	Bacteria	Firmicutes	Bacilli	Lactobacillales	Streptococcaceae	Streptococcus	Streptococcus thermophilus
NC_004959.1	pSRQ900	10836	circular	Lactococcus lactis	Bacteria	Firmicutes	Bacilli	Lactobacillales	Streptococcaceae	Lactococcus	Lactococcus lactis
NC_004960.1	pSRQ800	7858	circular	Lactococcus lactis	Bacteria	Firmicutes	Bacilli	Lactobacillales	Streptococcaceae	Lactococcus	Lactococcus lactis
NC_004961.1	pPS41	6886	circular	Vibrio sp. 41	Bacteria	Proteobacteria	Gammaproteobacteria	Vibrionales	Vibrionaceae	Vibrio	Vibrio sp. 41
NC_004962.1	pJW1	1410	circular	Selenomonas ruminantium	Bacteria	Firmicutes	Negativicutes	Selenomonadales	Selenomonadaceae	Selenomonas	Selenomonas ruminantium
NC_004963.1	pCLP	22688	linear	Mycobacterium celatum	Bacteria	Actinobacteria	Actinobacteria	Corynebacteriales	Mycobacteriaceae	Mycobacterium	Mycobacterium celatum
NC_004964.1	pRF1	4194	circular	Leptolyngbya sp. PCC 6402	Bacteria	Cyanobacteria	-	Synechococcales	Leptolyngbyaceae	Leptolyngbya	Leptolyngbya sp. PCC 6402
NC_004965.1	pRm1132f	7212	circular	Sinorhizobium meliloti	Bacteria	Proteobacteria	Alphaproteobacteria	Rhizobiales	Rhizobiaceae	Sinorhizobium	Sinorhizobium meliloti
NC_004966.1	pAH82	20331	circular	Lactococcus lactis subsp. lactis	Bacteria	Firmicutes	Bacilli	Lactobacillales	Streptococcaceae	Lactococcus	Lactococcus lactis
NC_004968.1	pER371	2672	circular	Streptococcus thermophilus	Bacteria	Firmicutes	Bacilli	Lactobacillales	Streptococcaceae	Streptococcus	Streptococcus thermophilus
NC_004969.1	pPS1M3	3138	circular	Pseudoalteromonas sp. PS1M3	Bacteria	Proteobacteria	Gammaproteobacteria	Alteromonadales	Pseudoalteromonadaceae	Pseudoalteromonas	Pseudoalteromonas sp. PS1M3
NC_004971.1	cp18-2	21170	circular	Borreliella burgdorferi	Bacteria	Spirochaetes	Spirochaetia	Spirochaetales	Borreliaceae	Borreliella	Borreliella burgdorferi
NC_004972.1	pTiC58	8288	linear	Agrobacterium fabrum str. C58	Bacteria	Proteobacteria	Alphaproteobacteria	Rhizobiales	Rhizobiaceae	Agrobacterium	Agrobacterium fabrum
NC_004974.1	pFN1	5887	circular	Fusobacterium nucleatum	Bacteria	Fusobacteria	Fusobacteriia	Fusobacteriales	Fusobacteriaceae	Fusobacterium	Fusobacterium nucleatum
NC_004977.1	pONE430	1527	circular	Selenomonas ruminantium	Bacteria	Firmicutes	Negativicutes	Selenomonadales	Selenomonadaceae	Selenomonas	Selenomonas ruminantium
NC_004978.1	pKJ50	4960	circular	Bifidobacterium longum	Bacteria	Actinobacteria	Actinobacteria	Bifidobacteriales	Bifidobacteriaceae	Bifidobacterium	Bifidobacterium longum
NC_004979.1	pNB2	1882	circular	Thermoanaerobacterium thermosaccharolyticum	Bacteria	Firmicutes	Clostridia	Thermoanaerobacterales	Thermoanaerobacterales Family III. Incertae Sedis	Thermoanaerobacterium	Thermoanaerobacterium thermosaccharolyticum
NC_004980.1	pWC1	2846	linear	Lactococcus lactis	Bacteria	Firmicutes	Bacilli	Lactobacillales	Streptococcaceae	Lactococcus	Lactococcus lactis
NC_004981.2	pCL2.1	2047	circular	Lactococcus lactis	Bacteria	Firmicutes	Bacilli	Lactobacillales	Streptococcaceae	Lactococcus	Lactococcus lactis
NC_004982.1	pTLC	4719	circular	Vibrio cholerae	Bacteria	Proteobacteria	Gammaproteobacteria	Vibrionales	Vibrionaceae	Vibrio	Vibrio cholerae
NC_004984.1	pMa025	8018	circular	Microcystis aeruginosa	Bacteria	Cyanobacteria	-	Chroococcales	Microcystaceae	Microcystis	Microcystis aeruginosa
NC_004985.1	pLA106	2862	circular	Lactobacillus acidophilus	Bacteria	Firmicutes	Bacilli	Lactobacillales	Lactobacillaceae	Lactobacillus	Lactobacillus acidophilus
NC_004986.1	pONE429	2100	circular	Selenomonas ruminantium	Bacteria	Firmicutes	Negativicutes	Selenomonadales	Selenomonadaceae	Selenomonas	Selenomonas ruminantium
NC_004987.1	pXV64	1851	circular	Xanthomonas euvesicatoria	Bacteria	Proteobacteria	Gammaproteobacteria	Xanthomonadales	Xanthomonadaceae	Xanthomonas	Xanthomonas euvesicatoria
NC_004988.1	lp16.9	16933	linear	Borreliella burgdorferi	Bacteria	Spirochaetes	Spirochaetia	Spirochaetales	Borreliaceae	Borreliella	Borreliella burgdorferi
NC_004990.1	pUH24	7835	circular	Synechococcus elongatus PCC 7942	Bacteria	Cyanobacteria	-	Synechococcales	Synechococcaceae	Synechococcus	Synechococcus elongatus
NC_004992.1	pCI411	2926	circular	Leuconostoc lactis	Bacteria	Firmicutes	Bacilli	Lactobacillales	Leuconostocaceae	Leuconostoc	Leuconostoc lactis
NC_004997.1	pCJ419	4013	circular	Campylobacter jejuni	Bacteria	Proteobacteria	Epsilonproteobacteria	Campylobacterales	Campylobacteraceae	Campylobacter	Campylobacter jejuni
NC_004998.1	p1658/97	125491	circular	Escherichia coli	Bacteria	Proteobacteria	Gammaproteobacteria	Enterobacterales	Enterobacteriaceae	Escherichia	Escherichia coli
NC_004999.1	pDTG1	83042	circular	Pseudomonas putida	Bacteria	Proteobacteria	Gammaproteobacteria	Pseudomonadales	Pseudomonadaceae	Pseudomonas	Pseudomonas putida
NC_005000.1	pRUM	24873	circular	Enterococcus faecium	Bacteria	Firmicutes	Bacilli	Lactobacillales	Enterococcaceae	Enterococcus	Enterococcus faecium
NC_005001.1	pNG2	15100	circular	Corynebacterium diphtheriae	Bacteria	Actinobacteria	Actinobacteria	Corynebacteriales	Corynebacteriaceae	Corynebacterium	Corynebacterium diphtheriae
NC_005002.1	pB	1983	circular	Salmonella enterica subsp. enterica serovar Enteritidis	Bacteria	Proteobacteria	Gammaproteobacteria	Enterobacterales	Enterobacteriaceae	Salmonella	Salmonella enterica
NC_005003.1	pSE-12228-06	6585	circular	Staphylococcus epidermidis ATCC 12228	Bacteria	Firmicutes	Bacilli	Bacillales	Staphylococcaceae	Staphylococcus	Staphylococcus epidermidis
NC_005004.1	pSE-12228-05	24365	circular	Staphylococcus epidermidis ATCC 12228	Bacteria	Firmicutes	Bacilli	Bacillales	Staphylococcaceae	Staphylococcus	Staphylococcus epidermidis
NC_005005.1	pSE-12228-04	17261	circular	Staphylococcus epidermidis ATCC 12228	Bacteria	Firmicutes	Bacilli	Bacillales	Staphylococcaceae	Staphylococcus	Staphylococcus epidermidis
NC_005006.1	pSE-12228-03	8007	circular	Staphylococcus epidermidis ATCC 12228	Bacteria	Firmicutes	Bacilli	Bacillales	Staphylococcaceae	Staphylococcus	Staphylococcus epidermidis
NC_005007.1	pSE-12228-02	4679	circular	Staphylococcus epidermidis ATCC 12228	Bacteria	Firmicutes	Bacilli	Bacillales	Staphylococcaceae	Staphylococcus	Staphylococcus epidermidis
NC_005008.1	pSE-12228-01	4439	circular	Staphylococcus epidermidis ATCC 12228	Bacteria	Firmicutes	Bacilli	Bacillales	Staphylococcaceae	Staphylococcus	Staphylococcus epidermidis
NC_005009.1	pYQ39	2297	circular	Pseudomonas putida	Bacteria	Proteobacteria	Gammaproteobacteria	Pseudomonadales	Pseudomonadaceae	Pseudomonas	Pseudomonas putida
NC_005010.1	pEF1071	9328	circular	Enterococcus faecalis	Bacteria	Firmicutes	Bacilli	Lactobacillales	Enterococcaceae	Enterococcus	Enterococcus faecalis
NC_005011.1	pMW2	20654	circular	Staphylococcus aureus	Bacteria	Firmicutes	Bacilli	Bacillales	Staphylococcaceae	Staphylococcus	Staphylococcus aureus
NC_005012.1	pVir	37468	circular	Campylobacter jejuni subsp. jejuni 81-176	Bacteria	Proteobacteria	Epsilonproteobacteria	Campylobacterales	Campylobacteraceae	Campylobacter	Campylobacter jejuni
NC_005013.1	pAMalpha1	9759	circular	Enterococcus faecalis	Bacteria	Firmicutes	Bacilli	Lactobacillales	Enterococcaceae	Enterococcus	Enterococcus faecalis
NC_005014.1	R64	120826	circular	Salmonella enterica subsp. enterica serovar Typhimurium	Bacteria	Proteobacteria	Gammaproteobacteria	Enterobacterales	Enterobacteriaceae	Salmonella	Salmonella enterica
NC_005015.1	pIP843	7086	circular	Klebsiella pneumoniae	Bacteria	Proteobacteria	Gammaproteobacteria	Enterobacterales	Enterobacteriaceae	Klebsiella	Klebsiella pneumoniae
NC_005016.1	pVT2	12868	circular	Mycobacterium avium	Bacteria	Actinobacteria	Actinobacteria	Corynebacteriales	Mycobacteriaceae	Mycobacterium	Mycobacterium avium
NC_005017.1	pYVe8081	67720	circular	Yersinia enterocolitica	Bacteria	Proteobacteria	Gammaproteobacteria	Enterobacterales	Yersiniaceae	Yersinia	Yersinia enterocolitica
NC_005018.1	pKPN2	4196	circular	Klebsiella pneumoniae	Bacteria	Proteobacteria	Gammaproteobacteria	Enterobacterales	Enterobacteriaceae	Klebsiella	Klebsiella pneumoniae
NC_005019.1	pLG13	6293	circular	Escherichia coli	Bacteria	Proteobacteria	Gammaproteobacteria	Enterobacterales	Enterobacteriaceae	Escherichia	Escherichia coli
NC_005020.1	pKH3	2979	circular	Staphylococcus aureus	Bacteria	Firmicutes	Bacilli	Bacillales	Staphylococcaceae	Staphylococcus	Staphylococcus aureus
NC_005021.1	pSMB1	3162	circular	Streptococcus pneumoniae	Bacteria	Firmicutes	Bacilli	Lactobacillales	Streptococcaceae	Streptococcus	Streptococcus pneumoniae
NC_005022.1	pDP1	3161	circular	Streptococcus pneumoniae D39	Bacteria	Firmicutes	Bacilli	Lactobacillales	Streptococcaceae	Streptococcus	Streptococcus pneumoniae
NC_005023.1	pTF5	19792	circular	Acidithiobacillus ferridurans	Bacteria	Proteobacteria	Acidithiobacillia	Acidithiobacillales	Acidithiobacillaceae	Acidithiobacillus	Acidithiobacillus ferridurans
NC_005024.1	pSK41	46445	circular	Staphylococcus aureus	Bacteria	Firmicutes	Bacilli	Bacillales	Staphylococcaceae	Staphylococcus	Staphylococcus aureus
NC_005026.1	pBI143	2747	circular	Bacteroides fragilis	Bacteria	Bacteroidetes	Bacteroidia	Bacteroidales	Bacteroidaceae	Bacteroides	Bacteroides fragilis
NC_005054.1	pLW043	57889	circular	Staphylococcus aureus	Bacteria	Firmicutes	Bacilli	Bacillales	Staphylococcaceae	Staphylococcus	Staphylococcus aureus
NC_005073.1	pBD2	210205	linear	Rhodococcus erythropolis	Bacteria	Actinobacteria	Actinobacteria	Corynebacteriales	Nocardiaceae	Rhodococcus	Rhodococcus erythropolis
NC_005076.1	pSCFS1	17108	linear	Staphylococcus sciuri	Bacteria	Firmicutes	Bacilli	Bacillales	Staphylococcaceae	Staphylococcus	Staphylococcus sciuri
NC_005088.1	pUO1	67066	circular	Delftia acidovorans	Bacteria	Proteobacteria	Betaproteobacteria	Burkholderiales	Comamonadaceae	Delftia	Delftia acidovorans
NC_005098.1	pt38	2911	circular	Streptococcus thermophilus	Bacteria	Firmicutes	Bacilli	Lactobacillales	Streptococcaceae	Streptococcus	Streptococcus thermophilus
NC_005127.1	pUB101	21845	circular	Staphylococcus aureus	Bacteria	Firmicutes	Bacilli	Bacillales	Staphylococcaceae	Staphylococcus	Staphylococcus aureus
NC_005128.1	pYJ016	48508	circular	Vibrio vulnificus YJ016	Bacteria	Proteobacteria	Gammaproteobacteria	Vibrionales	Vibrionaceae	Vibrio	Vibrio vulnificus
NC_005205.1	pPSR1	72601	circular	Pseudomonas syringae pv. syringae	Bacteria	Proteobacteria	Gammaproteobacteria	Pseudomonadales	Pseudomonadaceae	Pseudomonas	Pseudomonas syringae
NC_005206.1	pAP2	9304	circular	Trueperella pyogenes	Bacteria	Actinobacteria	Actinobacteria	Actinomycetales	Actinomycetaceae	Trueperella	Trueperella pyogenes
NC_005207.3	pPI-1	30201	circular	Staphylococcus warneri	Bacteria	Firmicutes	Bacilli	Bacillales	Staphylococcaceae	Staphylococcus	Staphylococcus warneri
NC_005208.1	pPI-2	2779	circular	Staphylococcus warneri	Bacteria	Firmicutes	Bacilli	Bacillales	Staphylococcaceae	Staphylococcus	Staphylococcus warneri
NC_005211.1	R478	274762	circular	Serratia marcescens	Bacteria	Proteobacteria	Gammaproteobacteria	Enterobacterales	Yersiniaceae	Serratia	Serratia marcescens
NC_005229.1	pSYSM	119895	circular	Synechocystis sp. PCC 6803	Bacteria	Cyanobacteria	-	Synechococcales	Merismopediaceae	Synechocystis	Synechocystis sp. PCC 6803
NC_005230.1	pSYSA	103307	circular	Synechocystis sp. PCC 6803	Bacteria	Cyanobacteria	-	Synechococcales	Merismopediaceae	Synechocystis	Synechocystis sp. PCC 6803
NC_005231.1	pSYSG	44343	circular	Synechocystis sp. PCC 6803	Bacteria	Cyanobacteria	-	Synechococcales	Merismopediaceae	Synechocystis	Synechocystis sp. PCC 6803
NC_005232.1	pSYSX	106004	circular	Synechocystis sp. PCC 6803	Bacteria	Cyanobacteria	-	Synechococcales	Merismopediaceae	Synechocystis	Synechocystis sp. PCC 6803
NC_005239.1	pNB101	2538	circular	Natronobacterium sp. AS-7091	Archaea	Euryarchaeota	Halobacteria	Natrialbales	Natrialbaceae	Natronobacterium	Natronobacterium sp. AS-7091
NC_005240.1	pXcB	37106	circular	Xanthomonas citri	Bacteria	Proteobacteria	Gammaproteobacteria	Xanthomonadales	Xanthomonadaceae	Xanthomonas	Xanthomonas citri
NC_005241.1	megaplasmid pHG1	452156	circular	Ralstonia eutropha H16	Bacteria	Proteobacteria	Betaproteobacteria	Burkholderiales	Burkholderiaceae	Cupriavidus	Cupriavidus necator
NC_005242.1	pLG	11066	circular	Lysinibacillus sphaericus	Bacteria	Firmicutes	Bacilli	Bacillales	Bacillaceae	Lysinibacillus	Lysinibacillus sphaericus
NC_005243.1	pC223	4608	circular	Staphylococcus aureus	Bacteria	Firmicutes	Bacilli	Bacillales	Staphylococcaceae	Staphylococcus	Staphylococcus aureus
NC_005244.2	pND6-1	101858	circular	Pseudomonas putida ND6	Bacteria	Proteobacteria	Gammaproteobacteria	Pseudomonadales	Pseudomonadaceae	Pseudomonas	Pseudomonas putida
NC_005245.1	p250	6286	circular	Avibacterium paragallinarum	Bacteria	Proteobacteria	Gammaproteobacteria	Pasteurellales	Pasteurellaceae	Avibacterium	Avibacterium paragallinarum
NC_005246.1	pEL60	60145	circular	Erwinia amylovora	Bacteria	Proteobacteria	Gammaproteobacteria	Enterobacterales	Erwiniaceae	Erwinia	Erwinia amylovora
NC_005247.1	pEU30	30314	circular	Erwinia amylovora	Bacteria	Proteobacteria	Gammaproteobacteria	Enterobacterales	Erwiniaceae	Erwinia	Erwinia amylovora
NC_005248.1	pIGAL1	8145	circular	Escherichia coli	Bacteria	Proteobacteria	Gammaproteobacteria	Enterobacterales	Enterobacteriaceae	Escherichia	Escherichia coli
NC_005249.1	pLVPK	219385	circular	Klebsiella pneumoniae CG43	Bacteria	Proteobacteria	Gammaproteobacteria	Enterobacterales	Enterobacteriaceae	Klebsiella	Klebsiella pneumoniae
NC_005250.1	pJM1	65009	circular	Vibrio anguillarum 775	Bacteria	Proteobacteria	Gammaproteobacteria	Vibrionales	Vibrionaceae	Vibrio	Vibrio anguillarum
NC_005297.1	pRPA	8427	circular	Rhodopseudomonas palustris CGA009	Bacteria	Proteobacteria	Alphaproteobacteria	Rhizobiales	Bradyrhizobiaceae	Rhodopseudomonas	Rhodopseudomonas palustris
NC_005307.1	pKB1	101016	circular	Gordonia westfalica	Bacteria	Actinobacteria	Actinobacteria	Corynebacteriales	Gordoniaceae	Gordonia	Gordonia westfalica
NC_005308.1	pFL7	7853	circular	Bacillus licheniformis	Bacteria	Firmicutes	Bacilli	Bacillales	Bacillaceae	Bacillus	Bacillus licheniformis
NC_005311.1	pFL5	9150	circular	Bacillus licheniformis	Bacteria	Firmicutes	Bacilli	Bacillales	Bacillaceae	Bacillus	Bacillus licheniformis
NC_005312.1	pMS260	8124	circular	Actinobacillus pleuropneumoniae	Bacteria	Proteobacteria	Gammaproteobacteria	Pasteurellales	Pasteurellaceae	Actinobacillus	Actinobacillus pleuropneumoniae
NC_005322.1	pSMQ308	8144	circular	Streptococcus thermophilus	Bacteria	Firmicutes	Bacilli	Lactobacillales	Streptococcaceae	Streptococcus	Streptococcus thermophilus
NC_005323.1	pSMQ173b	4449	circular	Streptococcus thermophilus	Bacteria	Firmicutes	Bacilli	Lactobacillales	Streptococcaceae	Streptococcus	Streptococcus thermophilus
NC_005324.1	p9123	6222	circular	Escherichia coli	Bacteria	Proteobacteria	Gammaproteobacteria	Enterobacterales	Enterobacteriaceae	Escherichia	Escherichia coli
NC_005325.1	pEMCJH03	3510	circular	Moraxella catarrhalis	Bacteria	Proteobacteria	Gammaproteobacteria	Pseudomonadales	Moraxellaceae	Moraxella	Moraxella catarrhalis
NC_005326.1	pCD6	6830	circular	Clostridioides difficile	Bacteria	Firmicutes	Clostridia	Clostridiales	Peptostreptococcaceae	Clostridioides	Clostridioides difficile
NC_005327.1	pC15-1a	92353	circular	Escherichia coli	Bacteria	Proteobacteria	Gammaproteobacteria	Enterobacterales	Enterobacteriaceae	Escherichia	Escherichia coli
NC_005328.1	pBM19	19167	circular	Bacillus methanolicus MGA3	Bacteria	Firmicutes	Bacilli	Bacillales	Bacillaceae	Bacillus	Bacillus methanolicus
NC_005329.1	pNAD1	5568	circular	[Haemophilus] ducreyi	Bacteria	Proteobacteria	Gammaproteobacteria	Pasteurellales	Pasteurellaceae	Haemophilus	[Haemophilus] ducreyi
NC_005562.1	pDL10	7598	circular	Acidianus ambivalens	Archaea	Crenarchaeota	Thermoprotei	Sulfolobales	Sulfolobaceae	Acidianus	Acidianus ambivalens
NC_005563.1	pML	2158	circular	Methanohalophilus mahii	Archaea	Euryarchaeota	Methanomicrobia	Methanosarcinales	Methanosarcinaceae	Methanohalophilus	Methanohalophilus mahii
NC_005564.1	pS194	4397	circular	Staphylococcus aureus	Bacteria	Firmicutes	Bacilli	Bacillales	Staphylococcaceae	Staphylococcus	Staphylococcus aureus
NC_005565.1	pSN2	1288	circular	Staphylococcus aureus	Bacteria	Firmicutes	Bacilli	Bacillales	Staphylococcaceae	Staphylococcus	Staphylococcus aureus
NC_005566.1	pSK639	8013	circular	Staphylococcus epidermidis	Bacteria	Firmicutes	Bacilli	Bacillales	Staphylococcaceae	Staphylococcus	Staphylococcus epidermidis
NC_005567.1	pGI3	11365	circular	Bacillus thuringiensis	Bacteria	Firmicutes	Bacilli	Bacillales	Bacillaceae	Bacillus	Bacillus thuringiensis
NC_005570.1	p29807	2682	circular	Yersinia enterocolitica	Bacteria	Proteobacteria	Gammaproteobacteria	Enterobacterales	Yersiniaceae	Yersinia	Yersinia enterocolitica
NC_005701.1	pZMO2	1669	circular	Zymomonas mobilis subsp. mobilis ATCC 10988	Bacteria	Proteobacteria	Alphaproteobacteria	Sphingomonadales	Sphingomonadaceae	Zymomonas	Zymomonas mobilis
NC_005702.1	pTXL1	2665	circular	Leuconostoc mesenteroides subsp. mesenteroides	Bacteria	Firmicutes	Bacilli	Lactobacillales	Leuconostocaceae	Leuconostoc	Leuconostoc mesenteroides
NC_005703.1	pBMY1	3476	circular	Bacillus mycoides	Bacteria	Firmicutes	Bacilli	Bacillales	Bacillaceae	Bacillus	Bacillus mycoides
NC_005704.1	pBMYdx	3377	circular	Bacillus mycoides	Bacteria	Firmicutes	Bacilli	Bacillales	Bacillaceae	Bacillus	Bacillus mycoides
NC_005705.1	pLME106	6868	circular	Acidipropionibacterium jensenii	Bacteria	Actinobacteria	Actinobacteria	Propionibacteriales	Propionibacteriaceae	Acidipropionibacterium	Acidipropionibacterium jensenii
NC_005706.1	pEA29	28185	circular	Erwinia amylovora	Bacteria	Proteobacteria	Gammaproteobacteria	Enterobacterales	Erwiniaceae	Erwinia	Erwinia amylovora
NC_005707.1	pBc10987	208369	circular	Bacillus cereus ATCC 10987	Bacteria	Firmicutes	Bacilli	Bacillales	Bacillaceae	Bacillus	Bacillus cereus
NC_005792.1	pTT8	9328	circular	Thermus thermophilus HB8	Bacteria	Deinococcus-Thermus	Deinococci	Thermales	Thermaceae	Thermus	Thermus thermophilus
NC_005793.2	pEST4011	76958	circular	Achromobacter denitrificans	Bacteria	Proteobacteria	Betaproteobacteria	Burkholderiales	Alcaligenaceae	Achromobacter	Achromobacter denitrificans
NC_005813.1	pCD1	70159	circular	Yersinia pestis biovar Microtus str. 91001	Bacteria	Proteobacteria	Gammaproteobacteria	Enterobacterales	Yersiniaceae	Yersinia	Yersinia pestis
NC_005814.1	pCRY	21742	circular	Yersinia pestis biovar Microtus str. 91001	Bacteria	Proteobacteria	Gammaproteobacteria	Enterobacterales	Yersiniaceae	Yersinia	Yersinia pestis
NC_005815.1	pMT1	106642	circular	Yersinia pestis biovar Microtus str. 91001	Bacteria	Proteobacteria	Gammaproteobacteria	Enterobacterales	Yersiniaceae	Yersinia	Yersinia pestis
NC_005816.1	pPCP1	9609	circular	Yersinia pestis biovar Microtus str. 91001	Bacteria	Proteobacteria	Gammaproteobacteria	Enterobacterales	Yersiniaceae	Yersinia	Yersinia pestis
NC_005838.1	pTT27	232605	circular	Thermus thermophilus HB27	Bacteria	Deinococcus-Thermus	Deinococci	Thermales	Thermaceae	Thermus	Thermus thermophilus
NC_005862.1	cryptic plasmid	6066	circular	Salmonella enterica subsp. enterica serovar Choleraesuis	Bacteria	Proteobacteria	Gammaproteobacteria	Enterobacterales	Enterobacteriaceae	Salmonella	Salmonella enterica
NC_005863.1	pDV	202301	circular	Desulfovibrio vulgaris str. Hildenborough	Bacteria	Proteobacteria	Deltaproteobacteria	Desulfovibrionales	Desulfovibrionaceae	Desulfovibrio	Desulfovibrio vulgaris
NC_005871.1	pPBPR1	80033	circular	Photobacterium profundum SS9	Bacteria	Proteobacteria	Gammaproteobacteria	Vibrionales	Vibrionaceae	Photobacterium	Photobacterium profundum
NC_005907.1	pIT3	4967	circular	Sulfolobus solfataricus	Archaea	Crenarchaeota	Thermoprotei	Sulfolobales	Sulfolobaceae	Sulfolobus	Sulfolobus solfataricus
NC_005908.1	pE194	3728	circular	Staphylococcus aureus	Bacteria	Firmicutes	Bacilli	Bacillales	Staphylococcaceae	Staphylococcus	Staphylococcus aureus
NC_005909.1	pRA2	32743	circular	Pseudomonas alcaligenes	Bacteria	Proteobacteria	Gammaproteobacteria	Pseudomonadales	Pseudomonadaceae	Pseudomonas	Pseudomonas alcaligenes
NC_005910.1	pAlvA	5113	circular	Hafnia alvei	Bacteria	Proteobacteria	Gammaproteobacteria	Enterobacterales	Hafniaceae	Hafnia	Hafnia alvei
NC_005911.1	pAlvB	5216	circular	Hafnia alvei	Bacteria	Proteobacteria	Gammaproteobacteria	Enterobacterales	Hafniaceae	Hafnia	Hafnia alvei
NC_005913.1	pBLTVA-1	10785	circular	Beet leafhopper transmitted virescence phytoplasma	Bacteria	Tenericutes	Mollicutes	Acholeplasmatales	Acholeplasmataceae	Candidatus Phytoplasma	Beet leafhopper transmitted virescence phytoplasma
NC_005914.1	pBLTVA-2	2587	circular	Beet leafhopper transmitted virescence phytoplasma	Bacteria	Tenericutes	Mollicutes	Acholeplasmatales	Acholeplasmataceae	Candidatus Phytoplasma	Beet leafhopper transmitted virescence phytoplasma
NC_005915.1	pKAP298	49112	circular	Caedibacter taeniospiralis	Bacteria	Proteobacteria	Gammaproteobacteria	Thiotrichales	-	-	Caedibacter taeniospiralis
NC_005916.1	pMUM001	174155	circular	Mycobacterium ulcerans Agy99	Bacteria	Actinobacteria	Actinobacteria	Corynebacteriales	Mycobacteriaceae	Mycobacterium	Mycobacterium ulcerans
NC_005917.1	pAL202	12120	circular	Helicobacter pylori	Bacteria	Proteobacteria	Epsilonproteobacteria	Campylobacterales	Helicobacteraceae	Helicobacter	Helicobacter pylori
NC_005918.1	pPMA4326A	46697	circular	Pseudomonas syringae pv. maculicola	Bacteria	Proteobacteria	Gammaproteobacteria	Pseudomonadales	Pseudomonadaceae	Pseudomonas	Pseudomonas syringae group genomosp. 3
NC_005919.1	pPMA4326B	40110	circular	Pseudomonas syringae pv. maculicola	Bacteria	Proteobacteria	Gammaproteobacteria	Pseudomonadales	Pseudomonadaceae	Pseudomonas	Pseudomonas syringae group genomosp. 3
NC_005920.1	pPMA4326D	4833	circular	Pseudomonas syringae pv. maculicola	Bacteria	Proteobacteria	Gammaproteobacteria	Pseudomonadales	Pseudomonadaceae	Pseudomonas	Pseudomonas syringae group genomosp. 3
NC_005921.1	pPMA4326C	8244	circular	Pseudomonas syringae pv. maculicola	Bacteria	Proteobacteria	Gammaproteobacteria	Pseudomonadales	Pseudomonadaceae	Pseudomonas	Pseudomonas syringae group genomosp. 3
NC_005922.1	pPMA4326E	4217	circular	Pseudomonas syringae pv. maculicola	Bacteria	Proteobacteria	Gammaproteobacteria	Pseudomonadales	Pseudomonadaceae	Pseudomonas	Pseudomonas syringae group genomosp. 3
NC_005923.1	pFL129	6464	circular	Escherichia coli	Bacteria	Proteobacteria	Gammaproteobacteria	Enterobacterales	Enterobacteriaceae	Escherichia	Escherichia coli
NC_005951.1	pSAS	20652	circular	Staphylococcus aureus subsp. aureus MSSA476	Bacteria	Firmicutes	Bacilli	Bacillales	Staphylococcaceae	Staphylococcus	Staphylococcus aureus
NC_005952.1	pRH45II	23381	circular	Lactobacillus brevis	Bacteria	Firmicutes	Bacilli	Lactobacillales	Lactobacillaceae	Lactobacillus	Lactobacillus brevis
NC_005969.1	pTC	20417	circular	Sulfolobus tengchongensis	Archaea	Crenarchaeota	Thermoprotei	Sulfolobales	Sulfolobaceae	Sulfolobus	Sulfolobus tengchongensis
NC_005970.1	pRK2	5360	circular	Escherichia coli	Bacteria	Proteobacteria	Gammaproteobacteria	Enterobacterales	Enterobacteriaceae	Escherichia	Escherichia coli
NC_006128.1	cp26	27108	circular	Borreliella bavariensis PBi	Bacteria	Spirochaetes	Spirochaetia	Spirochaetales	Borreliaceae	Borreliella	Borreliella bavariensis
NC_006129.1	lp54	55560	linear	Borreliella bavariensis PBi	Bacteria	Spirochaetes	Spirochaetia	Spirochaetales	Borreliaceae	Borreliella	Borreliella bavariensis
NC_006130.1	pDN571	3351	circular	Streptococcus pyogenes	Bacteria	Firmicutes	Bacilli	Lactobacillales	Streptococcaceae	Streptococcus	Streptococcus pyogenes
NC_006134.1	pCC31	44707	circular	Campylobacter coli	Bacteria	Proteobacteria	Epsilonproteobacteria	Campylobacterales	Campylobacteraceae	Campylobacter	Campylobacter coli
NC_006135.1	pTet	45205	circular	Campylobacter jejuni subsp. jejuni 81-176	Bacteria	Proteobacteria	Epsilonproteobacteria	Campylobacterales	Campylobacteraceae	Campylobacter	Campylobacter jejuni
NC_006139.1	large	121587	circular	Desulfotalea psychrophila LSv54	Bacteria	Proteobacteria	Deltaproteobacteria	Desulfobacterales	Desulfobulbaceae	Desulfotalea	Desulfotalea psychrophila
NC_006140.1	small	14664	circular	Desulfotalea psychrophila LSv54	Bacteria	Proteobacteria	Deltaproteobacteria	Desulfobacterales	Desulfobulbaceae	Desulfotalea	Desulfotalea psychrophila
NC_006143.1	pFBAOT6	84749	circular	Aeromonas caviae	Bacteria	Proteobacteria	Gammaproteobacteria	Aeromonadales	Aeromonadaceae	Aeromonas	Aeromonas caviae
NC_006145.1	pFR18	1828	circular	Leuconostoc mesenteroides subsp. mesenteroides	Bacteria	Firmicutes	Bacilli	Lactobacillales	Leuconostocaceae	Leuconostoc	Leuconostoc mesenteroides
NC_006153.2	pYV	68525	circular	Yersinia pseudotuberculosis IP 32953	Bacteria	Proteobacteria	Gammaproteobacteria	Enterobacterales	Yersiniaceae	Yersinia	Yersinia pseudotuberculosis
NC_006154.1	pYptb32953	27702	circular	Yersinia pseudotuberculosis IP 32953	Bacteria	Proteobacteria	Gammaproteobacteria	Enterobacterales	Yersiniaceae	Yersinia	Yersinia pseudotuberculosis
NC_006257.1	pYIT356	4935	circular	Lactobacillus casei	Bacteria	Firmicutes	Bacilli	Lactobacillales	Lactobacillaceae	Lactobacillus	Lactobacillus casei
NC_006258.1	pRE8424	5987	circular	Rhodococcus erythropolis	Bacteria	Actinobacteria	Actinobacteria	Corynebacteriales	Nocardiaceae	Rhodococcus	Rhodococcus erythropolis
NC_006277.2	pAgK84	44420	circular	Agrobacterium tumefaciens	Bacteria	Proteobacteria	Alphaproteobacteria	Rhizobiales	Rhizobiaceae	Agrobacterium	Agrobacterium tumefaciens
NC_006278.1	p256	7222	circular	Lactobacillus plantarum	Bacteria	Firmicutes	Bacilli	Lactobacillales	Lactobacillaceae	Lactobacillus	Lactobacillus plantarum
NC_006297.1	pBFY46	33716	circular	Bacteroides fragilis YCH46	Bacteria	Bacteroidetes	Bacteroidia	Bacteroidales	Bacteroidaceae	Bacteroides	Bacteroides fragilis
NC_006298.1	pHS129	5178	circular	Haemophilus somnus 129PT	Bacteria	Proteobacteria	Gammaproteobacteria	Pasteurellales	Pasteurellaceae	Histophilus	Histophilus somni
NC_006323.1	pG8786	137036	circular	Yersinia pestis	Bacteria	Proteobacteria	Gammaproteobacteria	Enterobacterales	Yersiniaceae	Yersinia	Yersinia pestis
NC_006362.1	pNF1	184026	circular	Nocardia farcinica IFM 10152	Bacteria	Actinobacteria	Actinobacteria	Corynebacteriales	Nocardiaceae	Nocardia	Nocardia farcinica
NC_006363.1	pNF2	87093	circular	Nocardia farcinica IFM 10152	Bacteria	Actinobacteria	Actinobacteria	Corynebacteriales	Nocardiaceae	Nocardia	Nocardia farcinica
NC_006365.1	pLPP	131885	linear	Legionella pneumophila str. Paris	Bacteria	Proteobacteria	Gammaproteobacteria	Legionellales	Legionellaceae	Legionella	Legionella pneumophila
NC_006366.1	pLPL	59832	linear	Legionella pneumophila str. Lens	Bacteria	Proteobacteria	Gammaproteobacteria	Legionellales	Legionellaceae	Legionella	Legionella pneumophila
NC_006374.1	pBGR1	2725	circular	Bartonella grahamii	Bacteria	Proteobacteria	Alphaproteobacteria	Rhizobiales	Bartonellaceae	Bartonella	Bartonella grahamii
NC_006375.1	pWCFS101	1917	circular	Lactobacillus plantarum WCFS1	Bacteria	Firmicutes	Bacilli	Lactobacillales	Lactobacillaceae	Lactobacillus	Lactobacillus plantarum
NC_006376.1	pWCFS102	2365	circular	Lactobacillus plantarum WCFS1	Bacteria	Firmicutes	Bacilli	Lactobacillales	Lactobacillaceae	Lactobacillus	Lactobacillus plantarum
NC_006377.1	pWCFS103	36069	circular	Lactobacillus plantarum WCFS1	Bacteria	Firmicutes	Bacilli	Lactobacillales	Lactobacillaceae	Lactobacillus	Lactobacillus plantarum
NC_006389.1	pNG100	33303	circular	Haloarcula marismortui ATCC 43049	Archaea	Euryarchaeota	Halobacteria	Halobacteriales	Haloarculaceae	Haloarcula	Haloarcula marismortui
NC_006390.1	pNG200	33452	circular	Haloarcula marismortui ATCC 43049	Archaea	Euryarchaeota	Halobacteria	Halobacteriales	Haloarculaceae	Haloarcula	Haloarcula marismortui
NC_006391.1	pNG300	39521	circular	Haloarcula marismortui ATCC 43049	Archaea	Euryarchaeota	Halobacteria	Halobacteriales	Haloarculaceae	Haloarcula	Haloarcula marismortui
NC_006392.1	pNG400	50060	circular	Haloarcula marismortui ATCC 43049	Archaea	Euryarchaeota	Halobacteria	Halobacteriales	Haloarculaceae	Haloarcula	Haloarcula marismortui
NC_006393.1	pNG500	132678	circular	Haloarcula marismortui ATCC 43049	Archaea	Euryarchaeota	Halobacteria	Halobacteriales	Haloarculaceae	Haloarcula	Haloarcula marismortui
NC_006394.1	pNG600	155300	circular	Haloarcula marismortui ATCC 43049	Archaea	Euryarchaeota	Halobacteria	Halobacteriales	Haloarculaceae	Haloarcula	Haloarcula marismortui
NC_006395.1	pNG700	410554	circular	Haloarcula marismortui ATCC 43049	Archaea	Euryarchaeota	Halobacteria	Halobacteriales	Haloarculaceae	Haloarcula	Haloarcula marismortui
NC_006399.1	pPB1	2899	circular	Lactobacillus plantarum	Bacteria	Firmicutes	Bacilli	Lactobacillales	Lactobacillaceae	Lactobacillus	Lactobacillus plantarum
NC_006400.1	pSKU146	14615	circular	Spiroplasma kunkelii CR2-3x	Bacteria	Tenericutes	Mollicutes	Entomoplasmatales	Spiroplasmataceae	Spiroplasma	Spiroplasma kunkelii
NC_006422.1	pKEF9	28930	circular	Sulfolobus islandicus	Archaea	Crenarchaeota	Thermoprotei	Sulfolobales	Sulfolobaceae	Sulfolobus	Sulfolobus islandicus
NC_006423.1	pARN3	26200	circular	Sulfolobus islandicus	Archaea	Crenarchaeota	Thermoprotei	Sulfolobales	Sulfolobaceae	Sulfolobus	Sulfolobus islandicus
NC_006424.1	pARN4	26476	circular	Sulfolobus islandicus	Archaea	Crenarchaeota	Thermoprotei	Sulfolobales	Sulfolobaceae	Sulfolobus	Sulfolobus islandicus
NC_006425.1	pHVE14	35422	circular	Sulfolobus islandicus	Archaea	Crenarchaeota	Thermoprotei	Sulfolobales	Sulfolobaceae	Sulfolobus	Sulfolobus islandicus
NC_006426.2	pSCM201	3463	circular	Haloarcula sp. AS7094	Archaea	Euryarchaeota	Halobacteria	Halobacteriales	Haloarculaceae	Haloarcula	Haloarcula sp. AS7094
NC_006427.1	pJB01	2235	circular	Enterococcus faecium	Bacteria	Firmicutes	Bacilli	Lactobacillales	Enterococcaceae	Enterococcus	Enterococcus faecium
NC_006462.1	pTT27	256992	circular	Thermus thermophilus HB8	Bacteria	Deinococcus-Thermus	Deinococci	Thermales	Thermaceae	Thermus	Thermus thermophilus
NC_006463.1	pTT8	9322	circular	Thermus thermophilus HB8	Bacteria	Deinococcus-Thermus	Deinococci	Thermales	Thermaceae	Thermus	Thermus thermophilus
NC_006466.1	pMOL30	233755	circular	Cupriavidus metallidurans CH34	Bacteria	Proteobacteria	Betaproteobacteria	Burkholderiales	Burkholderiaceae	Cupriavidus	Cupriavidus metallidurans
NC_006493.1	pNOB8	41229	circular	Sulfolobus sp. NOB8H2	Archaea	Crenarchaeota	Thermoprotei	Sulfolobales	Sulfolobaceae	Sulfolobus	Sulfolobus sp. NOB8H2
NC_006509.1	pHTA426	47890	circular	Geobacillus kaustophilus HTA426	Bacteria	Firmicutes	Bacilli	Bacillales	Bacillaceae	Geobacillus	Geobacillus kaustophilus
NC_006525.1	pMOL28	171461	circular	Cupriavidus metallidurans CH34	Bacteria	Proteobacteria	Betaproteobacteria	Burkholderiales	Burkholderiaceae	Cupriavidus	Cupriavidus metallidurans
NC_006529.1	pSF118-20	20417	circular	Lactobacillus salivarius UCC118	Bacteria	Firmicutes	Bacilli	Lactobacillales	Lactobacillaceae	Lactobacillus	Lactobacillus salivarius
NC_006530.1	pSF118-44	44013	circular	Lactobacillus salivarius UCC118	Bacteria	Firmicutes	Bacilli	Lactobacillales	Lactobacillaceae	Lactobacillus	Lactobacillus salivarius
NC_006569.1	megaplasmid	491611	circular	Ruegeria pomeroyi DSS-3	Bacteria	Proteobacteria	Alphaproteobacteria	Rhodobacterales	Rhodobacteraceae	Ruegeria	Ruegeria pomeroyi
NC_006571.1	pNO33	36955	circular	Streptomyces albulus	Bacteria	Actinobacteria	Actinobacteria	Streptomycetales	Streptomycetaceae	Streptomyces	Streptomyces albulus
NC_006578.1	pBT9727	77112	circular	[Bacillus thuringiensis] serovar konkukian str. 97-27	Bacteria	Firmicutes	Bacilli	Bacillales	Bacillaceae	Bacillus	Bacillus thuringiensis
NC_006625.1	pK2044	224152	circular	Klebsiella pneumoniae subsp. pneumoniae NTUH-K2044	Bacteria	Proteobacteria	Gammaproteobacteria	Enterobacterales	Enterobacteriaceae	Klebsiella	Klebsiella pneumoniae
NC_006628.1	pHLHK8	8266	linear	Laribacter hongkongensis	Bacteria	Proteobacteria	Betaproteobacteria	Neisseriales	Chromobacteriaceae	Laribacter	Laribacter hongkongensis
NC_006629.2	pT181	4440	linear	Staphylococcus aureus subsp. aureus COL	Bacteria	Firmicutes	Bacilli	Bacillales	Staphylococcaceae	Staphylococcus	Staphylococcus aureus
NC_006663.1	pSERP	27310	circular	Staphylococcus epidermidis RP62A	Bacteria	Firmicutes	Bacilli	Bacillales	Staphylococcaceae	Staphylococcus	Staphylococcus epidermidis
NC_006671.1	pAPEC-O2-R	101375	circular	Escherichia coli	Bacteria	Proteobacteria	Gammaproteobacteria	Enterobacterales	Enterobacteriaceae	Escherichia	Escherichia coli
NC_006672.1	pGOX1	163186	circular	Gluconobacter oxydans 621H	Bacteria	Proteobacteria	Alphaproteobacteria	Rhodospirillales	Acetobacteraceae	Gluconobacter	Gluconobacter oxydans
NC_006673.1	pGOX2	26568	circular	Gluconobacter oxydans 621H	Bacteria	Proteobacteria	Alphaproteobacteria	Rhodospirillales	Acetobacteraceae	Gluconobacter	Gluconobacter oxydans
NC_006674.1	pGOX3	14547	circular	Gluconobacter oxydans 621H	Bacteria	Proteobacteria	Alphaproteobacteria	Rhodospirillales	Acetobacteraceae	Gluconobacter	Gluconobacter oxydans
NC_006675.1	pGOX4	13223	circular	Gluconobacter oxydans 621H	Bacteria	Proteobacteria	Alphaproteobacteria	Rhodospirillales	Acetobacteraceae	Gluconobacter	Gluconobacter oxydans
NC_006676.1	pGOX5	2687	circular	Gluconobacter oxydans 621H	Bacteria	Proteobacteria	Alphaproteobacteria	Rhodospirillales	Acetobacteraceae	Gluconobacter	Gluconobacter oxydans
NC_006815.1	pU302S	3208	circular	Salmonella enterica subsp. enterica serovar Typhimurium	Bacteria	Proteobacteria	Gammaproteobacteria	Enterobacterales	Enterobacteriaceae	Salmonella	Salmonella enterica
NC_006816.1	pU302L	84514	circular	Salmonella enterica subsp. enterica serovar Typhimurium	Bacteria	Proteobacteria	Gammaproteobacteria	Enterobacterales	Enterobacteriaceae	Salmonella	Salmonella enterica
NC_006821.1	pBMBt1	6700	circular	Bacillus thuringiensis serovar darmstadiensis	Bacteria	Firmicutes	Bacilli	Bacillales	Bacillaceae	Bacillus	Bacillus thuringiensis
NC_006822.1	pIH01	1822	circular	Leuconostoc citreum	Bacteria	Firmicutes	Bacilli	Lactobacillales	Leuconostocaceae	Leuconostoc	Leuconostoc citreum
NC_006823.1	1	207355	circular	Aromatoleum aromaticum EbN1	Bacteria	Proteobacteria	Betaproteobacteria	Rhodocyclales	Rhodocyclaceae	Aromatoleum	Aromatoleum aromaticum
NC_006824.1	2	223670	circular	Aromatoleum aromaticum EbN1	Bacteria	Proteobacteria	Betaproteobacteria	Rhodocyclales	Rhodocyclaceae	Aromatoleum	Aromatoleum aromaticum
NC_006825.1	pBS608	6611	circular	Bacillus subtilis	Bacteria	Firmicutes	Bacilli	Bacillales	Bacillaceae	Bacillus	Bacillus subtilis
NC_006826.1	pSx-Qyy	5683	circular	Sphingobium xenophagum QYY	Bacteria	Proteobacteria	Alphaproteobacteria	Sphingomonadales	Sphingomonadaceae	Sphingobium	Sphingobium xenophagum
NC_006827.2	pCF10	67673	circular	Enterococcus faecalis	Bacteria	Firmicutes	Bacilli	Lactobacillales	Enterococcaceae	Enterococcus	Enterococcus faecalis
NC_006828.1	pHS-Tet	5147	circular	[Haemophilus] parasuis	Bacteria	Proteobacteria	Gammaproteobacteria	Pasteurellales	Pasteurellaceae	Haemophilus	[Haemophilus] parasuis
NC_006829.1	pHS-Rec	9462	circular	[Haemophilus] parasuis	Bacteria	Proteobacteria	Gammaproteobacteria	Pasteurellales	Pasteurellaceae	Haemophilus	[Haemophilus] parasuis
NC_006830.1	pA81	98192	circular	Achromobacter xylosoxidans A8	Bacteria	Proteobacteria	Betaproteobacteria	Burkholderiales	Alcaligenaceae	Achromobacter	Achromobacter xylosoxidans
NC_006842.1	pES100	45849	circular	Vibrio fischeri ES114	Bacteria	Proteobacteria	Gammaproteobacteria	Vibrionales	Vibrionaceae	Aliivibrio	Aliivibrio fischeri
NC_006843.1	pTB6	3624	circular	Bifidobacterium longum	Bacteria	Actinobacteria	Actinobacteria	Bifidobacteriales	Bifidobacteriaceae	Bifidobacterium	Bifidobacterium longum
NC_006855.1	pSCV50	49558	circular	Salmonella enterica subsp. enterica serovar Choleraesuis str. SC-B67	Bacteria	Proteobacteria	Gammaproteobacteria	Enterobacterales	Enterobacteriaceae	Salmonella	Salmonella enterica
NC_006856.1	pSC138	138742	circular	Salmonella enterica subsp. enterica serovar Choleraesuis str. SC-B67	Bacteria	Proteobacteria	Gammaproteobacteria	Enterobacterales	Enterobacteriaceae	Salmonella	Salmonella enterica
NC_006857.1	pSRD191	1447	circular	Selenomonas ruminantium	Bacteria	Firmicutes	Negativicutes	Selenomonadales	Selenomonadaceae	Selenomonas	Selenomonas ruminantium
NC_006860.1	pSIO1	4906	circular	Vibrio cholerae	Bacteria	Proteobacteria	Gammaproteobacteria	Vibrionales	Vibrionaceae	Vibrio	Vibrio cholerae
NC_006868.1	pCCK647	5198	circular	Pasteurella multocida	Bacteria	Proteobacteria	Gammaproteobacteria	Pasteurellales	Pasteurellaceae	Pasteurella	Pasteurella multocida
NC_006869.1	pSin9.7	9698	circular	Bacillus mycoides	Bacteria	Firmicutes	Bacilli	Bacillales	Bacillaceae	Bacillus	Bacillus mycoides
NC_006870.1	pDx14.2	14218	circular	Bacillus mycoides	Bacteria	Firmicutes	Bacilli	Bacillales	Bacillaceae	Bacillus	Bacillus mycoides
NC_006871.1	pSTE2	6913	circular	Staphylococcus lentus	Bacteria	Firmicutes	Bacilli	Bacillales	Staphylococcaceae	Staphylococcus	Staphylococcus lentus
NC_006872.1	pBCNF5603	36695	circular	Clostridium perfringens	Bacteria	Firmicutes	Clostridia	Clostridiales	Clostridiaceae	Clostridium	Clostridium perfringens
NC_006873.1	pBF9343	36560	circular	Bacteroides fragilis NCTC 9343	Bacteria	Bacteroidetes	Bacteroidia	Bacteroidales	Bacteroidaceae	Bacteroides	Bacteroides fragilis
NC_006877.1	pMAC	9540	circular	Acinetobacter baumannii	Bacteria	Proteobacteria	Gammaproteobacteria	Pseudomonadales	Moraxellaceae	Acinetobacter	Acinetobacter baumannii
NC_006881.1	pColK-K235	8318	circular	Escherichia coli	Bacteria	Proteobacteria	Gammaproteobacteria	Enterobacterales	Enterobacteriaceae	Escherichia	Escherichia coli
NC_006903.1	extrachromosomal DNA	5045	circular	Onion yellows phytoplasma	Bacteria	Tenericutes	Mollicutes	Acholeplasmatales	Acholeplasmataceae	Candidatus Phytoplasma	Onion yellows phytoplasma
NC_006904.1	pOM1	3926	circular	Oenococcus oeni	Bacteria	Firmicutes	Bacilli	Lactobacillales	Leuconostocaceae	Oenococcus	Oenococcus oeni
NC_006906.1	pORA1	9689	circular	Sulfolobus neozealandicus	Archaea	Crenarchaeota	Thermoprotei	Sulfolobales	Sulfolobaceae	Sulfolobus	Sulfolobus neozealandicus
NC_006907.1	p49879.1	28878	circular	Leptospirillum ferrooxidans	Bacteria	Nitrospirae	Nitrospira	Nitrospirales	Nitrospiraceae	Leptospirillum	Leptospirillum ferrooxidans
NC_006909.1	p49879.2	28012	circular	Leptospirillum ferrooxidans	Bacteria	Nitrospirae	Nitrospira	Nitrospirales	Nitrospiraceae	Leptospirillum	Leptospirillum ferrooxidans
NC_006910.1	pMR2	11188	circular	Micromonospora rosaria	Bacteria	Actinobacteria	Actinobacteria	Micromonosporales	Micromonosporaceae	Micromonospora	Micromonospora rosaria
NC_006911.1	pFP11	35159	circular	Streptomyces sp. F11	Bacteria	Actinobacteria	Actinobacteria	Streptomycetales	Streptomycetaceae	Streptomyces	Streptomyces sp. F11
NC_006912.1	pFP1	39360	circular	Streptomyces sp. FQ1	Bacteria	Actinobacteria	Actinobacteria	Streptomycetales	Streptomycetaceae	Streptomyces	Streptomyces sp. FQ1
NC_006959.1	pBL63.1	3649	circular	Bacillus licheniformis	Bacteria	Firmicutes	Bacilli	Bacillales	Bacillaceae	Bacillus	Bacillus licheniformis
NC_006968.1	pNL01	4150	circular	Neisseria lactamica	Bacteria	Proteobacteria	Betaproteobacteria	Neisseriales	Neisseriaceae	Neisseria	Neisseria lactamica
NC_006969.2	pKNR01	4367	circular	Rhodococcus opacus B4	Bacteria	Actinobacteria	Actinobacteria	Corynebacteriales	Nocardiaceae	Rhodococcus	Rhodococcus opacus
NC_006970.2	pKNR02	2773	circular	Rhodococcus opacus B4	Bacteria	Actinobacteria	Actinobacteria	Corynebacteriales	Nocardiaceae	Rhodococcus	Rhodococcus opacus
NC_006974.1	pACK6	4431	circular	Staphylococcus sciuri subsp. sciuri	Bacteria	Firmicutes	Bacilli	Bacillales	Staphylococcaceae	Staphylococcus	Staphylococcus sciuri
NC_006975.1	pCL300	3634	circular	Campylobacter lari	Bacteria	Proteobacteria	Epsilonproteobacteria	Campylobacterales	Campylobacteraceae	Campylobacter	Campylobacter lari
NC_006976.1	pCCK3259	5317	circular	Mannheimia haemolytica	Bacteria	Proteobacteria	Gammaproteobacteria	Pasteurellales	Pasteurellaceae	Mannheimia	Mannheimia haemolytica
NC_006977.1	pC221	4555	circular	Staphylococcus aureus	Bacteria	Firmicutes	Bacilli	Bacillales	Staphylococcaceae	Staphylococcus	Staphylococcus aureus
NC_006978.1	pDB101	19203	circular	Streptococcus pyogenes	Bacteria	Firmicutes	Bacilli	Lactobacillales	Streptococcaceae	Streptococcus	Streptococcus pyogenes
NC_006979.1	pSM19035	28975	circular	Streptococcus pyogenes	Bacteria	Firmicutes	Bacilli	Lactobacillales	Streptococcaceae	Streptococcus	Streptococcus pyogenes
NC_006988.1	p47L	3084	circular	Pseudomonas sp. S-47	Bacteria	Proteobacteria	Gammaproteobacteria	Pseudomonadales	Pseudomonadaceae	Pseudomonas	Pseudomonas sp. S-47
NC_006989.1	p47S	1782	circular	Pseudomonas sp. S-47	Bacteria	Proteobacteria	Gammaproteobacteria	Pseudomonadales	Pseudomonadaceae	Pseudomonas	Pseudomonas sp. S-47
NC_006994.1	pCCK381	10874	circular	Pasteurella multocida	Bacteria	Proteobacteria	Gammaproteobacteria	Pasteurellales	Pasteurellaceae	Pasteurella	Pasteurella multocida
NC_006996.1	pZMX201	1668	circular	Natrinema sp. CX2021	Archaea	Euryarchaeota	Halobacteria	Natrialbales	Natrialbaceae	Natrinema	Natrinema sp. CX2021
NC_006997.1	pMG1	3682	circular	Bifidobacterium longum	Bacteria	Actinobacteria	Actinobacteria	Bifidobacteriales	Bifidobacteriaceae	Bifidobacterium	Bifidobacterium longum
NC_007068.1	pBC1	2540	circular	Bifidobacterium catenulatum	Bacteria	Actinobacteria	Actinobacteria	Bifidobacteriales	Bifidobacteriaceae	Bifidobacterium	Bifidobacterium catenulatum
NC_007093.1	pMU1	8696	circular	Eikenella corrodens	Bacteria	Proteobacteria	Betaproteobacteria	Neisseriales	Neisseriaceae	Eikenella	Eikenella corrodens
NC_007094.1	pKMA505	8632	circular	Actinobacillus porcitonsillarum	Bacteria	Proteobacteria	Gammaproteobacteria	Pasteurellales	Pasteurellaceae	Actinobacillus	Actinobacillus porcitonsillarum
NC_007095.1	pIMD50	8751	circular	Actinobacillus porcitonsillarum	Bacteria	Proteobacteria	Gammaproteobacteria	Pasteurellales	Pasteurellaceae	Actinobacillus	Actinobacillus porcitonsillarum
NC_007096.1	pKMA1467	11115	circular	Actinobacillus porcitonsillarum	Bacteria	Proteobacteria	Gammaproteobacteria	Pasteurellales	Pasteurellaceae	Actinobacillus	Actinobacillus porcitonsillarum
NC_007097.1	pKMA757	4556	circular	Actinobacillus porcitonsillarum	Bacteria	Proteobacteria	Gammaproteobacteria	Pasteurellales	Pasteurellaceae	Actinobacillus	Actinobacillus porcitonsillarum
NC_007098.1	pKMA2425	3156	circular	Actinobacillus pleuropneumoniae	Bacteria	Proteobacteria	Gammaproteobacteria	Pasteurellales	Pasteurellaceae	Actinobacillus	Actinobacillus pleuropneumoniae
NC_007099.1	pPSAS1522	4244	circular	Actinobacillus pleuropneumoniae	Bacteria	Proteobacteria	Gammaproteobacteria	Pasteurellales	Pasteurellaceae	Actinobacillus	Actinobacillus pleuropneumoniae
NC_007100.1	Rms149	57121	circular	Pseudomonas aeruginosa	Bacteria	Proteobacteria	Gammaproteobacteria	Pseudomonadales	Pseudomonadaceae	Pseudomonas	Pseudomonas aeruginosa
NC_007101.1	pBJS-O	13374	circular	Spiroplasma citri	Bacteria	Tenericutes	Mollicutes	Entomoplasmatales	Spiroplasmataceae	Spiroplasma	Spiroplasma citri
NC_007103.1	pE33L466	466370	circular	Bacillus cereus E33L	Bacteria	Firmicutes	Bacilli	Bacillales	Bacillaceae	Bacillus	Bacillus cereus
NC_007104.1	pE33L5	5108	circular	Bacillus cereus E33L	Bacteria	Firmicutes	Bacilli	Bacillales	Bacillaceae	Bacillus	Bacillus cereus
NC_007105.1	pE33L54	53501	circular	Bacillus cereus E33L	Bacteria	Firmicutes	Bacilli	Bacillales	Bacillaceae	Bacillus	Bacillus cereus
NC_007106.1	pE33L8	8191	circular	Bacillus cereus E33L	Bacteria	Firmicutes	Bacilli	Bacillales	Bacillaceae	Bacillus	Bacillus cereus
NC_007107.1	pE33L9	9150	circular	Bacillus cereus E33L	Bacteria	Firmicutes	Bacilli	Bacillales	Bacillaceae	Bacillus	Bacillus cereus
NC_007141.1	pTet	45210	circular	Campylobacter jejuni subsp. jejuni 81-176	Bacteria	Proteobacteria	Epsilonproteobacteria	Campylobacterales	Campylobacteraceae	Campylobacter	Campylobacter jejuni
NC_007142.1	p3384	3316	circular	Campylobacter coli	Bacteria	Proteobacteria	Epsilonproteobacteria	Campylobacterales	Campylobacteraceae	Campylobacter	Campylobacter coli
NC_007143.1	p3386	2426	circular	Campylobacter coli	Bacteria	Proteobacteria	Epsilonproteobacteria	Campylobacterales	Campylobacteraceae	Campylobacter	Campylobacter coli
NC_007165.1	pSW174	5767	circular	Staphylococcus warneri	Bacteria	Firmicutes	Bacilli	Bacillales	Staphylococcaceae	Staphylococcus	Staphylococcus warneri
NC_007166.1	pSW49	3552	circular	Staphylococcus warneri	Bacteria	Firmicutes	Bacilli	Bacillales	Staphylococcaceae	Staphylococcus	Staphylococcus warneri
NC_007167.1	pSP187	5550	circular	Staphylococcus pasteuri	Bacteria	Firmicutes	Bacilli	Bacillales	Staphylococcaceae	Staphylococcus	Staphylococcus pasteuri
NC_007169.1	pSHaeA	2300	circular	Staphylococcus haemolyticus JCSC1435	Bacteria	Firmicutes	Bacilli	Bacillales	Staphylococcaceae	Staphylococcus	Staphylococcus haemolyticus
NC_007170.1	pSHaeB	2366	circular	Staphylococcus haemolyticus JCSC1435	Bacteria	Firmicutes	Bacilli	Bacillales	Staphylococcaceae	Staphylococcus	Staphylococcus haemolyticus
NC_007171.1	pSHaeC	8180	circular	Staphylococcus haemolyticus JCSC1435	Bacteria	Firmicutes	Bacilli	Bacillales	Staphylococcaceae	Staphylococcus	Staphylococcus haemolyticus
NC_007182.1	pSG1	81553	circular	Sodalis glossinidius	Bacteria	Proteobacteria	Gammaproteobacteria	Enterobacterales	Pectobacteriaceae	Sodalis	Sodalis glossinidius
NC_007183.1	pSG1	81553	circular	Sodalis glossinidius	Bacteria	Proteobacteria	Gammaproteobacteria	Enterobacterales	Pectobacteriaceae	Sodalis	Sodalis glossinidius
NC_007184.1	pSG2	27240	circular	Sodalis glossinidius	Bacteria	Proteobacteria	Gammaproteobacteria	Enterobacterales	Pectobacteriaceae	Sodalis	Sodalis glossinidius
NC_007185.1	pSG2	27240	circular	Sodalis glossinidius	Bacteria	Proteobacteria	Gammaproteobacteria	Enterobacterales	Pectobacteriaceae	Sodalis	Sodalis glossinidius
NC_007186.1	pSG3	19201	circular	Sodalis glossinidius	Bacteria	Proteobacteria	Gammaproteobacteria	Enterobacterales	Pectobacteriaceae	Sodalis	Sodalis glossinidius
NC_007187.1	pSG4	10816	circular	Sodalis glossinidius	Bacteria	Proteobacteria	Gammaproteobacteria	Enterobacterales	Pectobacteriaceae	Sodalis	Sodalis glossinidius
NC_007190.1	pTF62	10402	circular	Thermus thermophilus	Bacteria	Deinococcus-Thermus	Deinococci	Thermales	Thermaceae	Thermus	Thermus thermophilus
NC_007191.1	pAG6	8663	circular	Lactococcus lactis subsp. cremoris	Bacteria	Firmicutes	Bacilli	Lactobacillales	Streptococcaceae	Lactococcus	Lactococcus lactis
NC_007203.1	pDAN-involved	6909	circular	Bacillus thuringiensis	Bacteria	Firmicutes	Bacilli	Bacillales	Bacillaceae	Bacillus	Bacillus thuringiensis
NC_007206.1	pF1947	32628	circular	Haemophilus influenzae biotype aegyptius	Bacteria	Proteobacteria	Gammaproteobacteria	Pasteurellales	Pasteurellaceae	Haemophilus	Haemophilus influenzae
NC_007207.1	pFMBL1	4661	circular	Leuconostoc mesenteroides	Bacteria	Firmicutes	Bacilli	Lactobacillales	Leuconostocaceae	Leuconostoc	Leuconostoc mesenteroides
NC_007208.1	pOU1113	80156	circular	Salmonella enterica	Bacteria	Proteobacteria	Gammaproteobacteria	Enterobacterales	Enterobacteriaceae	Salmonella	Salmonella enterica
NC_007209.1	pWBG738	2473	circular	Staphylococcus aureus	Bacteria	Firmicutes	Bacilli	Bacillales	Staphylococcaceae	Staphylococcus	Staphylococcus aureus
NC_007274.1	large plasmid	131950	circular	Pseudomonas savastanoi pv. phaseolicola 1448A	Bacteria	Proteobacteria	Gammaproteobacteria	Pseudomonadales	Pseudomonadaceae	Pseudomonas	Pseudomonas savastanoi
NC_007275.1	small plasmid	51711	circular	Pseudomonas savastanoi pv. phaseolicola 1448A	Bacteria	Proteobacteria	Gammaproteobacteria	Pseudomonadales	Pseudomonadaceae	Pseudomonas	Pseudomonas savastanoi
NC_007293.1	pAP2	4484	circular	Acetobacter pasteurianus	Bacteria	Proteobacteria	Alphaproteobacteria	Rhodospirillales	Acetobacteraceae	Acetobacter	Acetobacter pasteurianus
NC_007322.2	pXO1	181677	circular	Bacillus anthracis str. 'Ames Ancestor'	Bacteria	Firmicutes	Bacilli	Bacillales	Bacillaceae	Bacillus	Bacillus anthracis
NC_007323.3	pXO2	94830	circular	Bacillus anthracis str. 'Ames Ancestor'	Bacteria	Firmicutes	Bacilli	Bacillales	Bacillaceae	Bacillus	Bacillus anthracis
NC_007351.1	pSSP1	38454	circular	Staphylococcus saprophyticus subsp. saprophyticus ATCC 15305	Bacteria	Firmicutes	Bacilli	Bacillales	Staphylococcaceae	Staphylococcus	Staphylococcus saprophyticus
NC_007352.1	pSSP2	22870	circular	Staphylococcus saprophyticus subsp. saprophyticus ATCC 15305	Bacteria	Firmicutes	Bacilli	Bacillales	Staphylococcaceae	Staphylococcus	Staphylococcus saprophyticus
NC_007353.2	pA1	46557	circular	Sphingomonas sp. A1	Bacteria	Proteobacteria	Alphaproteobacteria	Sphingomonadales	Sphingomonadaceae	Sphingomonas	Sphingomonas sp. A1
NC_007365.1	pO113	165548	linear	Escherichia coli	Bacteria	Proteobacteria	Gammaproteobacteria	Enterobacterales	Enterobacteriaceae	Escherichia	Escherichia coli
NC_007385.1	pSS_046	214396	circular	Shigella sonnei Ss046	Bacteria	Proteobacteria	Gammaproteobacteria	Enterobacterales	Enterobacteriaceae	Shigella	Shigella sonnei
NC_007386.1	pSciA	7790	circular	Spiroplasma citri	Bacteria	Tenericutes	Mollicutes	Entomoplasmatales	Spiroplasmataceae	Spiroplasma	Spiroplasma citri
NC_007387.1	pSci1	12989	circular	Spiroplasma citri	Bacteria	Tenericutes	Mollicutes	Entomoplasmatales	Spiroplasmataceae	Spiroplasma	Spiroplasma citri
NC_007388.1	pSci2	14407	circular	Spiroplasma citri	Bacteria	Tenericutes	Mollicutes	Entomoplasmatales	Spiroplasmataceae	Spiroplasma	Spiroplasma citri
NC_007389.1	pSci3	19325	circular	Spiroplasma citri	Bacteria	Tenericutes	Mollicutes	Entomoplasmatales	Spiroplasmataceae	Spiroplasma	Spiroplasma citri
NC_007390.1	pSci4	20224	circular	Spiroplasma citri	Bacteria	Tenericutes	Mollicutes	Entomoplasmatales	Spiroplasmataceae	Spiroplasma	Spiroplasma citri
NC_007391.1	pSci5	27778	circular	Spiroplasma citri	Bacteria	Tenericutes	Mollicutes	Entomoplasmatales	Spiroplasmataceae	Spiroplasma	Spiroplasma citri
NC_007414.1	pO157	92077	circular	Escherichia coli O157:H7 str. EDL933	Bacteria	Proteobacteria	Gammaproteobacteria	Enterobacterales	Enterobacteriaceae	Escherichia	Escherichia coli
NC_007427.1	PL131	130989	circular	Natronomonas pharaonis DSM 2160	Archaea	Euryarchaeota	Halobacteria	Halobacteriales	Haloarculaceae	Natronomonas	Natronomonas pharaonis
NC_007428.1	PL23	23486	circular	Natronomonas pharaonis DSM 2160	Archaea	Euryarchaeota	Halobacteria	Halobacteriales	Haloarculaceae	Natronomonas	Natronomonas pharaonis
NC_007430.1	pCTA	7510	circular	Chlamydia trachomatis A/HAR-13	Bacteria	Chlamydiae	Chlamydiia	Chlamydiales	Chlamydiaceae	Chlamydia	Chlamydia trachomatis
NC_007431.1	pSVH1	12652	circular	Streptomyces venezuelae	Bacteria	Actinobacteria	Actinobacteria	Streptomycetales	Streptomycetaceae	Streptomyces	Streptomyces venezuelae
NC_007483.1	A	40420	circular	Nitrosococcus oceani ATCC 19707	Bacteria	Proteobacteria	Gammaproteobacteria	Chromatiales	Chromatiaceae	Nitrosococcus	Nitrosococcus oceani
NC_007486.1	pREC1	104014	circular	Rhodococcus erythropolis PR4	Bacteria	Actinobacteria	Actinobacteria	Corynebacteriales	Nocardiaceae	Rhodococcus	Rhodococcus erythropolis
NC_007487.1	pREC2	3637	circular	Rhodococcus erythropolis PR4	Bacteria	Actinobacteria	Actinobacteria	Corynebacteriales	Nocardiaceae	Rhodococcus	Rhodococcus erythropolis
NC_007488.2	B	114179	circular	Rhodobacter sphaeroides 2.4.1	Bacteria	Proteobacteria	Alphaproteobacteria	Rhodobacterales	Rhodobacteraceae	Rhodobacter	Rhodobacter sphaeroides
NC_007489.1	C	105284	circular	Rhodobacter sphaeroides 2.4.1	Bacteria	Proteobacteria	Alphaproteobacteria	Rhodobacterales	Rhodobacteraceae	Rhodobacter	Rhodobacter sphaeroides
NC_007490.2	D	100827	circular	Rhodobacter sphaeroides 2.4.1	Bacteria	Proteobacteria	Alphaproteobacteria	Rhodobacterales	Rhodobacteraceae	Rhodobacter	Rhodobacter sphaeroides
NC_007491.1	pREL1	271577	linear	Rhodococcus erythropolis PR4	Bacteria	Actinobacteria	Actinobacteria	Corynebacteriales	Nocardiaceae	Rhodococcus	Rhodococcus erythropolis
NC_007504.1	pXCV2	1852	circular	Xanthomonas campestris pv. vesicatoria str. 85-10	Bacteria	Proteobacteria	Gammaproteobacteria	Xanthomonadales	Xanthomonadaceae	Xanthomonas	Xanthomonas euvesicatoria
NC_007505.1	pXCV19	19146	circular	Xanthomonas campestris pv. vesicatoria str. 85-10	Bacteria	Proteobacteria	Gammaproteobacteria	Xanthomonadales	Xanthomonadaceae	Xanthomonas	Xanthomonas euvesicatoria
NC_007506.1	pXCV38	38116	circular	Xanthomonas campestris pv. vesicatoria str. 85-10	Bacteria	Proteobacteria	Gammaproteobacteria	Xanthomonadales	Xanthomonadaceae	Xanthomonas	Xanthomonas euvesicatoria
NC_007507.1	pXCV183	182572	circular	Xanthomonas campestris pv. vesicatoria str. 85-10	Bacteria	Proteobacteria	Gammaproteobacteria	Xanthomonadales	Xanthomonadaceae	Xanthomonas	Xanthomonas euvesicatoria
NC_007515.1	unnamed	13762	circular	Geobacter metallireducens GS-15	Bacteria	Proteobacteria	Deltaproteobacteria	Desulfuromonadales	Geobacteraceae	Geobacter	Geobacter metallireducens
NC_007593.1	pF8801	5558	circular	Pediococcus damnosus	Bacteria	Firmicutes	Bacilli	Lactobacillales	Lactobacillaceae	Pediococcus	Pediococcus damnosus
NC_007594.1	pHT beta	52890	circular	Enterococcus faecium	Bacteria	Firmicutes	Bacilli	Lactobacillales	Enterococcaceae	Enterococcus	Enterococcus faecium
NC_007595.1	1	46366	circular	Synechococcus elongatus PCC 7942	Bacteria	Cyanobacteria	-	Synechococcales	Synechococcaceae	Synechococcus	Synechococcus elongatus
NC_007607.1	pSD1_197	182726	circular	Shigella dysenteriae Sd197	Bacteria	Proteobacteria	Gammaproteobacteria	Enterobacterales	Enterobacteriaceae	Shigella	Shigella dysenteriae
NC_007608.1	pSB4_227	126697	circular	Shigella boydii Sb227	Bacteria	Proteobacteria	Gammaproteobacteria	Enterobacterales	Enterobacteriaceae	Shigella	Shigella boydii
NC_007615.1	1	18871	circular	Nitrosospira multiformis ATCC 25196	Bacteria	Proteobacteria	Betaproteobacteria	Nitrosomonadales	Nitrosomonadaceae	Nitrosospira	Nitrosospira multiformis
NC_007616.1	2	17036	circular	Nitrosospira multiformis ATCC 25196	Bacteria	Proteobacteria	Betaproteobacteria	Nitrosomonadales	Nitrosomonadaceae	Nitrosospira	Nitrosospira multiformis
NC_007617.1	3	14159	circular	Nitrosospira multiformis ATCC 25196	Bacteria	Proteobacteria	Betaproteobacteria	Nitrosomonadales	Nitrosomonadaceae	Nitrosospira	Nitrosospira multiformis
NC_007621.1	pSES22	4040	circular	Staphylococcus saprophyticus	Bacteria	Firmicutes	Bacilli	Bacillales	Staphylococcaceae	Staphylococcus	Staphylococcus saprophyticus
NC_007635.1	pCoo	98396	circular	Escherichia coli	Bacteria	Proteobacteria	Gammaproteobacteria	Enterobacterales	Enterobacteriaceae	Escherichia	Escherichia coli
NC_007641.1	unnamed	53732	circular	Rhodospirillum rubrum ATCC 11170	Bacteria	Proteobacteria	Alphaproteobacteria	Rhodospirillales	Rhodospirillaceae	Rhodospirillum	Rhodospirillum rubrum
NC_007675.1	pAPEC-O2-ColV	184501	circular	Escherichia coli	Bacteria	Proteobacteria	Gammaproteobacteria	Enterobacterales	Enterobacteriaceae	Escherichia	Escherichia coli
NC_007678.1	pSR35	35505	circular	Salinibacter ruber DSM 13855	Bacteria	Bacteroidetes	-	Bacteroidetes Order II. Incertae sedis	Rhodothermaceae	Salinibacter	Salinibacter ruber
NC_007682.3	pMUR050	56634	circular	Escherichia coli	Bacteria	Proteobacteria	Gammaproteobacteria	Enterobacterales	Enterobacteriaceae	Escherichia	Escherichia coli
NC_007706.1	pMGT	3741	circular	Magnetospirillum magneticum	Bacteria	Proteobacteria	Alphaproteobacteria	Rhodospirillales	Rhodospirillaceae	Magnetospirillum	Magnetospirillum magneticum
NC_007713.1	pSG1	83306	circular	Sodalis glossinidius str. 'morsitans'	Bacteria	Proteobacteria	Gammaproteobacteria	Enterobacterales	Pectobacteriaceae	Sodalis	Sodalis glossinidius
NC_007714.1	pSG2	27240	circular	Sodalis glossinidius str. 'morsitans'	Bacteria	Proteobacteria	Gammaproteobacteria	Enterobacterales	Pectobacteriaceae	Sodalis	Sodalis glossinidius
NC_007715.1	pSG3	10810	circular	Sodalis glossinidius str. 'morsitans'	Bacteria	Proteobacteria	Gammaproteobacteria	Enterobacterales	Pectobacteriaceae	Sodalis	Sodalis glossinidius
NC_007717.1	pAYWB-I	3972	circular	Aster yellows witches'-broom phytoplasma AYWB	Bacteria	Tenericutes	Mollicutes	Acholeplasmatales	Acholeplasmataceae	Candidatus Phytoplasma	Aster yellows witches'-broom phytoplasma
NC_007718.1	pAYWB-II	4009	circular	Aster yellows witches'-broom phytoplasma AYWB	Bacteria	Tenericutes	Mollicutes	Acholeplasmatales	Acholeplasmataceae	Candidatus Phytoplasma	Aster yellows witches'-broom phytoplasma
NC_007719.1	pAYWB-III	5104	circular	Aster yellows witches'-broom phytoplasma AYWB	Bacteria	Tenericutes	Mollicutes	Acholeplasmatales	Acholeplasmataceae	Candidatus Phytoplasma	Aster yellows witches'-broom phytoplasma
NC_007720.1	pAYWB-IV	4316	circular	Aster yellows witches'-broom phytoplasma AYWB	Bacteria	Tenericutes	Mollicutes	Acholeplasmatales	Acholeplasmataceae	Candidatus Phytoplasma	Aster yellows witches'-broom phytoplasma
NC_007762.1	p42a	194229	circular	Rhizobium etli CFN 42	Bacteria	Proteobacteria	Alphaproteobacteria	Rhizobiales	Rhizobiaceae	Rhizobium	Rhizobium etli
NC_007763.1	p42b	184338	circular	Rhizobium etli CFN 42	Bacteria	Proteobacteria	Alphaproteobacteria	Rhizobiales	Rhizobiaceae	Rhizobium	Rhizobium etli
NC_007764.1	p42c	250948	circular	Rhizobium etli CFN 42	Bacteria	Proteobacteria	Alphaproteobacteria	Rhizobiales	Rhizobiaceae	Rhizobium	Rhizobium etli
NC_007765.1	p42e	505334	circular	Rhizobium etli CFN 42	Bacteria	Proteobacteria	Alphaproteobacteria	Rhizobiales	Rhizobiaceae	Rhizobium	Rhizobium etli
NC_007766.1	p42f	642517	circular	Rhizobium etli CFN 42	Bacteria	Proteobacteria	Alphaproteobacteria	Rhizobiales	Rhizobiaceae	Rhizobium	Rhizobium etli
NC_007768.1	pLNU1	2361	circular	Staphylococcus chromogenes	Bacteria	Firmicutes	Bacilli	Bacillales	Staphylococcaceae	Staphylococcus	Staphylococcus chromogenes
NC_007769.1	pLNU2	2841	circular	Staphylococcus simulans	Bacteria	Firmicutes	Bacilli	Bacillales	Staphylococcaceae	Staphylococcus	Staphylococcus simulans
NC_007770.1	pLNU3	2591	circular	Staphylococcus haemolyticus	Bacteria	Firmicutes	Bacilli	Bacillales	Staphylococcaceae	Staphylococcus	Staphylococcus haemolyticus
NC_007771.1	pLNU4	2561	circular	Staphylococcus chromogenes	Bacteria	Firmicutes	Bacilli	Bacillales	Staphylococcaceae	Staphylococcus	Staphylococcus chromogenes
NC_007772.1	pCPF4969	70480	circular	Clostridium perfringens CPE str. F4969	Bacteria	Firmicutes	Clostridia	Clostridiales	Clostridiaceae	Clostridium	Clostridium perfringens
NC_007773.1	pCPF5603	75268	circular	Clostridium perfringens	Bacteria	Firmicutes	Clostridia	Clostridiales	Clostridiaceae	Clostridium	Clostridium perfringens
NC_007790.1	pUSA01	3125	circular	Staphylococcus aureus subsp. aureus USA300_FPR3757	Bacteria	Firmicutes	Bacilli	Bacillales	Staphylococcaceae	Staphylococcus	Staphylococcus aureus
NC_007791.1	pUSA02	4439	circular	Staphylococcus aureus subsp. aureus USA300_FPR3757	Bacteria	Firmicutes	Bacilli	Bacillales	Staphylococcaceae	Staphylococcus	Staphylococcus aureus
NC_007792.1	pUSA03	37136	circular	Staphylococcus aureus subsp. aureus USA300_FPR3757	Bacteria	Firmicutes	Bacilli	Bacillales	Staphylococcaceae	Staphylococcus	Staphylococcus aureus
NC_007800.1	pCCK13698	14969	circular	Bibersteinia trehalosi	Bacteria	Proteobacteria	Gammaproteobacteria	Pasteurellales	Pasteurellaceae	Bibersteinia	Bibersteinia trehalosi
NC_007801.1	plasmid1	86072	circular	Jannaschia sp. CCS1	Bacteria	Proteobacteria	Alphaproteobacteria	Rhodobacterales	Rhodobacteraceae	Jannaschia	Jannaschia sp. CCS1
NC_007900.1	pCfe1	7552	circular	Chlamydia felis Fe/C-56	Bacteria	Chlamydiae	Chlamydiia	Chlamydiales	Chlamydiaceae	Chlamydia	Chlamydia felis
NC_007901.1	plasmid1	257447	circular	Rhodoferax ferrireducens T118	Bacteria	Proteobacteria	Betaproteobacteria	Burkholderiales	Comamonadaceae	Rhodoferax	Rhodoferax ferrireducens
NC_007926.1	NAH7	82232	circular	Pseudomonas putida	Bacteria	Proteobacteria	Gammaproteobacteria	Pseudomonadales	Pseudomonadaceae	Pseudomonas	Pseudomonas putida
NC_007927.1	pRL2	20252	linear	Streptomyces sp. 44414	Bacteria	Actinobacteria	Actinobacteria	Streptomycetales	Streptomycetaceae	Streptomyces	Streptomyces sp. 44414
NC_007928.1	pSA1308	2756	circular	Staphylococcus aureus	Bacteria	Firmicutes	Bacilli	Bacillales	Staphylococcaceae	Staphylococcus	Staphylococcus aureus
NC_007930.1	pMP118	242436	circular	Lactobacillus salivarius UCC118	Bacteria	Firmicutes	Bacilli	Lactobacillales	Lactobacillaceae	Lactobacillus	Lactobacillus salivarius
NC_007931.1	pSA1379	22787	circular	Staphylococcus aureus	Bacteria	Firmicutes	Bacilli	Bacillales	Staphylococcaceae	Staphylococcus	Staphylococcus aureus
NC_007941.1	pUTI89	114230	circular	Escherichia coli UTI89	Bacteria	Proteobacteria	Gammaproteobacteria	Enterobacterales	Enterobacteriaceae	Escherichia	Escherichia coli
NC_007949.1	1	360405	circular	Polaromonas sp. JS666	Bacteria	Proteobacteria	Betaproteobacteria	Burkholderiales	Comamonadaceae	Polaromonas	Polaromonas sp. JS666
NC_007950.1	2	338007	circular	Polaromonas sp. JS666	Bacteria	Proteobacteria	Betaproteobacteria	Burkholderiales	Comamonadaceae	Polaromonas	Polaromonas sp. JS666
NC_007956.1	pLS30	6610	circular	Bacillus subtilis	Bacteria	Firmicutes	Bacilli	Bacillales	Bacillaceae	Bacillus	Bacillus subtilis
NC_007959.1	1	294829	circular	Nitrobacter hamburgensis X14	Bacteria	Proteobacteria	Alphaproteobacteria	Rhizobiales	Bradyrhizobiaceae	Nitrobacter	Nitrobacter hamburgensis
NC_007960.1	2	188318	circular	Nitrobacter hamburgensis X14	Bacteria	Proteobacteria	Alphaproteobacteria	Rhizobiales	Bradyrhizobiaceae	Nitrobacter	Nitrobacter hamburgensis
NC_007961.1	3	121408	circular	Nitrobacter hamburgensis X14	Bacteria	Proteobacteria	Alphaproteobacteria	Rhizobiales	Bradyrhizobiaceae	Nitrobacter	Nitrobacter hamburgensis
NC_007962.1	pUPTC237	3828	circular	Campylobacter lari	Bacteria	Proteobacteria	Epsilonproteobacteria	Campylobacterales	Campylobacteraceae	Campylobacter	Campylobacter lari
NC_007968.1	1	41221	circular	Psychrobacter cryohalolentis K5	Bacteria	Proteobacteria	Gammaproteobacteria	Pseudomonadales	Moraxellaceae	Psychrobacter	Psychrobacter cryohalolentis
NC_007971.2	pMOL30	233720	circular	Cupriavidus metallidurans CH34	Bacteria	Proteobacteria	Betaproteobacteria	Burkholderiales	Burkholderiaceae	Cupriavidus	Cupriavidus metallidurans
NC_007972.2	pMOL28	171459	circular	Cupriavidus metallidurans CH34	Bacteria	Proteobacteria	Betaproteobacteria	Burkholderiales	Burkholderiaceae	Cupriavidus	Cupriavidus metallidurans
NC_007974.2	megaplasmid	2580084	circular	Cupriavidus metallidurans CH34	Bacteria	Proteobacteria	Betaproteobacteria	Burkholderiales	Burkholderiaceae	Cupriavidus	Cupriavidus metallidurans
NC_008010.2	pDGEO01	574127	circular	Deinococcus geothermalis DSM 11300	Bacteria	Deinococcus-Thermus	Deinococci	Deinococcales	Deinococcaceae	Deinococcus	Deinococcus geothermalis
NC_008012.1	1	27048	circular	Lawsonia intracellularis PHE/MN1-00	Bacteria	Proteobacteria	Deltaproteobacteria	Desulfovibrionales	Desulfovibrionaceae	Lawsonia	Lawsonia intracellularis
NC_008013.1	2	39794	circular	Lawsonia intracellularis PHE/MN1-00	Bacteria	Proteobacteria	Deltaproteobacteria	Desulfovibrionales	Desulfovibrionaceae	Lawsonia	Lawsonia intracellularis
NC_008014.1	3	194553	circular	Lawsonia intracellularis PHE/MN1-00	Bacteria	Proteobacteria	Deltaproteobacteria	Desulfovibrionales	Desulfovibrionaceae	Lawsonia	Lawsonia intracellularis
NC_008036.1	F plasmid	28543	linear	Sphingopyxis alaskensis RB2256	Bacteria	Proteobacteria	Alphaproteobacteria	Sphingomonadales	Sphingomonadaceae	Sphingopyxis	Sphingopyxis alaskensis
NC_008042.1	unnamed	130973	circular	Ruegeria sp. TM1040	Bacteria	Proteobacteria	Alphaproteobacteria	Rhodobacterales	Rhodobacteraceae	Ruegeria	Ruegeria sp. TM1040
NC_008043.1	mega plasmid	821788	circular	Ruegeria sp. TM1040	Bacteria	Proteobacteria	Alphaproteobacteria	Rhodobacterales	Rhodobacteraceae	Ruegeria	Ruegeria sp. TM1040
NC_008049.1	pCC2228-1	1307	circular	Campylobacter coli RM2228	Bacteria	Proteobacteria	Epsilonproteobacteria	Campylobacterales	Campylobacteraceae	Campylobacter	Campylobacter coli
NC_008050.1	pCC2228-2	3303	circular	Campylobacter coli RM2228	Bacteria	Proteobacteria	Epsilonproteobacteria	Campylobacterales	Campylobacteraceae	Campylobacter	Campylobacter coli
NC_008051.1	pCC2228-3	4276	circular	Campylobacter coli RM2228	Bacteria	Proteobacteria	Epsilonproteobacteria	Campylobacterales	Campylobacteraceae	Campylobacter	Campylobacter coli
NC_008052.1	pCJ1170	4381	circular	Campylobacter jejuni	Bacteria	Proteobacteria	Epsilonproteobacteria	Campylobacterales	Campylobacteraceae	Campylobacter	Campylobacter jejuni
NC_008053.1	pHW15	3002	circular	Rahnella sp. 'WMR15'	Bacteria	Proteobacteria	Gammaproteobacteria	Enterobacterales	Yersiniaceae	Rahnella	Rahnella sp. 'WMR15'
NC_008087.1	pHPAG1	9370	circular	Helicobacter pylori HPAG1	Bacteria	Proteobacteria	Epsilonproteobacteria	Campylobacterales	Helicobacteraceae	Helicobacter	Helicobacter pylori
NC_008118.1	pMT	100918	circular	Yersinia pestis Nepal516	Bacteria	Proteobacteria	Gammaproteobacteria	Enterobacterales	Yersiniaceae	Yersinia	Yersinia pestis
NC_008119.1	pPCP	10778	circular	Yersinia pestis Nepal516	Bacteria	Proteobacteria	Gammaproteobacteria	Enterobacterales	Yersiniaceae	Yersinia	Yersinia pestis
NC_008120.1	pMT	96471	circular	Yersinia pestis Antiqua	Bacteria	Proteobacteria	Gammaproteobacteria	Enterobacterales	Yersiniaceae	Yersinia	Yersinia pestis
NC_008121.1	pPCP	10777	circular	Yersinia pestis Antiqua	Bacteria	Proteobacteria	Gammaproteobacteria	Enterobacterales	Yersiniaceae	Yersinia	Yersinia pestis
NC_008122.1	pCD	70299	circular	Yersinia pestis Antiqua	Bacteria	Proteobacteria	Gammaproteobacteria	Enterobacterales	Yersiniaceae	Yersinia	Yersinia pestis
NC_008213.1	PL47	46867	circular	Haloquadratum walsbyi DSM 16790	Archaea	Euryarchaeota	Halobacteria	Haloferacales	Haloferacaceae	Haloquadratum	Haloquadratum walsbyi
NC_008230.1	pHac1	3661	circular	Helicobacter acinonychis str. Sheeba	Bacteria	Proteobacteria	Epsilonproteobacteria	Campylobacterales	Helicobacteraceae	Helicobacter	Helicobacter acinonychis
NC_008246.1	pYAN-1	5182	circular	Sphingobium yanoikuyae	Bacteria	Proteobacteria	Alphaproteobacteria	Sphingomonadales	Sphingomonadaceae	Sphingobium	Sphingobium yanoikuyae
NC_008247.1	pYAN-2	4924	circular	Sphingobium yanoikuyae	Bacteria	Proteobacteria	Alphaproteobacteria	Sphingomonadales	Sphingomonadaceae	Sphingobium	Sphingobium yanoikuyae
NC_008259.1	pCIZ2	7383	circular	Enterococcus faecium	Bacteria	Firmicutes	Bacilli	Lactobacillales	Enterococcaceae	Enterococcus	Enterococcus faecium
NC_008269.1	pRHL1	1123075	linear	Rhodococcus jostii RHA1	Bacteria	Actinobacteria	Actinobacteria	Corynebacteriales	Nocardiaceae	Rhodococcus	Rhodococcus jostii
NC_008270.1	pRHL2	442536	linear	Rhodococcus jostii RHA1	Bacteria	Actinobacteria	Actinobacteria	Corynebacteriales	Nocardiaceae	Rhodococcus	Rhodococcus jostii
NC_008271.1	pRHL3	332361	linear	Rhodococcus jostii RHA1	Bacteria	Actinobacteria	Actinobacteria	Corynebacteriales	Nocardiaceae	Rhodococcus	Rhodococcus jostii
NC_008275.1	pWW53	107929	circular	Pseudomonas putida	Bacteria	Proteobacteria	Gammaproteobacteria	Pseudomonadales	Pseudomonadaceae	Pseudomonas	Pseudomonas putida
NC_008308.1	pCAR3	254797	circular	Sphingomonas sp. KA1	Bacteria	Proteobacteria	Alphaproteobacteria	Sphingomonadales	Sphingomonadaceae	Sphingomonas	Sphingomonas sp. KA1
NC_008341.1	Plasmid1	65132	circular	Nitrosomonas eutropha C91	Bacteria	Proteobacteria	Betaproteobacteria	Nitrosomonadales	Nitrosomonadaceae	Nitrosomonas	Nitrosomonas eutropha
NC_008342.1	Plasmid2	55635	circular	Nitrosomonas eutropha C91	Bacteria	Proteobacteria	Betaproteobacteria	Nitrosomonadales	Nitrosomonadaceae	Nitrosomonas	Nitrosomonas eutropha
NC_008350.1	pSpnP1	5413	circular	Streptococcus pneumoniae	Bacteria	Firmicutes	Bacilli	Lactobacillales	Streptococcaceae	Streptococcus	Streptococcus pneumoniae
NC_008351.1	pLNU5 (naturally occurring)	2531	circular	Staphylococcus simulans	Bacteria	Firmicutes	Bacilli	Bacillales	Staphylococcaceae	Staphylococcus	Staphylococcus simulans
NC_008352.1	pLNU8 (naturally occurring)	2278	circular	Staphylococcus chromogenes	Bacteria	Firmicutes	Bacilli	Bacillales	Staphylococcaceae	Staphylococcus	Staphylococcus chromogenes
NC_008353.1	pLNU7 (naturally occurring)	2602	circular	Staphylococcus haemolyticus	Bacteria	Firmicutes	Bacilli	Bacillales	Staphylococcaceae	Staphylococcus	Staphylococcus haemolyticus
NC_008354.1	pLNU9	3783	circular	Staphylococcus chromogenes	Bacteria	Firmicutes	Bacilli	Bacillales	Staphylococcaceae	Staphylococcus	Staphylococcus chromogenes
NC_008356.1	pLNU6	2546	circular	Staphylococcus epidermidis	Bacteria	Firmicutes	Bacilli	Bacillales	Staphylococcaceae	Staphylococcus	Staphylococcus epidermidis
NC_008357.1	pBS228	89147	circular	Pseudomonas aeruginosa	Bacteria	Proteobacteria	Gammaproteobacteria	Pseudomonadales	Pseudomonadaceae	Pseudomonas	Pseudomonas aeruginosa
NC_008378.1	pRL12	870021	circular	Rhizobium leguminosarum bv. viciae 3841	Bacteria	Proteobacteria	Alphaproteobacteria	Rhizobiales	Rhizobiaceae	Rhizobium	Rhizobium leguminosarum
NC_008379.1	pRL9	352782	circular	Rhizobium leguminosarum bv. viciae 3841	Bacteria	Proteobacteria	Alphaproteobacteria	Rhizobiales	Rhizobiaceae	Rhizobium	Rhizobium leguminosarum
NC_008381.1	pRL10	488135	circular	Rhizobium leguminosarum bv. viciae 3841	Bacteria	Proteobacteria	Alphaproteobacteria	Rhizobiales	Rhizobiaceae	Rhizobium	Rhizobium leguminosarum
NC_008382.1	pRL7	151564	circular	Rhizobium leguminosarum bv. viciae 3841	Bacteria	Proteobacteria	Alphaproteobacteria	Rhizobiales	Rhizobiaceae	Rhizobium	Rhizobium leguminosarum
NC_008383.1	pRL8	147463	circular	Rhizobium leguminosarum bv. viciae 3841	Bacteria	Proteobacteria	Alphaproteobacteria	Rhizobiales	Rhizobiaceae	Rhizobium	Rhizobium leguminosarum
NC_008384.1	pRL11	684202	circular	Rhizobium leguminosarum bv. viciae 3841	Bacteria	Proteobacteria	Alphaproteobacteria	Rhizobiales	Rhizobiaceae	Rhizobium	Rhizobium leguminosarum
NC_008385.1	Plasmid1	43581	circular	Burkholderia ambifaria AMMD	Bacteria	Proteobacteria	Betaproteobacteria	Burkholderiales	Burkholderiaceae	Burkholderia	Burkholderia ambifaria
NC_008386.1	pTB1	106469	circular	Roseobacter denitrificans OCh 114	Bacteria	Proteobacteria	Alphaproteobacteria	Rhodobacterales	Rhodobacteraceae	Roseobacter	Roseobacter denitrificans
NC_008387.1	pTB2	69269	circular	Roseobacter denitrificans OCh 114	Bacteria	Proteobacteria	Alphaproteobacteria	Rhodobacterales	Rhodobacteraceae	Roseobacter	Roseobacter denitrificans
NC_008388.1	pTB3	16575	circular	Roseobacter denitrificans OCh 114	Bacteria	Proteobacteria	Alphaproteobacteria	Rhodobacterales	Rhodobacteraceae	Roseobacter	Roseobacter denitrificans
NC_008389.1	pTB4	5824	circular	Roseobacter denitrificans OCh 114	Bacteria	Proteobacteria	Alphaproteobacteria	Rhodobacterales	Rhodobacteraceae	Roseobacter	Roseobacter denitrificans
NC_008436.1	pND324	3602	linear	Lactococcus lactis	Bacteria	Firmicutes	Bacilli	Lactobacillales	Streptococcaceae	Lactococcus	Lactococcus lactis
NC_008438.1	pCJ01	3212	linear	Campylobacter jejuni	Bacteria	Proteobacteria	Epsilonproteobacteria	Campylobacterales	Campylobacteraceae	Campylobacter	Campylobacter jejuni
NC_008439.1	pKKTET7	8401	linear	Shigella sonnei	Bacteria	Proteobacteria	Gammaproteobacteria	Enterobacterales	Enterobacteriaceae	Shigella	Shigella sonnei
NC_008440.1	pDU1	6361	linear	Nostoc sp. PCC 7524	Bacteria	Cyanobacteria	-	Nostocales	Nostocaceae	Nostoc	Nostoc sp. PCC 7524
NC_008441.1	pSLS	15397	linear	Streptomyces laurentii	Bacteria	Actinobacteria	Actinobacteria	Streptomycetales	Streptomycetaceae	Streptomyces	Streptomyces laurentii
NC_008442.1	44-kb linear plasmid	44010	linear	Borrelia duttonii	Bacteria	Spirochaetes	Spirochaetia	Spirochaetales	Borreliaceae	Borrelia	Borrelia duttonii
NC_008443.1	Ip21	8303	circular	Borreliella burgdorferi	Bacteria	Spirochaetes	Spirochaetia	Spirochaetales	Borreliaceae	Borreliella	Borreliella burgdorferi
NC_008444.1	p9705	3172	circular	Escherichia coli	Bacteria	Proteobacteria	Gammaproteobacteria	Enterobacterales	Enterobacteriaceae	Escherichia	Escherichia coli
NC_008445.1	pRE25	50237	circular	Enterococcus faecalis	Bacteria	Firmicutes	Bacilli	Lactobacillales	Enterococcaceae	Enterococcus	Enterococcus faecalis
NC_008459.1	pBP136	41268	circular	Bordetella pertussis	Bacteria	Proteobacteria	Betaproteobacteria	Burkholderiales	Alcaligenaceae	Bordetella	Bordetella pertussis
NC_008460.1	pO86A1	120730	circular	Escherichia coli	Bacteria	Proteobacteria	Gammaproteobacteria	Enterobacterales	Enterobacteriaceae	Escherichia	Escherichia coli
NC_008486.1	pMG828-1	1902	circular	Escherichia coli	Bacteria	Proteobacteria	Gammaproteobacteria	Enterobacterales	Enterobacteriaceae	Escherichia	Escherichia coli
NC_008487.1	pMG828-2	4091	circular	Escherichia coli	Bacteria	Proteobacteria	Gammaproteobacteria	Enterobacterales	Enterobacteriaceae	Escherichia	Escherichia coli
NC_008488.1	pMG828-3	5219	circular	Escherichia coli	Bacteria	Proteobacteria	Gammaproteobacteria	Enterobacterales	Enterobacteriaceae	Escherichia	Escherichia coli
NC_008489.1	pMG828-4	7462	circular	Escherichia coli	Bacteria	Proteobacteria	Gammaproteobacteria	Enterobacterales	Enterobacteriaceae	Escherichia	Escherichia coli
NC_008490.1	pMG828-5	8985	circular	Escherichia coli	Bacteria	Proteobacteria	Gammaproteobacteria	Enterobacterales	Enterobacteriaceae	Escherichia	Escherichia coli
NC_008496.1	pLEUM1	37367	circular	Leuconostoc mesenteroides subsp. mesenteroides ATCC 8293	Bacteria	Firmicutes	Bacilli	Lactobacillales	Leuconostocaceae	Leuconostoc	Leuconostoc mesenteroides
NC_008498.1	1	13413	circular	Lactobacillus brevis ATCC 367	Bacteria	Firmicutes	Bacilli	Lactobacillales	Lactobacillaceae	Lactobacillus	Lactobacillus brevis
NC_008499.1	2	35595	circular	Lactobacillus brevis ATCC 367	Bacteria	Firmicutes	Bacilli	Lactobacillales	Lactobacillaceae	Lactobacillus	Lactobacillus brevis
NC_008500.1	1	4449	circular	Streptococcus thermophilus LMD-9	Bacteria	Firmicutes	Bacilli	Lactobacillales	Streptococcaceae	Streptococcus	Streptococcus thermophilus
NC_008501.1	2	3361	circular	Streptococcus thermophilus LMD-9	Bacteria	Firmicutes	Bacilli	Lactobacillales	Streptococcaceae	Streptococcus	Streptococcus thermophilus
NC_008502.1	1	29061	circular	Lactobacillus paracasei ATCC 334	Bacteria	Firmicutes	Bacilli	Lactobacillales	Lactobacillaceae	Lactobacillus	Lactobacillus paracasei
NC_008503.1	1	14041	circular	Lactococcus lactis subsp. cremoris SK11	Bacteria	Firmicutes	Bacilli	Lactobacillales	Streptococcaceae	Lactococcus	Lactococcus lactis
NC_008504.1	2	9554	circular	Lactococcus lactis subsp. cremoris SK11	Bacteria	Firmicutes	Bacilli	Lactobacillales	Streptococcaceae	Lactococcus	Lactococcus lactis
NC_008505.1	3	74750	circular	Lactococcus lactis subsp. cremoris SK11	Bacteria	Firmicutes	Bacilli	Lactobacillales	Streptococcaceae	Lactococcus	Lactococcus lactis
NC_008506.1	4	47208	circular	Lactococcus lactis subsp. cremoris SK11	Bacteria	Firmicutes	Bacilli	Lactobacillales	Streptococcaceae	Lactococcus	Lactococcus lactis
NC_008507.1	5	14206	circular	Lactococcus lactis subsp. cremoris SK11	Bacteria	Firmicutes	Bacilli	Lactobacillales	Streptococcaceae	Lactococcus	Lactococcus lactis
NC_008537.1	1	159538	circular	Arthrobacter sp. FB24	Bacteria	Actinobacteria	Actinobacteria	Micrococcales	Micrococcaceae	Arthrobacter	Arthrobacter sp. FB24
NC_008538.1	2	115507	circular	Arthrobacter sp. FB24	Bacteria	Actinobacteria	Actinobacteria	Micrococcales	Micrococcaceae	Arthrobacter	Arthrobacter sp. FB24
NC_008539.1	3	96488	circular	Arthrobacter sp. FB24	Bacteria	Actinobacteria	Actinobacteria	Micrococcales	Micrococcaceae	Arthrobacter	Arthrobacter sp. FB24
NC_008545.1	Plasmid1	164857	circular	Burkholderia cenocepacia HI2424	Bacteria	Proteobacteria	Betaproteobacteria	Burkholderiales	Burkholderiaceae	Burkholderia	Burkholderia cenocepacia
NC_008573.1	Plasmid1	278942	circular	Shewanella sp. ANA-3	Bacteria	Proteobacteria	Gammaproteobacteria	Alteromonadales	Shewanellaceae	Shewanella	Shewanella sp. ANA-3
NC_008594.1	pL2	5299	circular	Lactococcus lactis subsp. lactis	Bacteria	Firmicutes	Bacilli	Lactobacillales	Streptococcaceae	Lactococcus	Lactococcus lactis
NC_008597.1	pVI678	6222	circular	Escherichia coli	Bacteria	Proteobacteria	Gammaproteobacteria	Enterobacterales	Enterobacteriaceae	Escherichia	Escherichia coli
NC_008598.1	pALH1	55939	circular	Bacillus thuringiensis str. Al Hakam	Bacteria	Firmicutes	Bacilli	Bacillales	Bacillaceae	Bacillus	Bacillus thuringiensis
NC_008607.1	pPRO1	202397	circular	Pelobacter propionicus DSM 2379	Bacteria	Proteobacteria	Deltaproteobacteria	Desulfuromonadales	Desulfuromonadaceae	Pelobacter	Pelobacter propionicus
NC_008608.1	pPRO2	30722	circular	Pelobacter propionicus DSM 2379	Bacteria	Proteobacteria	Deltaproteobacteria	Desulfuromonadales	Desulfuromonadaceae	Pelobacter	Pelobacter propionicus
NC_008612.1	pP99-018	150157	circular	Photobacterium damselae subsp. piscicida	Bacteria	Proteobacteria	Gammaproteobacteria	Vibrionales	Vibrionaceae	Photobacterium	Photobacterium damselae
NC_008613.1	pP91278	131520	circular	Photobacterium damselae subsp. piscicida	Bacteria	Proteobacteria	Gammaproteobacteria	Vibrionales	Vibrionaceae	Photobacterium	Photobacterium damselae
NC_008688.1	1	653815	circular	Paracoccus denitrificans PD1222	Bacteria	Proteobacteria	Alphaproteobacteria	Rhodobacterales	Rhodobacteraceae	Paracoccus	Paracoccus denitrificans
NC_008690.1	pTC68	7847	circular	Vibrio sp. TC68	Bacteria	Proteobacteria	Gammaproteobacteria	Vibrionales	Vibrionaceae	Vibrio	Vibrio sp. TC68
NC_008691.1	pAM5	5161	circular	Acidiphilium multivorum	Bacteria	Proteobacteria	Alphaproteobacteria	Rhodospirillales	Acetobacteraceae	Acidiphilium	Acidiphilium multivorum
NC_008696.1	pTPEN01	31504	circular	Thermofilum pendens Hrk 5	Archaea	Crenarchaeota	Thermoprotei	Thermoproteales	Thermofilaceae	Thermofilum	Thermofilum pendens
NC_008697.1	pNOCA01	307814	circular	Nocardioides sp. JS614	Bacteria	Actinobacteria	Actinobacteria	Propionibacteriales	Nocardioidaceae	Nocardioides	Nocardioides sp. JS614
NC_008712.1	TC1	328237	circular	Paenarthrobacter aurescens TC1	Bacteria	Actinobacteria	Actinobacteria	Micrococcales	Micrococcaceae	Paenarthrobacter	Paenarthrobacter aurescens
NC_008713.1	TC2	300725	circular	Paenarthrobacter aurescens TC1	Bacteria	Actinobacteria	Actinobacteria	Micrococcales	Micrococcaceae	Paenarthrobacter	Paenarthrobacter aurescens
NC_008738.1	pMAQU01	239623	circular	Marinobacter hydrocarbonoclasticus VT8	Bacteria	Proteobacteria	Gammaproteobacteria	Alteromonadales	Alteromonadaceae	Marinobacter	Marinobacter hydrocarbonoclasticus
NC_008739.1	pMAQU02	213290	circular	Marinobacter hydrocarbonoclasticus VT8	Bacteria	Proteobacteria	Gammaproteobacteria	Alteromonadales	Alteromonadaceae	Marinobacter	Marinobacter hydrocarbonoclasticus
NC_008741.1	pDVUL01	198504	circular	Desulfovibrio vulgaris DP4	Bacteria	Proteobacteria	Deltaproteobacteria	Desulfovibrionales	Desulfovibrionaceae	Desulfovibrio	Desulfovibrio vulgaris
NC_008757.1	pPNAP01	353291	circular	Polaromonas naphthalenivorans CJ2	Bacteria	Proteobacteria	Betaproteobacteria	Burkholderiales	Comamonadaceae	Polaromonas	Polaromonas naphthalenivorans
NC_008758.1	pPNAP02	190172	circular	Polaromonas naphthalenivorans CJ2	Bacteria	Proteobacteria	Betaproteobacteria	Burkholderiales	Comamonadaceae	Polaromonas	Polaromonas naphthalenivorans
NC_008759.1	pPNAP03	171866	circular	Polaromonas naphthalenivorans CJ2	Bacteria	Proteobacteria	Betaproteobacteria	Burkholderiales	Comamonadaceae	Polaromonas	Polaromonas naphthalenivorans
NC_008760.1	pPNAP04	143747	circular	Polaromonas naphthalenivorans CJ2	Bacteria	Proteobacteria	Betaproteobacteria	Burkholderiales	Comamonadaceae	Polaromonas	Polaromonas naphthalenivorans
NC_008761.1	pPNAP05	58808	circular	Polaromonas naphthalenivorans CJ2	Bacteria	Proteobacteria	Betaproteobacteria	Burkholderiales	Comamonadaceae	Polaromonas	Polaromonas naphthalenivorans
NC_008762.1	pPNAP06	21611	circular	Polaromonas naphthalenivorans CJ2	Bacteria	Proteobacteria	Betaproteobacteria	Burkholderiales	Comamonadaceae	Polaromonas	Polaromonas naphthalenivorans
NC_008763.1	pPNAP07	9898	circular	Polaromonas naphthalenivorans CJ2	Bacteria	Proteobacteria	Betaproteobacteria	Burkholderiales	Comamonadaceae	Polaromonas	Polaromonas naphthalenivorans
NC_008764.1	pPNAP08	6459	circular	Polaromonas naphthalenivorans CJ2	Bacteria	Proteobacteria	Betaproteobacteria	Burkholderiales	Comamonadaceae	Polaromonas	Polaromonas naphthalenivorans
NC_008768.1	pVEF1	39626	circular	Enterococcus faecium	Bacteria	Firmicutes	Bacilli	Lactobacillales	Enterococcaceae	Enterococcus	Enterococcus faecium
NC_008770.1	pVir	37473	circular	Campylobacter jejuni subsp. jejuni 81-176	Bacteria	Proteobacteria	Epsilonproteobacteria	Campylobacterales	Campylobacteraceae	Campylobacter	Campylobacter jejuni
NC_008771.1	pVEIS01	31194	circular	Verminephrobacter eiseniae EF01-2	Bacteria	Proteobacteria	Betaproteobacteria	Burkholderiales	Comamonadaceae	Verminephrobacter	Verminephrobacter eiseniae
NC_008790.1	pTet	45025	linear	Campylobacter jejuni subsp. jejuni 81-176	Bacteria	Proteobacteria	Epsilonproteobacteria	Campylobacterales	Campylobacteraceae	Campylobacter	Campylobacter jejuni
NC_008791.1	pYVe8081	67721	circular	Yersinia enterocolitica subsp. enterocolitica 8081	Bacteria	Proteobacteria	Gammaproteobacteria	Enterobacterales	Yersiniaceae	Yersinia	Yersinia enterocolitica
NC_008792.1	pSG5	12207	circular	Streptomyces viridosporus	Bacteria	Actinobacteria	Actinobacteria	Streptomycetales	Streptomycetaceae	Streptomyces	Streptomyces viridosporus
NC_008821.1	pVEF2	39714	circular	Enterococcus faecium	Bacteria	Firmicutes	Bacilli	Lactobacillales	Enterococcaceae	Enterococcus	Enterococcus faecium
NC_008823.1	pNC500	7637	circular	Rhodococcus rhodochrous	Bacteria	Actinobacteria	Actinobacteria	Corynebacteriales	Nocardiaceae	Rhodococcus	Rhodococcus rhodochrous
NC_008826.1	RPME01	599444	circular	Methylibium petroleiphilum PM1	Bacteria	Proteobacteria	Betaproteobacteria	Burkholderiales	-	Methylibium	Methylibium petroleiphilum
NC_009007.1	A	114045	linear	Rhodobacter sphaeroides 2.4.1	Bacteria	Proteobacteria	Alphaproteobacteria	Rhodobacterales	Rhodobacteraceae	Rhodobacter	Rhodobacter sphaeroides
NC_009008.1	E	37100	linear	Rhodobacter sphaeroides 2.4.1	Bacteria	Proteobacteria	Alphaproteobacteria	Rhodobacterales	Rhodobacteraceae	Rhodobacter	Rhodobacter sphaeroides
NC_009034.1	pK1S1	5475	circular	Bacillus thuringiensis	Bacteria	Firmicutes	Bacilli	Bacillales	Bacillaceae	Bacillus	Bacillus thuringiensis
NC_009035.1	pSbal01	116763	circular	Shewanella baltica OS155	Bacteria	Proteobacteria	Gammaproteobacteria	Alteromonadales	Shewanellaceae	Shewanella	Shewanella baltica
NC_009036.1	pSbal02	74000	circular	Shewanella baltica OS155	Bacteria	Proteobacteria	Gammaproteobacteria	Alteromonadales	Shewanellaceae	Shewanella	Shewanella baltica
NC_009037.1	pSbal03	16762	circular	Shewanella baltica OS155	Bacteria	Proteobacteria	Gammaproteobacteria	Alteromonadales	Shewanellaceae	Shewanella	Shewanella baltica
NC_009038.1	pSbal04	7995	circular	Shewanella baltica OS155	Bacteria	Proteobacteria	Gammaproteobacteria	Alteromonadales	Shewanellaceae	Shewanella	Shewanella baltica
NC_009128.1	pLEW279a	34606	circular	Corynebacterium sp. L2-79-05	Bacteria	Actinobacteria	Actinobacteria	Corynebacteriales	Corynebacteriaceae	Corynebacterium	Corynebacterium sp. L2-79-05
NC_009129.1	pLEW279b	29854	circular	Corynebacterium sp. L2-79-05	Bacteria	Actinobacteria	Actinobacteria	Corynebacteriales	Corynebacteriaceae	Corynebacterium	Corynebacterium sp. L2-79-05
NC_009130.1	pLEW6932	51514	circular	Staphylococcus sp. 693-2	Bacteria	Firmicutes	Bacilli	Bacillales	Staphylococcaceae	Staphylococcus	Staphylococcus sp. 693-2
NC_009131.1	pLEW517	65288	circular	Escherichia coli	Bacteria	Proteobacteria	Gammaproteobacteria	Enterobacterales	Enterobacteriaceae	Escherichia	Escherichia coli
NC_009132.1	pLEW517	63946	circular	Escherichia coli	Bacteria	Proteobacteria	Gammaproteobacteria	Enterobacterales	Enterobacteriaceae	Escherichia	Escherichia coli
NC_009133.1	NR1	94289	circular	Escherichia coli	Bacteria	Proteobacteria	Gammaproteobacteria	Enterobacterales	Enterobacteriaceae	Escherichia	Escherichia coli
NC_009136.1	pMMC501	8285	circular	Methanococcus maripaludis C5	Archaea	Euryarchaeota	Methanococci	Methanococcales	Methanococcaceae	Methanococcus	Methanococcus maripaludis
NC_009137.1	pDBORO	16404	circular	Lactococcus lactis subsp. lactis bv. diacetylactis	Bacteria	Firmicutes	Bacilli	Lactobacillales	Streptococcaceae	Lactococcus	Lactococcus lactis
NC_009139.1	pYR1	158038	circular	Yersinia ruckeri	Bacteria	Proteobacteria	Gammaproteobacteria	Enterobacterales	Yersiniaceae	Yersinia	Yersinia ruckeri
NC_009140.1	pSN254	176473	circular	Salmonella enterica subsp. enterica serovar Newport str. SL254	Bacteria	Proteobacteria	Gammaproteobacteria	Enterobacterales	Enterobacteriaceae	Salmonella	Salmonella enterica
NC_009329.1	pLW1071	57693	circular	Geobacillus thermodenitrificans NG80-2	Bacteria	Firmicutes	Bacilli	Bacillales	Bacillaceae	Geobacillus	Geobacillus thermodenitrificans
NC_009343.1	pCGR1	49120	circular	Corynebacterium glutamicum R	Bacteria	Actinobacteria	Actinobacteria	Corynebacteriales	Corynebacteriaceae	Corynebacterium	Corynebacterium glutamicum
NC_009344.1	pSD197_spA	8953	circular	Shigella dysenteriae Sd197	Bacteria	Proteobacteria	Gammaproteobacteria	Enterobacterales	Enterobacteriaceae	Shigella	Shigella dysenteriae
NC_009345.1	pSS046_spA	8401	circular	Shigella sonnei Ss046	Bacteria	Proteobacteria	Gammaproteobacteria	Enterobacterales	Enterobacteriaceae	Shigella	Shigella sonnei
NC_009346.1	pSS046_spB	5153	circular	Shigella sonnei Ss046	Bacteria	Proteobacteria	Gammaproteobacteria	Enterobacterales	Enterobacteriaceae	Shigella	Shigella sonnei
NC_009347.1	pSS046_spC	2101	circular	Shigella sonnei Ss046	Bacteria	Proteobacteria	Gammaproteobacteria	Enterobacterales	Enterobacteriaceae	Shigella	Shigella sonnei
NC_009349.1	4	166749	circular	Aeromonas salmonicida subsp. salmonicida A449	Bacteria	Proteobacteria	Gammaproteobacteria	Aeromonadales	Aeromonadaceae	Aeromonas	Aeromonas salmonicida
NC_009350.1	5	155098	circular	Aeromonas salmonicida subsp. salmonicida A449	Bacteria	Proteobacteria	Gammaproteobacteria	Aeromonadales	Aeromonadaceae	Aeromonas	Aeromonas salmonicida
NC_009351.1	pLO2	7941	circular	Vibrio anguillarum serovar O2	Bacteria	Proteobacteria	Gammaproteobacteria	Vibrionales	Vibrionaceae	Vibrio	Vibrio anguillarum
NC_009352.2	pAsa6	18536	circular	Aeromonas salmonicida subsp. salmonicida	Bacteria	Proteobacteria	Gammaproteobacteria	Aeromonadales	Aeromonadaceae	Aeromonas	Aeromonas salmonicida
NC_009353.1	pMSR-1	35803	circular	Magnetospirillum gryphiswaldense MSR-1	Bacteria	Proteobacteria	Alphaproteobacteria	Rhodospirillales	Rhodospirillaceae	Magnetospirillum	Magnetospirillum gryphiswaldense
NC_009377.1	CD	71507	circular	Yersinia pestis Pestoides F	Bacteria	Proteobacteria	Gammaproteobacteria	Enterobacterales	Yersiniaceae	Yersinia	Yersinia pestis
NC_009378.1	MT	137010	circular	Yersinia pestis Pestoides F	Bacteria	Proteobacteria	Gammaproteobacteria	Enterobacterales	Yersiniaceae	Yersinia	Yersinia pestis
NC_009426.1	pNL1	184462	circular	Novosphingobium aromaticivorans DSM 12444	Bacteria	Proteobacteria	Alphaproteobacteria	Sphingomonadales	Sphingomonadaceae	Novosphingobium	Novosphingobium aromaticivorans
NC_009427.1	pNL2	487268	circular	Novosphingobium aromaticivorans DSM 12444	Bacteria	Proteobacteria	Alphaproteobacteria	Sphingomonadales	Sphingomonadaceae	Novosphingobium	Novosphingobium aromaticivorans
NC_009435.1	pGdh442	68319	circular	Lactococcus lactis	Bacteria	Firmicutes	Bacilli	Lactobacillales	Streptococcaceae	Lactococcus	Lactococcus lactis
NC_009444.1	pQBR103	425094	circular	Pseudomonas fluorescens SBW25	Bacteria	Proteobacteria	Gammaproteobacteria	Pseudomonadales	Pseudomonadaceae	Pseudomonas	Pseudomonas fluorescens
NC_009466.1	pCKL555A	59182	circular	Clostridium kluyveri DSM 555	Bacteria	Firmicutes	Clostridia	Clostridiales	Clostridiaceae	Clostridium	Clostridium kluyveri
NC_009467.1	pACRY01	203589	circular	Acidiphilium cryptum JF-5	Bacteria	Proteobacteria	Alphaproteobacteria	Rhodospirillales	Acetobacteraceae	Acidiphilium	Acidiphilium cryptum
NC_009468.1	pACRY02	187422	circular	Acidiphilium cryptum JF-5	Bacteria	Proteobacteria	Alphaproteobacteria	Rhodospirillales	Acetobacteraceae	Acidiphilium	Acidiphilium cryptum
NC_009469.1	pACRY03	88953	circular	Acidiphilium cryptum JF-5	Bacteria	Proteobacteria	Alphaproteobacteria	Rhodospirillales	Acetobacteraceae	Acidiphilium	Acidiphilium cryptum
NC_009470.1	pACRY04	37415	circular	Acidiphilium cryptum JF-5	Bacteria	Proteobacteria	Alphaproteobacteria	Rhodospirillales	Acetobacteraceae	Acidiphilium	Acidiphilium cryptum
NC_009471.1	pACRY05	37155	circular	Acidiphilium cryptum JF-5	Bacteria	Proteobacteria	Alphaproteobacteria	Rhodospirillales	Acetobacteraceae	Acidiphilium	Acidiphilium cryptum
NC_009472.1	pACRY06	8781	circular	Acidiphilium cryptum JF-5	Bacteria	Proteobacteria	Alphaproteobacteria	Rhodospirillales	Acetobacteraceae	Acidiphilium	Acidiphilium cryptum
NC_009473.1	pACRY07	5629	circular	Acidiphilium cryptum JF-5	Bacteria	Proteobacteria	Alphaproteobacteria	Rhodospirillales	Acetobacteraceae	Acidiphilium	Acidiphilium cryptum
NC_009474.1	pACRY08	4909	circular	Acidiphilium cryptum JF-5	Bacteria	Proteobacteria	Alphaproteobacteria	Rhodospirillales	Acetobacteraceae	Acidiphilium	Acidiphilium cryptum
NC_009475.1	pBBta01	228826	circular	Bradyrhizobium sp. BTAi1	Bacteria	Proteobacteria	Alphaproteobacteria	Rhizobiales	Bradyrhizobiaceae	Bradyrhizobium	Bradyrhizobium sp. BTAi1
NC_009476.1	pAb5S9	24716	circular	Aeromonas bestiarum	Bacteria	Proteobacteria	Gammaproteobacteria	Aeromonadales	Aeromonadaceae	Aeromonas	Aeromonas bestiarum
NC_009477.1	pSJH901	30429	circular	Staphylococcus aureus subsp. aureus JH9	Bacteria	Firmicutes	Bacilli	Bacillales	Staphylococcaceae	Staphylococcus	Staphylococcus aureus
NC_009478.1	pCM1	27357	circular	Clavibacter michiganensis subsp. michiganensis NCPPB 382	Bacteria	Actinobacteria	Actinobacteria	Micrococcales	Microbacteriaceae	Clavibacter	Clavibacter michiganensis
NC_009479.1	pCM2	69989	circular	Clavibacter michiganensis subsp. michiganensis NCPPB 382	Bacteria	Actinobacteria	Actinobacteria	Micrococcales	Microbacteriaceae	Clavibacter	Clavibacter michiganensis
NC_009496.1	pBOT3502	16344	circular	Clostridium botulinum A str. ATCC 3502	Bacteria	Firmicutes	Clostridia	Clostridiales	Clostridiaceae	Clostridium	Clostridium botulinum
NC_009506.1	pFN3	11934	circular	Fusobacterium nucleatum subsp. polymorphum ATCC 10953	Bacteria	Fusobacteria	Fusobacteriia	Fusobacteriales	Fusobacteriaceae	Fusobacterium	Fusobacterium nucleatum
NC_009595.1	pCD1	70305	circular	Yersinia pestis CA88-4125	Bacteria	Proteobacteria	Gammaproteobacteria	Enterobacterales	Yersiniaceae	Yersinia	Yersinia pestis
NC_009596.1	pMT1	96210	circular	Yersinia pestis CA88-4125	Bacteria	Proteobacteria	Gammaproteobacteria	Enterobacterales	Yersiniaceae	Yersinia	Yersinia pestis
NC_009602.1	pSFO157	121239	circular	Escherichia coli	Bacteria	Proteobacteria	Gammaproteobacteria	Enterobacterales	Enterobacteriaceae	Escherichia	Escherichia coli
NC_009620.1	pSMED01	1570951	circular	Sinorhizobium medicae WSM419	Bacteria	Proteobacteria	Alphaproteobacteria	Rhizobiales	Rhizobiaceae	Sinorhizobium	Sinorhizobium medicae
NC_009621.1	pSMED02	1245408	circular	Sinorhizobium medicae WSM419	Bacteria	Proteobacteria	Alphaproteobacteria	Rhizobiales	Rhizobiaceae	Sinorhizobium	Sinorhizobium medicae
NC_009622.1	pSMED03	219313	circular	Sinorhizobium medicae WSM419	Bacteria	Proteobacteria	Alphaproteobacteria	Rhizobiales	Rhizobiaceae	Sinorhizobium	Sinorhizobium medicae
NC_009623.1	pKMA5	9549	circular	Actinobacillus porcitonsillarum	Bacteria	Proteobacteria	Gammaproteobacteria	Pasteurellales	Pasteurellaceae	Actinobacillus	Actinobacillus porcitonsillarum
NC_009624.1	pKMA202	13425	circular	Actinobacillus porcitonsillarum	Bacteria	Proteobacteria	Gammaproteobacteria	Pasteurellales	Pasteurellaceae	Actinobacillus	Actinobacillus porcitonsillarum
NC_009625.1	pARD3079	4065	circular	Actinobacillus pleuropneumoniae	Bacteria	Proteobacteria	Gammaproteobacteria	Pasteurellales	Pasteurellaceae	Actinobacillus	Actinobacillus pleuropneumoniae
NC_009649.1	pKPN3	175879	circular	Klebsiella pneumoniae subsp. pneumoniae MGH 78578	Bacteria	Proteobacteria	Gammaproteobacteria	Enterobacterales	Enterobacteriaceae	Klebsiella	Klebsiella pneumoniae
NC_009650.1	pKPN4	107576	circular	Klebsiella pneumoniae subsp. pneumoniae MGH 78578	Bacteria	Proteobacteria	Gammaproteobacteria	Enterobacterales	Enterobacteriaceae	Klebsiella	Klebsiella pneumoniae
NC_009651.1	pKPN5	88582	circular	Klebsiella pneumoniae subsp. pneumoniae MGH 78578	Bacteria	Proteobacteria	Gammaproteobacteria	Enterobacterales	Enterobacteriaceae	Klebsiella	Klebsiella pneumoniae
NC_009652.1	pKPN6	4259	circular	Klebsiella pneumoniae subsp. pneumoniae MGH 78578	Bacteria	Proteobacteria	Gammaproteobacteria	Enterobacterales	Enterobacteriaceae	Klebsiella	Klebsiella pneumoniae
NC_009653.1	pKPN7	3478	circular	Klebsiella pneumoniae subsp. pneumoniae MGH 78578	Bacteria	Proteobacteria	Gammaproteobacteria	Enterobacterales	Enterobacteriaceae	Klebsiella	Klebsiella pneumoniae
NC_009658.1	pTN1	3619	circular	Thermococcus nautili	Archaea	Euryarchaeota	Thermococci	Thermococcales	Thermococcaceae	Thermococcus	Thermococcus nautili
NC_009660.1	pKRAD02	12917	circular	Kineococcus radiotolerans SRS30216 = ATCC BAA-149	Bacteria	Actinobacteria	Actinobacteria	Kineosporiales	Kineosporiaceae	Kineococcus	Kineococcus radiotolerans
NC_009661.1	pS18501	83224	circular	Shewanella baltica OS185	Bacteria	Proteobacteria	Gammaproteobacteria	Alteromonadales	Shewanellaceae	Shewanella	Shewanella baltica
NC_009666.2	pM4	3320	circular	Lactobacillus plantarum	Bacteria	Firmicutes	Bacilli	Lactobacillales	Lactobacillaceae	Lactobacillus	Lactobacillus plantarum
NC_009669.1	pOANT01	170351	circular	Ochrobactrum anthropi ATCC 49188	Bacteria	Proteobacteria	Alphaproteobacteria	Rhizobiales	Brucellaceae	Ochrobactrum	Ochrobactrum anthropi
NC_009670.1	pOANT02	101491	circular	Ochrobactrum anthropi ATCC 49188	Bacteria	Proteobacteria	Alphaproteobacteria	Rhizobiales	Brucellaceae	Ochrobactrum	Ochrobactrum anthropi
NC_009671.1	pOANT03	93589	circular	Ochrobactrum anthropi ATCC 49188	Bacteria	Proteobacteria	Alphaproteobacteria	Rhizobiales	Brucellaceae	Ochrobactrum	Ochrobactrum anthropi
NC_009672.1	pOANT04	57138	circular	Ochrobactrum anthropi ATCC 49188	Bacteria	Proteobacteria	Alphaproteobacteria	Rhizobiales	Brucellaceae	Ochrobactrum	Ochrobactrum anthropi
NC_009673.1	pBC9801	7135	circular	Bacillus cytotoxicus NVH 391-98	Bacteria	Firmicutes	Bacilli	Bacillales	Bacillaceae	Bacillus	Bacillus cytotoxicus
NC_009700.1	pCLI	17531	circular	Clostridium botulinum F str. Langeland	Bacteria	Firmicutes	Clostridia	Clostridiales	Clostridiaceae	Clostridium	Clostridium botulinum
NC_009701.1	pR99	68446	circular	Vibrio vulnificus	Bacteria	Proteobacteria	Gammaproteobacteria	Vibrionales	Vibrionaceae	Vibrio	Vibrio vulnificus
NC_009702.1	pC4602-1	56628	circular	Vibrio vulnificus	Bacteria	Proteobacteria	Gammaproteobacteria	Vibrionales	Vibrionaceae	Vibrio	Vibrio vulnificus
NC_009703.1	pC4602-2	66946	circular	Vibrio vulnificus	Bacteria	Proteobacteria	Gammaproteobacteria	Vibrionales	Vibrionaceae	Vibrio	Vibrio vulnificus
NC_009704.1	plasmid_59kb	58679	circular	Yersinia pseudotuberculosis IP 31758	Bacteria	Proteobacteria	Gammaproteobacteria	Enterobacterales	Yersiniaceae	Yersinia	Yersinia pseudotuberculosis
NC_009705.1	plasmid_153kb	153140	circular	Yersinia pseudotuberculosis IP 31758	Bacteria	Proteobacteria	Gammaproteobacteria	Enterobacterales	Yersiniaceae	Yersinia	Yersinia pseudotuberculosis
NC_009713.1	pCH4	3678	circular	Campylobacter hominis ATCC BAA-381	Bacteria	Proteobacteria	Epsilonproteobacteria	Campylobacterales	Campylobacteraceae	Campylobacter	Campylobacter hominis
NC_009716.1	pAK51	6511	circular	Escherichia sp. Sflu5	Bacteria	Proteobacteria	Gammaproteobacteria	Enterobacterales	Enterobacteriaceae	Escherichia	Escherichia sp. Sflu5
NC_009726.1	pQpDG	54179	circular	Coxiella burnetii Dugway 5J108-111	Bacteria	Proteobacteria	Gammaproteobacteria	Legionellales	Coxiellaceae	Coxiella	Coxiella burnetii
NC_009739.1	pMATVIM-7	24179	circular	Pseudomonas aeruginosa	Bacteria	Proteobacteria	Gammaproteobacteria	Pseudomonadales	Pseudomonadaceae	Pseudomonas	Pseudomonas aeruginosa
NC_009751.1	pK214	29871	circular	Lactococcus lactis subsp. lactis K214	Bacteria	Firmicutes	Bacilli	Lactobacillales	Streptococcaceae	Lactococcus	Lactococcus lactis
NC_009753.1	pMTH1	31999	circular	Paracoccus methylutens	Bacteria	Proteobacteria	Alphaproteobacteria	Rhodobacterales	Rhodobacteraceae	Paracoccus	Paracoccus methylutens
NC_009777.1	pVIBHAR	89008	circular	Vibrio campbellii ATCC BAA-1116	Bacteria	Proteobacteria	Gammaproteobacteria	Vibrionales	Vibrionaceae	Vibrio	Vibrio campbellii
NC_009779.1	pESA2	31208	circular	Cronobacter sakazakii ATCC BAA-894	Bacteria	Proteobacteria	Gammaproteobacteria	Enterobacterales	Enterobacteriaceae	Cronobacter	Cronobacter sakazakii
NC_009780.1	pESA3	131196	circular	Cronobacter sakazakii ATCC BAA-894	Bacteria	Proteobacteria	Gammaproteobacteria	Enterobacterales	Enterobacteriaceae	Cronobacter	Cronobacter sakazakii
NC_009781.1	pIGJC156	5146	circular	Escherichia coli	Bacteria	Proteobacteria	Gammaproteobacteria	Enterobacterales	Enterobacteriaceae	Escherichia	Escherichia coli
NC_009786.1	pETEC_80	79237	circular	Escherichia coli O139:H28 str. E24377A	Bacteria	Proteobacteria	Gammaproteobacteria	Enterobacterales	Enterobacteriaceae	Escherichia	Escherichia coli
NC_009787.1	pETEC_35	34367	circular	Escherichia coli O139:H28 str. E24377A	Bacteria	Proteobacteria	Gammaproteobacteria	Enterobacterales	Enterobacteriaceae	Escherichia	Escherichia coli
NC_009788.1	pETEC_73	70609	circular	Escherichia coli O139:H28 str. E24377A	Bacteria	Proteobacteria	Gammaproteobacteria	Enterobacterales	Enterobacteriaceae	Escherichia	Escherichia coli
NC_009789.1	pETEC_6	6199	circular	Escherichia coli O139:H28 str. E24377A	Bacteria	Proteobacteria	Gammaproteobacteria	Enterobacterales	Enterobacteriaceae	Escherichia	Escherichia coli
NC_009790.1	pETEC_74	74224	circular	Escherichia coli O139:H28 str. E24377A	Bacteria	Proteobacteria	Gammaproteobacteria	Enterobacterales	Enterobacteriaceae	Escherichia	Escherichia coli
NC_009791.1	pETEC_5	5033	circular	Escherichia coli O139:H28 str. E24377A	Bacteria	Proteobacteria	Gammaproteobacteria	Enterobacterales	Enterobacteriaceae	Escherichia	Escherichia coli
NC_009793.1	pCKO3	9294	circular	Citrobacter koseri ATCC BAA-895	Bacteria	Proteobacteria	Gammaproteobacteria	Enterobacterales	Enterobacteriaceae	Citrobacter	Citrobacter koseri
NC_009794.1	pCKO2	5601	circular	Citrobacter koseri ATCC BAA-895	Bacteria	Proteobacteria	Gammaproteobacteria	Enterobacterales	Enterobacteriaceae	Citrobacter	Citrobacter koseri
NC_009795.1	pCCON31	30949	circular	Campylobacter concisus 13826	Bacteria	Proteobacteria	Epsilonproteobacteria	Campylobacterales	Campylobacteraceae	Campylobacter	Campylobacter concisus
NC_009796.1	pCCON16	16457	circular	Campylobacter concisus 13826	Bacteria	Proteobacteria	Epsilonproteobacteria	Campylobacterales	Campylobacteraceae	Campylobacter	Campylobacter concisus
NC_009806.1	pKRAD01	182572	linear	Kineococcus radiotolerans SRS30216 = ATCC BAA-149	Bacteria	Actinobacteria	Actinobacteria	Kineosporiales	Kineosporiaceae	Kineococcus	Kineococcus radiotolerans
NC_009807.1	pTPqnrS-1a	10066	circular	Salmonella enterica subsp. enterica serovar Typhimurium	Bacteria	Proteobacteria	Gammaproteobacteria	Enterobacterales	Enterobacteriaceae	Salmonella	Salmonella enterica
NC_009837.1	pAPEC-O1-ColBM	174241	circular	Escherichia coli APEC O1	Bacteria	Proteobacteria	Gammaproteobacteria	Enterobacterales	Enterobacteriaceae	Escherichia	Escherichia coli
NC_009838.1	pAPEC-O1-R	241387	circular	Escherichia coli APEC O1	Bacteria	Proteobacteria	Gammaproteobacteria	Enterobacterales	Enterobacteriaceae	Escherichia	Escherichia coli
NC_009841.1	pBMB67	67159	circular	Bacillus thuringiensis	Bacteria	Firmicutes	Bacilli	Bacillales	Bacillaceae	Bacillus	Bacillus thuringiensis
NC_009897.1	pRMA	15286	circular	Rickettsia massiliae MTU5	Bacteria	Proteobacteria	Alphaproteobacteria	Rickettsiales	Rickettsiaceae	Rickettsia	Rickettsia massiliae
NC_009926.1	pREB1	374161	circular	Acaryochloris marina MBIC11017	Bacteria	Cyanobacteria	-	Synechococcales	Acaryochloridaceae	Acaryochloris	Acaryochloris marina
NC_009927.1	pREB2	356087	circular	Acaryochloris marina MBIC11017	Bacteria	Cyanobacteria	-	Synechococcales	Acaryochloridaceae	Acaryochloris	Acaryochloris marina
NC_009928.1	pREB3	273121	circular	Acaryochloris marina MBIC11017	Bacteria	Cyanobacteria	-	Synechococcales	Acaryochloridaceae	Acaryochloris	Acaryochloris marina
NC_009929.1	pREB4	226680	circular	Acaryochloris marina MBIC11017	Bacteria	Cyanobacteria	-	Synechococcales	Acaryochloridaceae	Acaryochloris	Acaryochloris marina
NC_009930.1	pREB5	177162	circular	Acaryochloris marina MBIC11017	Bacteria	Cyanobacteria	-	Synechococcales	Acaryochloridaceae	Acaryochloris	Acaryochloris marina
NC_009931.1	pREB6	172728	circular	Acaryochloris marina MBIC11017	Bacteria	Cyanobacteria	-	Synechococcales	Acaryochloridaceae	Acaryochloris	Acaryochloris marina
NC_009932.1	pREB7	155110	circular	Acaryochloris marina MBIC11017	Bacteria	Cyanobacteria	-	Synechococcales	Acaryochloridaceae	Acaryochloris	Acaryochloris marina
NC_009933.1	pREB8	120693	circular	Acaryochloris marina MBIC11017	Bacteria	Cyanobacteria	-	Synechococcales	Acaryochloridaceae	Acaryochloris	Acaryochloris marina
NC_009934.1	pREB9	2133	circular	Acaryochloris marina MBIC11017	Bacteria	Cyanobacteria	-	Synechococcales	Acaryochloridaceae	Acaryochloris	Acaryochloris marina
NC_009939.1	pDGEO02	205686	linear	Deinococcus geothermalis DSM 11300	Bacteria	Deinococcus-Thermus	Deinococci	Deinococcales	Deinococcaceae	Deinococcus	Deinococcus geothermalis
NC_009955.1	pDSHI01	190506	circular	Dinoroseobacter shibae DFL 12 = DSM 16493	Bacteria	Proteobacteria	Alphaproteobacteria	Rhodobacterales	Rhodobacteraceae	Dinoroseobacter	Dinoroseobacter shibae
NC_009956.1	pDSHI02	152970	circular	Dinoroseobacter shibae DFL 12 = DSM 16493	Bacteria	Proteobacteria	Alphaproteobacteria	Rhodobacterales	Rhodobacteraceae	Dinoroseobacter	Dinoroseobacter shibae
NC_009957.1	pDSHI03	126304	circular	Dinoroseobacter shibae DFL 12 = DSM 16493	Bacteria	Proteobacteria	Alphaproteobacteria	Rhodobacterales	Rhodobacteraceae	Dinoroseobacter	Dinoroseobacter shibae
NC_009958.1	pDSHI04	86208	circular	Dinoroseobacter shibae DFL 12 = DSM 16493	Bacteria	Proteobacteria	Alphaproteobacteria	Rhodobacterales	Rhodobacteraceae	Dinoroseobacter	Dinoroseobacter shibae
NC_009959.1	pDSHI05	72296	circular	Dinoroseobacter shibae DFL 12 = DSM 16493	Bacteria	Proteobacteria	Alphaproteobacteria	Rhodobacterales	Rhodobacteraceae	Dinoroseobacter	Dinoroseobacter shibae
NC_009966.1	pLD-TEX-KL	66512	circular	Fluoribacter dumoffii Tex-KL	Bacteria	Proteobacteria	Gammaproteobacteria	Legionellales	Legionellaceae	Fluoribacter	Fluoribacter dumoffii
NC_009980.1	pMAK2	61571	circular	Salmonella enterica subsp. enterica serovar Dublin	Bacteria	Proteobacteria	Gammaproteobacteria	Enterobacterales	Enterobacteriaceae	Salmonella	Salmonella enterica
NC_009981.1	pMAK1	208409	circular	Salmonella enterica subsp. enterica serovar Choleraesuis	Bacteria	Proteobacteria	Gammaproteobacteria	Enterobacterales	Enterobacteriaceae	Salmonella	Salmonella enterica
NC_009982.1	pMAK3	39924	circular	Salmonella enterica subsp. enterica serovar Dublin	Bacteria	Proteobacteria	Gammaproteobacteria	Enterobacterales	Enterobacteriaceae	Salmonella	Salmonella enterica
NC_009998.1	pS19501	75605	circular	Shewanella baltica OS195	Bacteria	Proteobacteria	Gammaproteobacteria	Alteromonadales	Shewanellaceae	Shewanella	Shewanella baltica
NC_009999.1	pS19502	75508	circular	Shewanella baltica OS195	Bacteria	Proteobacteria	Gammaproteobacteria	Alteromonadales	Shewanellaceae	Shewanella	Shewanella baltica
NC_010000.1	pS19503	49148	circular	Shewanella baltica OS195	Bacteria	Proteobacteria	Gammaproteobacteria	Alteromonadales	Shewanellaceae	Shewanella	Shewanella baltica
NC_010008.2	pBM100	5428	circular	Bacillus megaterium QM B1551	Bacteria	Firmicutes	Bacilli	Bacillales	Bacillaceae	Bacillus	Bacillus megaterium
NC_010009.2	pBM200	9098	circular	Bacillus megaterium QM B1551	Bacteria	Firmicutes	Bacilli	Bacillales	Bacillaceae	Bacillus	Bacillus megaterium
NC_010010.2	pBM300	26587	circular	Bacillus megaterium QM B1551	Bacteria	Firmicutes	Bacilli	Bacillales	Bacillaceae	Bacillus	Bacillus megaterium
NC_010011.1	pSSVx	5705	circular	Sulfolobus islandicus	Archaea	Crenarchaeota	Thermoprotei	Sulfolobales	Sulfolobaceae	Sulfolobus	Sulfolobus islandicus
NC_010021.1	unknown plasmid	2749	circular	Zymomonas mobilis subsp. mobilis ATCC 10988	Bacteria	Proteobacteria	Alphaproteobacteria	Sphingomonadales	Sphingomonadaceae	Zymomonas	Zymomonas mobilis
NC_010029.2	pLGV440	7500	circular	Chlamydia trachomatis L1/440/LN	Bacteria	Chlamydiae	Chlamydiia	Chlamydiales	Chlamydiaceae	Chlamydia	Chlamydia trachomatis
NC_010042.1	p9956	5674	circular	Actinobacillus pleuropneumoniae	Bacteria	Proteobacteria	Gammaproteobacteria	Pasteurellales	Pasteurellaceae	Actinobacillus	Actinobacillus pleuropneumoniae
NC_010063.1	pUSA300HOUMR	27041	circular	Staphylococcus aureus subsp. aureus USA300_TCH1516	Bacteria	Firmicutes	Bacilli	Bacillales	Staphylococcaceae	Staphylococcus	Staphylococcus aureus
NC_010064.1	pLMO226	2004	circular	Escherichia coli	Bacteria	Proteobacteria	Gammaproteobacteria	Enterobacterales	Enterobacteriaceae	Escherichia	Escherichia coli
NC_010065.1	pLME108	2051	circular	Propionibacterium freudenreichii	Bacteria	Actinobacteria	Actinobacteria	Propionibacteriales	Propionibacteriaceae	Propionibacterium	Propionibacterium freudenreichii
NC_010066.1	pUSA300HOUMS	20413	circular	Staphylococcus aureus subsp. aureus USA300_TCH959	Bacteria	Firmicutes	Bacilli	Bacillales	Staphylococcaceae	Staphylococcus	Staphylococcus aureus
NC_010069.1	p9555	5673	circular	Actinobacillus pleuropneumoniae	Bacteria	Proteobacteria	Gammaproteobacteria	Pasteurellales	Pasteurellaceae	Actinobacillus	Actinobacillus pleuropneumoniae
NC_010070.1	pBMUL01	167422	circular	Burkholderia multivorans ATCC 17616	Bacteria	Proteobacteria	Betaproteobacteria	Burkholderiales	Burkholderiaceae	Burkholderia	Burkholderia multivorans
NC_010072.1	pIP1203	2745	circular	Yersinia pestis	Bacteria	Proteobacteria	Gammaproteobacteria	Enterobacterales	Yersiniaceae	Yersinia	Yersinia pestis
NC_010076.1	pBtoxis	127923	circular	Bacillus thuringiensis serovar israelensis	Bacteria	Firmicutes	Bacilli	Bacillales	Bacillaceae	Bacillus	Bacillus thuringiensis
NC_010077.1	EDINA	34986	circular	Staphylococcus aureus	Bacteria	Firmicutes	Bacilli	Bacillales	Staphylococcaceae	Staphylococcus	Staphylococcus aureus
NC_010078.1	pKLCA	1490	circular	Weissella cibaria	Bacteria	Firmicutes	Bacilli	Lactobacillales	Leuconostocaceae	Weissella	Weissella cibaria
NC_010088.1	pPHIHL	12041	linear	Halobacterium salinarum	Archaea	Euryarchaeota	Halobacteria	Halobacteriales	Halobacteriaceae	Halobacterium	Halobacterium salinarum
NC_010096.1	pMV158	5541	linear	Streptococcus agalactiae	Bacteria	Firmicutes	Bacilli	Lactobacillales	Streptococcaceae	Streptococcus	Streptococcus agalactiae
NC_010097.1	Miniplasmid pSLG33	2661	linear	Streptomyces lavendulae	Bacteria	Actinobacteria	Actinobacteria	Streptomycetales	Streptomycetaceae	Streptomyces	Streptomyces lavendulae
NC_010098.1	pA1	2820	circular	Lactobacillus plantarum	Bacteria	Firmicutes	Bacilli	Lactobacillales	Lactobacillaceae	Lactobacillus	Lactobacillus plantarum
NC_010099.1	PPC1	1641	circular	Burkholderia cepacia	Bacteria	Proteobacteria	Betaproteobacteria	Burkholderiales	Burkholderiaceae	Burkholderia	Burkholderia cepacia
NC_010111.1	pTZ4	4555	circular	Staphylococcus aureus	Bacteria	Firmicutes	Bacilli	Bacillales	Staphylococcaceae	Staphylococcus	Staphylococcus aureus
NC_010112.1	p23023	52527	circular	Vibrio sp. 23023	Bacteria	Proteobacteria	Gammaproteobacteria	Vibrionales	Vibrionaceae	Vibrio	Vibrio sp. 23023
NC_010113.1	p0908	81413	circular	Vibrio sp. 0908	Bacteria	Proteobacteria	Gammaproteobacteria	Vibrionales	Vibrionaceae	Vibrio	Vibrio sp. 0908
NC_010114.1	p09022A	31036	circular	Vibrio sp. 09022	Bacteria	Proteobacteria	Gammaproteobacteria	Vibrionales	Vibrionaceae	Vibrio	Vibrio sp. 09022
NC_010115.1	QpH1	37317	circular	Coxiella burnetii RSA 331	Bacteria	Proteobacteria	Gammaproteobacteria	Legionellales	Coxiellaceae	Coxiella	Coxiella burnetii
NC_010123.1	pGDIPal5II	16610	circular	Gluconacetobacter diazotrophicus PA1 5	Bacteria	Proteobacteria	Alphaproteobacteria	Rhodospirillales	Acetobacteraceae	Gluconacetobacter	Gluconacetobacter diazotrophicus
NC_010124.1	pGDIPal5I	38818	circular	Gluconacetobacter diazotrophicus PA1 5	Bacteria	Proteobacteria	Alphaproteobacteria	Rhodospirillales	Acetobacteraceae	Gluconacetobacter	Gluconacetobacter diazotrophicus
NC_010157.1	new_pCD	68190	circular	Yersinia pestis Angola	Bacteria	Proteobacteria	Gammaproteobacteria	Enterobacterales	Yersiniaceae	Yersinia	Yersinia pestis
NC_010158.1	pMT-pPCP	114570	circular	Yersinia pestis Angola	Bacteria	Proteobacteria	Gammaproteobacteria	Enterobacterales	Yersiniaceae	Yersinia	Yersinia pestis
NC_010160.1	pBT01	23343	circular	Bartonella tribocorum CIP 105476	Bacteria	Proteobacteria	Alphaproteobacteria	Rhizobiales	Bartonellaceae	Bartonella	Bartonella tribocorum
NC_010164.1	pBIFA24	4892	circular	Bifidobacterium sp. A24	Bacteria	Actinobacteria	Actinobacteria	Bifidobacteriales	Bifidobacteriaceae	Bifidobacterium	Bifidobacterium sp. A24
NC_010177.2	pGR7	2446	circular	Acetobacter pasteurianus	Bacteria	Proteobacteria	Alphaproteobacteria	Rhodospirillales	Acetobacteraceae	Acetobacter	Acetobacter pasteurianus
NC_010180.1	pBWB401	417054	circular	Bacillus mycoides KBAB4	Bacteria	Firmicutes	Bacilli	Bacillales	Bacillaceae	Bacillus	Bacillus mycoides
NC_010181.1	pBWB402	75107	circular	Bacillus mycoides KBAB4	Bacteria	Firmicutes	Bacilli	Bacillales	Bacillaceae	Bacillus	Bacillus mycoides
NC_010182.1	pBWB403	64977	circular	Bacillus mycoides KBAB4	Bacteria	Firmicutes	Bacilli	Bacillales	Bacillaceae	Bacillus	Bacillus mycoides
NC_010183.1	pBWB404	52830	circular	Bacillus mycoides KBAB4	Bacteria	Firmicutes	Bacilli	Bacillales	Bacillaceae	Bacillus	Bacillus mycoides
NC_010230.1	pDN281	3041	circular	Streptococcus pyogenes	Bacteria	Firmicutes	Bacilli	Lactobacillales	Streptococcaceae	Streptococcus	Streptococcus pyogenes
NC_010242.1	pSMA23	3497	circular	Lactobacillus casei	Bacteria	Firmicutes	Bacilli	Lactobacillales	Lactobacillaceae	Lactobacillus	Lactobacillus casei
NC_010243.1	pBl1	4447	circular	Corynebacterium glutamicum	Bacteria	Actinobacteria	Actinobacteria	Corynebacteriales	Corynebacteriaceae	Corynebacterium	Corynebacterium glutamicum
NC_010257.1	MccC7-H22	32014	circular	Escherichia coli	Bacteria	Proteobacteria	Gammaproteobacteria	Enterobacterales	Enterobacteriaceae	Escherichia	Escherichia coli
NC_010258.1	QpRS	39281	circular	Coxiella burnetii 'MSU Goat Q177'	Bacteria	Proteobacteria	Gammaproteobacteria	Legionellales	Coxiellaceae	Coxiella	Coxiella burnetii
NC_010259.1	pA172	8197	circular	Salmonella enterica subsp. enterica serovar Newport	Bacteria	Proteobacteria	Gammaproteobacteria	Enterobacterales	Enterobacteriaceae	Salmonella	Salmonella enterica
NC_010260.1	pW2580	3043	circular	Streptococcus dysgalactiae subsp. equisimilis	Bacteria	Firmicutes	Bacilli	Lactobacillales	Streptococcaceae	Streptococcus	Streptococcus dysgalactiae
NC_010261.1	pH205	8197	circular	Klebsiella pneumoniae	Bacteria	Proteobacteria	Gammaproteobacteria	Enterobacterales	Enterobacteriaceae	Klebsiella	Klebsiella pneumoniae
NC_010262.1	pKH16	4442	circular	Staphylococcus aureus	Bacteria	Firmicutes	Bacilli	Bacillales	Staphylococcaceae	Staphylococcus	Staphylococcus aureus
NC_010279.1	pV030-8	39041	circular	Staphylococcus aureus	Bacteria	Firmicutes	Bacilli	Bacillales	Staphylococcaceae	Staphylococcus	Staphylococcus aureus
NC_010281.1	pFR12	12095	circular	Bacillus thuringiensis	Bacteria	Firmicutes	Bacilli	Bacillales	Bacillaceae	Bacillus	Bacillus thuringiensis
NC_010282.1	pFR12.5	12459	circular	Bacillus thuringiensis	Bacteria	Firmicutes	Bacilli	Bacillales	Bacillaceae	Bacillus	Bacillus thuringiensis
NC_010283.1	pFR55	55712	circular	Bacillus thuringiensis	Bacteria	Firmicutes	Bacilli	Bacillales	Bacillaceae	Bacillus	Bacillus thuringiensis
NC_010284.1	pKH17	4441	circular	Staphylococcus aureus	Bacteria	Firmicutes	Bacilli	Bacillales	Staphylococcaceae	Staphylococcus	Staphylococcus aureus
NC_010286.1	pUCH-1	7500	circular	Chlamydia trachomatis	Bacteria	Chlamydiae	Chlamydiia	Chlamydiales	Chlamydiaceae	Chlamydia	Chlamydia trachomatis
NC_010290.1	pJS33	3175	circular	Enterococcus faecium	Bacteria	Firmicutes	Bacilli	Lactobacillales	Enterococcaceae	Enterococcus	Enterococcus faecium
NC_010291.1	pJS42	4147	circular	Enterococcus faecium	Bacteria	Firmicutes	Bacilli	Lactobacillales	Enterococcaceae	Enterococcus	Enterococcus faecium
NC_010309.1	pAV1	10820	linear	Acinetobacter venetianus	Bacteria	Proteobacteria	Gammaproteobacteria	Pseudomonadales	Moraxellaceae	Acinetobacter	Acinetobacter venetianus
NC_010310.1	pAV2	15135	linear	Acinetobacter venetianus	Bacteria	Proteobacteria	Gammaproteobacteria	Pseudomonadales	Moraxellaceae	Acinetobacter	Acinetobacter venetianus
NC_010311.1	pSHK1	187263	linear	Streptomyces sp. HK1	Bacteria	Actinobacteria	Actinobacteria	Streptomycetales	Streptomycetaceae	Streptomyces	Streptomyces sp. HK1
NC_010312.2	pCB42	4312	circular	Leuconostoc citreum	Bacteria	Firmicutes	Bacilli	Lactobacillales	Leuconostocaceae	Leuconostoc	Leuconostoc citreum
NC_010330.1	pRI1	6038	circular	Enterococcus faecium	Bacteria	Firmicutes	Bacilli	Lactobacillales	Enterococcaceae	Enterococcus	Enterococcus faecium
NC_010332.1	pTer331	40457	circular	Collimonas fungivorans Ter331	Bacteria	Proteobacteria	Betaproteobacteria	Burkholderiales	Oxalobacteraceae	Collimonas	Collimonas fungivorans
NC_010365.1	pXZ1	6970	circular	Sulfolobus islandicus	Archaea	Crenarchaeota	Thermoprotei	Sulfolobales	Sulfolobaceae	Sulfolobus	Sulfolobus islandicus
NC_010366.1	PHS1	147625	circular	Halobacterium salinarum R1	Archaea	Euryarchaeota	Halobacteria	Halobacteriales	Halobacteriaceae	Halobacterium	Halobacterium salinarum
NC_010367.1	PHS4	40894	circular	Halobacterium salinarum R1	Archaea	Euryarchaeota	Halobacteria	Halobacteriales	Halobacteriaceae	Halobacterium	Halobacterium salinarum
NC_010368.1	PHS3	284332	circular	Halobacterium salinarum R1	Archaea	Euryarchaeota	Halobacteria	Halobacteriales	Halobacteriaceae	Halobacterium	Halobacterium salinarum
NC_010369.1	PHS2	194963	circular	Halobacterium salinarum R1	Archaea	Euryarchaeota	Halobacteria	Halobacteriales	Halobacteriaceae	Halobacterium	Halobacterium salinarum
NC_010370.1	pHLHK22	15665	circular	Laribacter hongkongensis	Bacteria	Proteobacteria	Betaproteobacteria	Neisseriales	Chromobacteriaceae	Laribacter	Laribacter hongkongensis
NC_010371.1	pFMC	189163	circular	Finegoldia magna ATCC 29328	Bacteria	Firmicutes	Tissierellia	Tissierellales	Peptoniphilaceae	Finegoldia	Finegoldia magna
NC_010373.1	pM44601	57951	circular	Methylobacterium sp. 4-46	Bacteria	Proteobacteria	Alphaproteobacteria	Rhizobiales	Methylobacteriaceae	Methylobacterium	Methylobacterium sp. 4-46
NC_010374.1	pM44602	20019	circular	Methylobacterium sp. 4-46	Bacteria	Proteobacteria	Alphaproteobacteria	Rhizobiales	Methylobacteriaceae	Methylobacterium	Methylobacterium sp. 4-46
NC_010375.1	pLS55	5031	circular	Lactobacillus sakei	Bacteria	Firmicutes	Bacilli	Lactobacillales	Lactobacillaceae	Lactobacillus	Lactobacillus sakei
NC_010377.1	pYE854	95499	circular	Yersinia enterocolitica	Bacteria	Proteobacteria	Gammaproteobacteria	Enterobacterales	Yersiniaceae	Yersinia	Yersinia enterocolitica
NC_010378.1	pOLA52	51602	circular	Escherichia coli	Bacteria	Proteobacteria	Gammaproteobacteria	Enterobacterales	Enterobacteriaceae	Escherichia	Escherichia coli
NC_010379.1	pCLD	148780	circular	Clostridium botulinum B1 str. Okra	Bacteria	Firmicutes	Clostridia	Clostridiales	Clostridiaceae	Clostridium	Clostridium botulinum
NC_010394.1		23319	circular	Mycobacterium abscessus	Bacteria	Actinobacteria	Actinobacteria	Corynebacteriales	Mycobacteriaceae	Mycobacterium	Mycobacterium abscessus
NC_010399.1	pCS1	50350	circular	Clavibacter sepedonicus	Bacteria	Actinobacteria	Actinobacteria	Micrococcales	Microbacteriaceae	Clavibacter	Clavibacter sepedonicus
NC_010401.1	p1ABAYE	5644	circular	Acinetobacter baumannii AYE	Bacteria	Proteobacteria	Gammaproteobacteria	Pseudomonadales	Moraxellaceae	Acinetobacter	Acinetobacter baumannii
NC_010402.1	p2ABAYE	9661	circular	Acinetobacter baumannii AYE	Bacteria	Proteobacteria	Gammaproteobacteria	Pseudomonadales	Moraxellaceae	Acinetobacter	Acinetobacter baumannii
NC_010403.1	p4ABAYE	2726	circular	Acinetobacter baumannii AYE	Bacteria	Proteobacteria	Gammaproteobacteria	Pseudomonadales	Moraxellaceae	Acinetobacter	Acinetobacter baumannii
NC_010404.1	p3ABAYE	94413	circular	Acinetobacter baumannii AYE	Bacteria	Proteobacteria	Gammaproteobacteria	Pseudomonadales	Moraxellaceae	Acinetobacter	Acinetobacter baumannii
NC_010405.1	pPaWBNy-1	4485	circular	Paulownia witches'-broom phytoplasma	Bacteria	Tenericutes	Mollicutes	Acholeplasmatales	Acholeplasmataceae	Candidatus Phytoplasma	Paulownia witches'-broom phytoplasma
NC_010406.1	pPaWBNy-2	3837	circular	Paulownia witches'-broom phytoplasma	Bacteria	Tenericutes	Mollicutes	Acholeplasmatales	Acholeplasmataceae	Candidatus Phytoplasma	Paulownia witches'-broom phytoplasma
NC_010408.1	pCSL1	94791	circular	Clavibacter sepedonicus	Bacteria	Actinobacteria	Actinobacteria	Micrococcales	Microbacteriaceae	Clavibacter	Clavibacter sepedonicus
NC_010409.1	pVM01	151002	circular	Escherichia coli	Bacteria	Proteobacteria	Gammaproteobacteria	Enterobacterales	Enterobacteriaceae	Escherichia	Escherichia coli
NC_010418.1	pCLK	266785	circular	Clostridium botulinum A3 str. Loch Maree	Bacteria	Firmicutes	Clostridia	Clostridiales	Clostridiaceae	Clostridium	Clostridium botulinum
NC_010419.1	pTZ2162	35380	circular	Staphylococcus aureus	Bacteria	Firmicutes	Bacilli	Bacillales	Staphylococcaceae	Staphylococcus	Staphylococcus aureus
NC_010420.1	pGS18	62830	circular	Geobacillus stearothermophilus	Bacteria	Firmicutes	Bacilli	Bacillales	Bacillaceae	Geobacillus	Geobacillus stearothermophilus
NC_010421.1	pOU1114	34595	circular	Salmonella enterica subsp. enterica serovar Dublin	Bacteria	Proteobacteria	Gammaproteobacteria	Enterobacterales	Enterobacteriaceae	Salmonella	Salmonella enterica
NC_010422.1	pOU1115	74589	circular	Salmonella enterica subsp. enterica serovar Dublin	Bacteria	Proteobacteria	Gammaproteobacteria	Enterobacterales	Enterobacteriaceae	Salmonella	Salmonella enterica
NC_010423.2	pRW35	4968	circular	Streptococcus pyogenes	Bacteria	Firmicutes	Bacilli	Lactobacillales	Streptococcaceae	Streptococcus	Streptococcus pyogenes
NC_010426.1	pKH13	2909	circular	Staphylococcus aureus	Bacteria	Firmicutes	Bacilli	Bacillales	Staphylococcaceae	Staphylococcus	Staphylococcus aureus
NC_010427.1	pKH15	2907	circular	Staphylococcus aureus	Bacteria	Firmicutes	Bacilli	Bacillales	Staphylococcaceae	Staphylococcus	Staphylococcus aureus
NC_010428.1	pKH14	3124	circular	Staphylococcus aureus	Bacteria	Firmicutes	Bacilli	Bacillales	Staphylococcaceae	Staphylococcus	Staphylococcus aureus
NC_010464.1	pSM76	2927	circular	Stenotrophomonas maltophilia	Bacteria	Proteobacteria	Gammaproteobacteria	Xanthomonadales	Xanthomonadaceae	Stenotrophomonas	Stenotrophomonas maltophilia
NC_010466.1	pLCK2	31463	circular	Leuconostoc citreum KM20	Bacteria	Firmicutes	Bacilli	Lactobacillales	Leuconostocaceae	Leuconostoc	Leuconostoc citreum
NC_010467.1	pLCK3	17971	circular	Leuconostoc citreum KM20	Bacteria	Firmicutes	Bacilli	Lactobacillales	Leuconostocaceae	Leuconostoc	Leuconostoc citreum
NC_010469.1	pLCK4	12183	circular	Leuconostoc citreum KM20	Bacteria	Firmicutes	Bacilli	Lactobacillales	Leuconostocaceae	Leuconostoc	Leuconostoc citreum
NC_010470.1	pLCK1	38713	circular	Leuconostoc citreum KM20	Bacteria	Firmicutes	Bacilli	Lactobacillales	Leuconostocaceae	Leuconostoc	Leuconostoc citreum
NC_010474.1	pAQ7	186459	circular	Synechococcus sp. PCC 7002	Bacteria	Cyanobacteria	-	Synechococcales	Synechococcaceae	Synechococcus	Synechococcus sp. PCC 7002
NC_010476.1	pAQ1	4809	circular	Synechococcus sp. PCC 7002	Bacteria	Cyanobacteria	-	Synechococcales	Synechococcaceae	Synechococcus	Synechococcus sp. PCC 7002
NC_010477.1	pAQ3	16103	circular	Synechococcus sp. PCC 7002	Bacteria	Cyanobacteria	-	Synechococcales	Synechococcaceae	Synechococcus	Synechococcus sp. PCC 7002
NC_010478.1	pAQ4	31972	circular	Synechococcus sp. PCC 7002	Bacteria	Cyanobacteria	-	Synechococcales	Synechococcaceae	Synechococcus	Synechococcus sp. PCC 7002
NC_010479.1	pAQ5	38515	circular	Synechococcus sp. PCC 7002	Bacteria	Cyanobacteria	-	Synechococcales	Synechococcaceae	Synechococcus	Synechococcus sp. PCC 7002
NC_010480.1	pAQ6	124030	circular	Synechococcus sp. PCC 7002	Bacteria	Cyanobacteria	-	Synechococcales	Synechococcaceae	Synechococcus	Synechococcus sp. PCC 7002
NC_010481.1	pABIR	29823	circular	Acinetobacter baumannii	Bacteria	Proteobacteria	Gammaproteobacteria	Pseudomonadales	Moraxellaceae	Acinetobacter	Acinetobacter baumannii
NC_010485.1	pSMS35_8	8909	circular	Escherichia coli SMS-3-5	Bacteria	Proteobacteria	Gammaproteobacteria	Enterobacterales	Enterobacteriaceae	Escherichia	Escherichia coli
NC_010486.1	pSMS35_4	4074	circular	Escherichia coli SMS-3-5	Bacteria	Proteobacteria	Gammaproteobacteria	Enterobacterales	Enterobacteriaceae	Escherichia	Escherichia coli
NC_010487.1	pSMS35_3	3565	circular	Escherichia coli SMS-3-5	Bacteria	Proteobacteria	Gammaproteobacteria	Enterobacterales	Enterobacteriaceae	Escherichia	Escherichia coli
NC_010488.1	pSMS35_130	130440	circular	Escherichia coli SMS-3-5	Bacteria	Proteobacteria	Gammaproteobacteria	Enterobacterales	Enterobacteriaceae	Escherichia	Escherichia coli
NC_010492.1	pChr15	49633	circular	Arthrobacter sp. Chr15	Bacteria	Actinobacteria	Actinobacteria	Micrococcales	Micrococcaceae	Arthrobacter	Arthrobacter sp. Chr15
NC_010494.1	pSI-1	99213	circular	Arthrobacter sp. AK-1	Bacteria	Actinobacteria	Actinobacteria	Micrococcales	Micrococcaceae	Arthrobacter	Arthrobacter sp. AK-1
NC_010500.1	pUO-SbR5	6478	linear	Salmonella enterica subsp. enterica serovar Brandenburg	Bacteria	Proteobacteria	Gammaproteobacteria	Enterobacterales	Enterobacteriaceae	Salmonella	Salmonella enterica
NC_010502.1	pMRAD06	27836	circular	Methylobacterium radiotolerans JCM 2831	Bacteria	Proteobacteria	Alphaproteobacteria	Rhizobiales	Methylobacteriaceae	Methylobacterium	Methylobacterium radiotolerans
NC_010504.1	pMRAD07	22114	circular	Methylobacterium radiotolerans JCM 2831	Bacteria	Proteobacteria	Alphaproteobacteria	Rhizobiales	Methylobacteriaceae	Methylobacterium	Methylobacterium radiotolerans
NC_010507.1	pMRAD08	21022	circular	Methylobacterium radiotolerans JCM 2831	Bacteria	Proteobacteria	Alphaproteobacteria	Rhizobiales	Methylobacteriaceae	Methylobacterium	Methylobacterium radiotolerans
NC_010509.1	pMRAD02	47003	circular	Methylobacterium radiotolerans JCM 2831	Bacteria	Proteobacteria	Alphaproteobacteria	Rhizobiales	Methylobacteriaceae	Methylobacterium	Methylobacterium radiotolerans
NC_010510.1	pMRAD01	586164	circular	Methylobacterium radiotolerans JCM 2831	Bacteria	Proteobacteria	Alphaproteobacteria	Rhizobiales	Methylobacteriaceae	Methylobacterium	Methylobacterium radiotolerans
NC_010514.1	pMRAD03	42985	circular	Methylobacterium radiotolerans JCM 2831	Bacteria	Proteobacteria	Alphaproteobacteria	Rhizobiales	Methylobacteriaceae	Methylobacterium	Methylobacterium radiotolerans
NC_010517.1	pMRAD04	37743	circular	Methylobacterium radiotolerans JCM 2831	Bacteria	Proteobacteria	Alphaproteobacteria	Rhizobiales	Methylobacteriaceae	Methylobacterium	Methylobacterium radiotolerans
NC_010518.1	pMRAD05	36410	circular	Methylobacterium radiotolerans JCM 2831	Bacteria	Proteobacteria	Alphaproteobacteria	Rhizobiales	Methylobacteriaceae	Methylobacterium	Methylobacterium radiotolerans
NC_010523.1	pHDC	29924	circular	Tetragenococcus halophilus	Bacteria	Firmicutes	Bacilli	Lactobacillales	Enterococcaceae	Tetragenococcus	Tetragenococcus halophilus
NC_010529.1	pRALTA	557200	circular	Cupriavidus taiwanensis LMG 19424	Bacteria	Proteobacteria	Betaproteobacteria	Burkholderiales	Burkholderiaceae	Cupriavidus	Cupriavidus taiwanensis
NC_010539.1	A	39620	circular	Cyanothece sp. ATCC 51142	Bacteria	Cyanobacteria	-	Oscillatoriales	Cyanothecaceae	Cyanothece	Cyanothece sp. ATCC 51142
NC_010540.1	pKL0018	20034	circular	Lactococcus garvieae	Bacteria	Firmicutes	Bacilli	Lactobacillales	Streptococcaceae	Lactococcus	Lactococcus garvieae
NC_010541.1	B	31856	circular	Cyanothece sp. ATCC 51142	Bacteria	Cyanobacteria	-	Oscillatoriales	Cyanothecaceae	Cyanothece	Cyanothece sp. ATCC 51142
NC_010542.1	C	14685	circular	Cyanothece sp. ATCC 51142	Bacteria	Cyanobacteria	-	Oscillatoriales	Cyanothecaceae	Cyanothece	Cyanothece sp. ATCC 51142
NC_010543.1	D	10244	circular	Cyanothece sp. ATCC 51142	Bacteria	Cyanobacteria	-	Oscillatoriales	Cyanothecaceae	Cyanothece	Cyanothece sp. ATCC 51142
NC_010549.1	pEXIG01	4885	circular	Exiguobacterium sibiricum 255-15	Bacteria	Firmicutes	Bacilli	Bacillales	-	Exiguobacterium	Exiguobacterium sibiricum
NC_010550.1	pEXIG02	1765	circular	Exiguobacterium sibiricum 255-15	Bacteria	Firmicutes	Bacilli	Bacillales	-	Exiguobacterium	Exiguobacterium sibiricum
NC_010553.1	pBMC401	301592	circular	Burkholderia ambifaria MC40-6	Bacteria	Proteobacteria	Betaproteobacteria	Burkholderiales	Burkholderiaceae	Burkholderia	Burkholderia ambifaria
NC_010555.1	pHI4320	36289	circular	Proteus mirabilis HI4320	Bacteria	Proteobacteria	Gammaproteobacteria	Enterobacterales	Morganellaceae	Proteus	Proteus mirabilis
NC_010558.1	pIP1206	168113	circular	Escherichia coli	Bacteria	Proteobacteria	Gammaproteobacteria	Enterobacterales	Enterobacteriaceae	Escherichia	Escherichia coli
NC_010578.1	pBIND02	66727	circular	Beijerinckia indica subsp. indica ATCC 9039	Bacteria	Proteobacteria	Alphaproteobacteria	Rhizobiales	Beijerinckiaceae	Beijerinckia	Beijerinckia indica
NC_010579.1	pXFAS01	38297	circular	Xylella fastidiosa M23	Bacteria	Proteobacteria	Gammaproteobacteria	Xanthomonadales	Xanthomonadaceae	Xylella	Xylella fastidiosa
NC_010580.1	pBIND01	181736	circular	Beijerinckia indica subsp. indica ATCC 9039	Bacteria	Proteobacteria	Alphaproteobacteria	Rhizobiales	Beijerinckiaceae	Beijerinckia	Beijerinckia indica
NC_010597.1	pSOG1	29000	circular	Sulfolobus islandicus	Archaea	Crenarchaeota	Thermoprotei	Sulfolobales	Sulfolobaceae	Sulfolobus	Sulfolobus islandicus
NC_010598.1	pSOG2	25960	circular	Sulfolobus islandicus	Archaea	Crenarchaeota	Thermoprotei	Sulfolobales	Sulfolobaceae	Sulfolobus	Sulfolobus islandicus
NC_010600.1	pTcM1	65158	circular	Acidithiobacillus caldus	Bacteria	Proteobacteria	Acidithiobacillia	Acidithiobacillales	Acidithiobacillaceae	Acidithiobacillus	Acidithiobacillus caldus
NC_010603.1	pLR581	12160	circular	Lactobacillus reuteri	Bacteria	Firmicutes	Bacilli	Lactobacillales	Lactobacillaceae	Lactobacillus	Lactobacillus reuteri
NC_010604.1	pMM23	23317	circular	Mycobacterium marinum M	Bacteria	Actinobacteria	Actinobacteria	Corynebacteriales	Mycobacteriaceae	Mycobacterium	Mycobacterium marinum
NC_010605.1	pACICU1	28279	circular	Acinetobacter baumannii ACICU	Bacteria	Proteobacteria	Gammaproteobacteria	Pseudomonadales	Moraxellaceae	Acinetobacter	Acinetobacter baumannii
NC_010606.1	pACICU2	64366	circular	Acinetobacter baumannii ACICU	Bacteria	Proteobacteria	Gammaproteobacteria	Pseudomonadales	Moraxellaceae	Acinetobacter	Acinetobacter baumannii
NC_010607.1	pEspA	4563	circular	Exiguobacterium arabatum	Bacteria	Firmicutes	Bacilli	Bacillales	-	Exiguobacterium	Exiguobacterium arabatum
NC_010608.1	pEspB	38945	circular	Exiguobacterium arabatum	Bacteria	Firmicutes	Bacilli	Bacillales	-	Exiguobacterium	Exiguobacterium arabatum
NC_010614.1	pVT1	82266	circular	Vibrio tapetis	Bacteria	Proteobacteria	Gammaproteobacteria	Vibrionales	Vibrionaceae	Vibrio	Vibrio tapetis
NC_010615.1	pKM19s	3321	circular	Bartonella tribocorum	Bacteria	Proteobacteria	Alphaproteobacteria	Rhizobiales	Bartonellaceae	Bartonella	Bartonella tribocorum
NC_010616.1	pWBG1773	2916	circular	Staphylococcus aureus	Bacteria	Firmicutes	Bacilli	Bacillales	Staphylococcaceae	Staphylococcus	Staphylococcus aureus
NC_010621.1	pLR585	14173	circular	Lactobacillus reuteri	Bacteria	Firmicutes	Bacilli	Lactobacillales	Lactobacillaceae	Lactobacillus	Lactobacillus reuteri
NC_010625.1	pBPHY01	1904893	circular	Paraburkholderia phymatum STM815	Bacteria	Proteobacteria	Betaproteobacteria	Burkholderiales	Burkholderiaceae	Paraburkholderia	Paraburkholderia phymatum
NC_010626.1	pC194-like	2908	circular	Staphylococcus sciuri	Bacteria	Firmicutes	Bacilli	Bacillales	Staphylococcaceae	Staphylococcus	Staphylococcus sciuri
NC_010627.1	pBPHY02	595108	circular	Paraburkholderia phymatum STM815	Bacteria	Proteobacteria	Betaproteobacteria	Burkholderiales	Burkholderiaceae	Paraburkholderia	Paraburkholderia phymatum
NC_010629.1	pNPUN05	26419	circular	Nostoc punctiforme PCC 73102	Bacteria	Cyanobacteria	-	Nostocales	Nostocaceae	Nostoc	Nostoc punctiforme
NC_010630.1	pNPUN03	123028	circular	Nostoc punctiforme PCC 73102	Bacteria	Cyanobacteria	-	Nostocales	Nostocaceae	Nostoc	Nostoc punctiforme
NC_010631.1	pNPUN01	354564	circular	Nostoc punctiforme PCC 73102	Bacteria	Cyanobacteria	-	Nostocales	Nostocaceae	Nostoc	Nostoc punctiforme
NC_010632.1	pNPUN02	254918	circular	Nostoc punctiforme PCC 73102	Bacteria	Cyanobacteria	-	Nostocales	Nostocaceae	Nostoc	Nostoc punctiforme
NC_010633.1	pNPUN04	65940	circular	Nostoc punctiforme PCC 73102	Bacteria	Cyanobacteria	-	Nostocales	Nostocaceae	Nostoc	Nostoc punctiforme
NC_010643.1	R7K	39792	circular	Providencia rettgeri	Bacteria	Proteobacteria	Gammaproteobacteria	Enterobacterales	Morganellaceae	Providencia	Providencia rettgeri
NC_010656.1	pBS512_2	2089	circular	Shigella boydii CDC 3083-94	Bacteria	Proteobacteria	Gammaproteobacteria	Enterobacterales	Enterobacteriaceae	Shigella	Shigella boydii
NC_010657.1	pBS512_33	33103	circular	Shigella boydii CDC 3083-94	Bacteria	Proteobacteria	Gammaproteobacteria	Enterobacterales	Enterobacteriaceae	Shigella	Shigella boydii
NC_010659.1	pBS512_5	5114	circular	Shigella boydii CDC 3083-94	Bacteria	Proteobacteria	Gammaproteobacteria	Enterobacterales	Enterobacteriaceae	Shigella	Shigella boydii
NC_010660.1	pBS512_211	210919	circular	Shigella boydii CDC 3083-94	Bacteria	Proteobacteria	Gammaproteobacteria	Enterobacterales	Enterobacteriaceae	Shigella	Shigella boydii
NC_010672.1	pBS512_7	7437	linear	Shigella boydii CDC 3083-94	Bacteria	Proteobacteria	Gammaproteobacteria	Enterobacterales	Enterobacteriaceae	Shigella	Shigella boydii
NC_010675.1	pKW1	4583	circular	Pseudoalteromonas sp. 643A	Bacteria	Proteobacteria	Gammaproteobacteria	Alteromonadales	Pseudoalteromonadaceae	Pseudoalteromonas	Pseudoalteromonas sp. 643A
NC_010679.1	pBPHYT01	121122	circular	Paraburkholderia phytofirmans PsJN	Bacteria	Proteobacteria	Betaproteobacteria	Burkholderiales	Burkholderiaceae	Paraburkholderia	Paraburkholderia phytofirmans
NC_010680.1	pCLL	47642	circular	Clostridium botulinum B str. Eklund 17B (NRP)	Bacteria	Firmicutes	Clostridia	Clostridiales	Clostridiaceae	Clostridium	Clostridium botulinum
NC_010684.1	pKH21	2531	circular	Staphylococcus aureus	Bacteria	Firmicutes	Bacilli	Bacillales	Staphylococcaceae	Staphylococcus	Staphylococcus aureus
NC_010685.1	pKH19	2473	circular	Staphylococcus aureus	Bacteria	Firmicutes	Bacilli	Bacillales	Staphylococcaceae	Staphylococcus	Staphylococcus aureus
NC_010686.1	pKH20	2412	circular	Staphylococcus aureus	Bacteria	Firmicutes	Bacilli	Bacillales	Staphylococcaceae	Staphylococcus	Staphylococcus aureus
NC_010687.1	pKH12	3011	circular	Staphylococcus aureus	Bacteria	Firmicutes	Bacilli	Bacillales	Staphylococcaceae	Staphylococcus	Staphylococcus aureus
NC_010693.1	pET46	46159	circular	Erwinia tasmaniensis Et1/99	Bacteria	Proteobacteria	Gammaproteobacteria	Enterobacterales	Erwiniaceae	Erwinia	Erwinia tasmaniensis
NC_010695.1	pET09	9299	circular	Erwinia tasmaniensis Et1/99	Bacteria	Proteobacteria	Gammaproteobacteria	Enterobacterales	Erwiniaceae	Erwinia	Erwinia tasmaniensis
NC_010696.1	pET35	35494	circular	Erwinia tasmaniensis Et1/99	Bacteria	Proteobacteria	Gammaproteobacteria	Enterobacterales	Erwiniaceae	Erwinia	Erwinia tasmaniensis
NC_010697.1	pET49	48751	circular	Erwinia tasmaniensis Et1/99	Bacteria	Proteobacteria	Gammaproteobacteria	Enterobacterales	Erwiniaceae	Erwinia	Erwinia tasmaniensis
NC_010699.1	pET45	44694	circular	Erwinia tasmaniensis Et1/99	Bacteria	Proteobacteria	Gammaproteobacteria	Enterobacterales	Erwiniaceae	Erwinia	Erwinia tasmaniensis
NC_010715.1	pNTHE01	17207	circular	Natranaerobius thermophilus JW/NM-WN-LF	Bacteria	Firmicutes	Clostridia	Natranaerobiales	Natranaerobiaceae	Natranaerobius	Natranaerobius thermophilus
NC_010716.1	IncW pIE321	38150	circular	Salmonella enterica subsp. enterica serovar Dublin	Bacteria	Proteobacteria	Gammaproteobacteria	Enterobacterales	Enterobacteriaceae	Salmonella	Salmonella enterica
NC_010719.1	p53638_226	225683	circular	Escherichia coli 53638	Bacteria	Proteobacteria	Gammaproteobacteria	Enterobacterales	Enterobacteriaceae	Escherichia	Escherichia coli
NC_010720.1	p53638_75	75089	circular	Escherichia coli 53638	Bacteria	Proteobacteria	Gammaproteobacteria	Enterobacterales	Enterobacteriaceae	Escherichia	Escherichia coli
NC_010721.1	pMPOP02	23392	circular	Methylobacterium populi BJ001	Bacteria	Proteobacteria	Alphaproteobacteria	Rhizobiales	Methylobacteriaceae	Methylobacterium	Methylobacterium populi
NC_010722.1	pMM1	2140	circular	Pseudomonas aeruginosa	Bacteria	Proteobacteria	Gammaproteobacteria	Pseudomonadales	Pseudomonadaceae	Pseudomonas	Pseudomonas aeruginosa
NC_010724.1	pNTHE02	8689	circular	Natranaerobius thermophilus JW/NM-WN-LF	Bacteria	Firmicutes	Clostridia	Natranaerobiales	Natranaerobiaceae	Natranaerobius	Natranaerobius thermophilus
NC_010726.1	pMET-1	41723	circular	Klebsiella pneumoniae	Bacteria	Proteobacteria	Gammaproteobacteria	Enterobacterales	Enterobacteriaceae	Klebsiella	Klebsiella pneumoniae
NC_010727.1	pMPOP01	25164	circular	Methylobacterium populi BJ001	Bacteria	Proteobacteria	Alphaproteobacteria	Rhizobiales	Methylobacteriaceae	Methylobacterium	Methylobacterium populi
NC_010728.1	pILR091	7185	circular	Lactobacillus reuteri	Bacteria	Firmicutes	Bacilli	Lactobacillales	Lactobacillaceae	Lactobacillus	Lactobacillus reuteri
NC_010733.1	pSFn1	11237	linear	Vibrio nigripulchritudo	Bacteria	Proteobacteria	Gammaproteobacteria	Vibrionales	Vibrionaceae	Vibrio	Vibrio nigripulchritudo
NC_010734.1	pAK1	13415	linear	Vibrio shilonii	Bacteria	Proteobacteria	Gammaproteobacteria	Vibrionales	Vibrionaceae	Vibrio	Vibrio shilonii
NC_010795.1	pHB0503	15079	circular	Actinobacillus pleuropneumoniae	Bacteria	Proteobacteria	Gammaproteobacteria	Pasteurellales	Pasteurellaceae	Actinobacillus	Actinobacillus pleuropneumoniae
NC_010796.1	pRK10	4241	circular	Serratia marcescens	Bacteria	Proteobacteria	Gammaproteobacteria	Enterobacterales	Yersiniaceae	Serratia	Serratia marcescens
NC_010802.1	pTGL1	167422	circular	Burkholderia multivorans ATCC 17616	Bacteria	Proteobacteria	Betaproteobacteria	Burkholderiales	Burkholderiaceae	Burkholderia	Burkholderia multivorans
NC_010813.1	pET44827	29037	circular	Corynebacterium aurimucosum ATCC 700975	Bacteria	Actinobacteria	Actinobacteria	Corynebacteriales	Corynebacteriaceae	Corynebacterium	Corynebacterium aurimucosum
NC_010815.1	pGLOV01	77113	circular	Geobacter lovleyi SZ	Bacteria	Proteobacteria	Deltaproteobacteria	Desulfuromonadales	Geobacteraceae	Geobacter	Geobacter lovleyi
NC_010841.1	pRi2659	185462	circular	Agrobacterium rhizogenes	Bacteria	Proteobacteria	Alphaproteobacteria	Rhizobiales	Rhizobiaceae	Agrobacterium	Agrobacterium rhizogenes
NC_010844.1	p74	74116	circular	Leptospira biflexa serovar Patoc strain 'Patoc 1 (Paris)'	Bacteria	Spirochaetes	Spirochaetia	-	Leptospiraceae	Leptospira	Leptospira biflexa
NC_010846.1	p74	74117	circular	Leptospira biflexa serovar Patoc strain 'Patoc 1 (Ames)'	Bacteria	Spirochaetes	Spirochaetia	-	Leptospiraceae	Leptospira	Leptospira biflexa
NC_010847.2	pAMI2	18563	circular	Paracoccus aminophilus	Bacteria	Proteobacteria	Alphaproteobacteria	Rhodobacterales	Rhodobacteraceae	Paracoccus	Paracoccus aminophilus
NC_010848.1	Plasmid pOAD2	45519	linear	Flavobacterium sp. KI723T1	Bacteria	Bacteroidetes	Flavobacteriia	Flavobacteriales	Flavobacteriaceae	Flavobacterium	Flavobacterium sp. KI723T1
NC_010849.1	pRL1	32759	linear	Streptomyces sp. 44030	Bacteria	Actinobacteria	Actinobacteria	Streptomycetales	Streptomycetaceae	Streptomyces	Streptomyces sp. 44030
NC_010850.1	pNSL1	117252	linear	Rhodococcus sp. NS1	Bacteria	Actinobacteria	Actinobacteria	Corynebacteriales	Nocardiaceae	Rhodococcus	Rhodococcus sp. NS1
NC_010851.1	pFRL1	54288	linear	Streptomyces sp. FR1	Bacteria	Actinobacteria	Actinobacteria	Streptomycetales	Streptomycetaceae	Streptomyces	Streptomyces sp. FR1
NC_010852.1	pMEA100	23290	linear	Amycolatopsis mediterranei	Bacteria	Actinobacteria	Actinobacteria	Pseudonocardiales	Pseudonocardiaceae	Amycolatopsis	Amycolatopsis mediterranei
NC_010853.1	pMSR0	6823	circular	Bacillus coagulans	Bacteria	Firmicutes	Bacilli	Bacillales	Bacillaceae	Bacillus	Bacillus coagulans
NC_010854.1	pPAPh2	3607	circular	Candidatus Phytoplasma australiense	Bacteria	Tenericutes	Mollicutes	Acholeplasmatales	Acholeplasmataceae	Candidatus Phytoplasma	Candidatus Phytoplasma australiense
NC_010855.1	pNL11	2251	circular	Neisseria lactamica	Bacteria	Proteobacteria	Betaproteobacteria	Neisseriales	Neisseriaceae	Neisseria	Neisseria lactamica
NC_010856.1	pPASb11	3635	circular	Candidatus Phytoplasma australiense	Bacteria	Tenericutes	Mollicutes	Acholeplasmatales	Acholeplasmataceae	Candidatus Phytoplasma	Candidatus Phytoplasma australiense
NC_010857.1	p6043A	4896	circular	Bifidobacterium longum	Bacteria	Actinobacteria	Actinobacteria	Bifidobacteriales	Bifidobacteriaceae	Bifidobacterium	Bifidobacterium longum
NC_010858.1	pCFV108	3724	circular	Campylobacter fetus subsp. venerealis	Bacteria	Proteobacteria	Epsilonproteobacteria	Campylobacterales	Campylobacteraceae	Campylobacter	Campylobacter fetus
NC_010859.1	pSMQ-316	6710	circular	Streptococcus thermophilus	Bacteria	Firmicutes	Bacilli	Lactobacillales	Streptococcaceae	Streptococcus	Streptococcus thermophilus
NC_010860.1	pSE34	32950	circular	Salmonella enterica subsp. enterica serovar Enteritidis	Bacteria	Proteobacteria	Gammaproteobacteria	Enterobacterales	Enterobacteriaceae	Salmonella	Salmonella enterica
NC_010861.1	p6043B	3680	circular	Bifidobacterium longum	Bacteria	Actinobacteria	Actinobacteria	Bifidobacteriales	Bifidobacteriaceae	Bifidobacterium	Bifidobacterium longum
NC_010862.1	pMAR7	101558	circular	Escherichia coli	Bacteria	Proteobacteria	Gammaproteobacteria	Enterobacterales	Enterobacteriaceae	Escherichia	Escherichia coli
NC_010863.1	pCYLM02	4359	circular	Cylindrospermum sp. A1345	Bacteria	Cyanobacteria	-	Nostocales	Nostocaceae	Cylindrospermum	Cylindrospermum sp. A1345
NC_010864.1	pEOC01	11661	circular	Pediococcus acidilactici	Bacteria	Firmicutes	Bacilli	Lactobacillales	Lactobacillaceae	Pediococcus	Pediococcus acidilactici
NC_010865.1	pSmeSM11b	181251	circular	Sinorhizobium meliloti SM11	Bacteria	Proteobacteria	Alphaproteobacteria	Rhizobiales	Rhizobiaceae	Sinorhizobium	Sinorhizobium meliloti
NC_010867.1	pNL3.1	7318	circular	Neisseria lactamica	Bacteria	Proteobacteria	Betaproteobacteria	Neisseriales	Neisseriaceae	Neisseria	Neisseria lactamica
NC_010868.1	pNL750149	1986	circular	Neisseria lactamica	Bacteria	Proteobacteria	Betaproteobacteria	Neisseriales	Neisseriaceae	Neisseria	Neisseria lactamica
NC_010869.1	pNL932024	1986	circular	Neisseria lactamica	Bacteria	Proteobacteria	Betaproteobacteria	Neisseriales	Neisseriaceae	Neisseria	Neisseria lactamica
NC_010870.1	pK29	269674	circular	Klebsiella pneumoniae	Bacteria	Proteobacteria	Gammaproteobacteria	Enterobacterales	Enterobacteriaceae	Klebsiella	Klebsiella pneumoniae
NC_010871.1	pNL7.1	2248	circular	Neisseria lactamica	Bacteria	Proteobacteria	Betaproteobacteria	Neisseriales	Neisseriaceae	Neisseria	Neisseria lactamica
NC_010872.1	pAG1	15143	circular	Xanthomonas citri pv. glycines	Bacteria	Proteobacteria	Gammaproteobacteria	Xanthomonadales	Xanthomonadaceae	Xanthomonas	Xanthomonas citri
NC_010873.1	pCYLM01	2175	circular	Cylindrospermum sp. A1345	Bacteria	Cyanobacteria	-	Nostocales	Nostocaceae	Cylindrospermum	Cylindrospermum sp. A1345
NC_010874.1	pXT107	4335	circular	Nocardia sp. 107	Bacteria	Actinobacteria	Actinobacteria	Corynebacteriales	Nocardiaceae	Nocardia	Nocardia sp. 107
NC_010875.1	pMA67	5030	circular	Paenibacillus larvae	Bacteria	Firmicutes	Bacilli	Bacillales	Paenibacillaceae	Paenibacillus	Paenibacillus larvae
NC_010876.1	pXAG81	26721	circular	Xanthomonas citri pv. glycines	Bacteria	Proteobacteria	Gammaproteobacteria	Xanthomonadales	Xanthomonadaceae	Xanthomonas	Xanthomonas citri
NC_010877.1	pASV479	4815	circular	Bifidobacterium pseudolongum subsp. globosum	Bacteria	Actinobacteria	Actinobacteria	Bifidobacteriales	Bifidobacteriaceae	Bifidobacterium	Bifidobacterium pseudolongum
NC_010878.1	pL4C	21248	circular	Thermus sp. 4C	Bacteria	Deinococcus-Thermus	Deinococci	Thermales	Thermaceae	Thermus	Thermus sp. 4C
NC_010879.1	pBGF2	23156	circular	Burkholderia glumae BGR1	Bacteria	Proteobacteria	Betaproteobacteria	Burkholderiales	Burkholderiaceae	Burkholderia	Burkholderia glumae
NC_010880.1	pEF1	21344	circular	Enterococcus faecium	Bacteria	Firmicutes	Bacilli	Lactobacillales	Enterococcaceae	Enterococcus	Enterococcus faecium
NC_010881.1	pSJ5.2	5161	circular	Neisseria gonorrhoeae	Bacteria	Proteobacteria	Betaproteobacteria	Neisseriales	Neisseriaceae	Neisseria	Neisseria gonorrhoeae
NC_010882.1	pRA1	9372	circular	Rhodococcus aetherivorans I24	Bacteria	Actinobacteria	Actinobacteria	Corynebacteriales	Nocardiaceae	Rhodococcus	Rhodococcus aetherivorans
NC_010883.1	pIGMS5	6750	circular	Escherichia coli	Bacteria	Proteobacteria	Gammaproteobacteria	Enterobacterales	Enterobacteriaceae	Escherichia	Escherichia coli
NC_010884.1	pHP69	9153	circular	Helicobacter pylori	Bacteria	Proteobacteria	Epsilonproteobacteria	Campylobacterales	Helicobacteraceae	Helicobacter	Helicobacter pylori
NC_010885.1	pIGWZ12	4072	circular	Escherichia coli	Bacteria	Proteobacteria	Gammaproteobacteria	Enterobacterales	Enterobacteriaceae	Escherichia	Escherichia coli
NC_010886.1	pK245	98264	circular	Klebsiella pneumoniae	Bacteria	Proteobacteria	Gammaproteobacteria	Enterobacterales	Enterobacteriaceae	Klebsiella	Klebsiella pneumoniae
NC_010887.1	pXAG82	1315	circular	Xanthomonas citri pv. glycines	Bacteria	Proteobacteria	Gammaproteobacteria	Xanthomonadales	Xanthomonadaceae	Xanthomonas	Xanthomonas citri
NC_010888.1	pNL15	2248	circular	Neisseria lactamica	Bacteria	Proteobacteria	Betaproteobacteria	Neisseriales	Neisseriaceae	Neisseria	Neisseria lactamica
NC_010889.1	p12494	14393	circular	Actinobacillus pleuropneumoniae	Bacteria	Proteobacteria	Gammaproteobacteria	Pasteurellales	Pasteurellaceae	Actinobacillus	Actinobacillus pleuropneumoniae
NC_010890.1	pS4C	5015	circular	Thermus sp. 4C	Bacteria	Deinococcus-Thermus	Deinococci	Thermales	Thermaceae	Thermus	Thermus sp. 4C
NC_010891.1	pCT14	55216	circular	Pseudomonas sp. CT14	Bacteria	Proteobacteria	Gammaproteobacteria	Pseudomonadales	Pseudomonadaceae	Pseudomonas	Pseudomonas sp. CT14
NC_010893.1	pMBO-1	44215	circular	Moraxella bovis Epp63	Bacteria	Proteobacteria	Gammaproteobacteria	Pseudomonadales	Moraxellaceae	Moraxella	Moraxella bovis
NC_010894.1	pGY1	3592	circular	Salmonella enterica subsp. enterica serovar Paratyphi A	Bacteria	Proteobacteria	Gammaproteobacteria	Enterobacterales	Enterobacteriaceae	Salmonella	Salmonella enterica
NC_010896.1	pAnkS	8271	circular	Salmonella enterica subsp. enterica serovar Typhimurium	Bacteria	Proteobacteria	Gammaproteobacteria	Enterobacterales	Enterobacteriaceae	Salmonella	Salmonella enterica
NC_010897.1	pVCG1.1	4439	circular	Vibrio cholerae	Bacteria	Proteobacteria	Gammaproteobacteria	Vibrionales	Vibrionaceae	Vibrio	Vibrio cholerae
NC_010898.1	pIGRW12	4995	circular	Escherichia coli	Bacteria	Proteobacteria	Gammaproteobacteria	Enterobacterales	Enterobacteriaceae	Escherichia	Escherichia coli
NC_010899.1	pVCG1.2	2357	circular	Vibrio cholerae	Bacteria	Proteobacteria	Gammaproteobacteria	Vibrionales	Vibrionaceae	Vibrio	Vibrio cholerae
NC_010900.1	pMBO-2	27075	circular	Moraxella bovis Epp63	Bacteria	Proteobacteria	Gammaproteobacteria	Pseudomonadales	Moraxellaceae	Moraxella	Moraxella bovis
NC_010901.1	pNP40	64980	circular	Lactococcus lactis	Bacteria	Firmicutes	Bacilli	Lactobacillales	Streptococcaceae	Lactococcus	Lactococcus lactis
NC_010902.1	pTJ86-1	2221	circular	Cupriavidus taiwanensis	Bacteria	Proteobacteria	Betaproteobacteria	Burkholderiales	Burkholderiaceae	Cupriavidus	Cupriavidus taiwanensis
NC_010903.1	pTJ86-2	2229	circular	Cupriavidus taiwanensis	Bacteria	Proteobacteria	Betaproteobacteria	Burkholderiales	Burkholderiaceae	Cupriavidus	Cupriavidus taiwanensis
NC_010904.1	pColG	4715	circular	Escherichia coli	Bacteria	Proteobacteria	Gammaproteobacteria	Enterobacterales	Enterobacteriaceae	Escherichia	Escherichia coli
NC_010906.1	pNL18.1	2246	circular	Neisseria lactamica	Bacteria	Proteobacteria	Betaproteobacteria	Neisseriales	Neisseriaceae	Neisseria	Neisseria lactamica
NC_010907.1	pSdyT132	3578	circular	Streptococcus dysgalactiae subsp. equisimilis	Bacteria	Firmicutes	Bacilli	Lactobacillales	Streptococcaceae	Streptococcus	Streptococcus dysgalactiae
NC_010908.1	pCIBAO89	2111	circular	Bifidobacterium asteroides	Bacteria	Actinobacteria	Actinobacteria	Bifidobacteriales	Bifidobacteriaceae	Bifidobacterium	Bifidobacterium asteroides
NC_010909.1	pDOJ1	6220	circular	Lactobacillus delbrueckii subsp. bulgaricus	Bacteria	Firmicutes	Bacilli	Lactobacillales	Lactobacillaceae	Lactobacillus	Lactobacillus delbrueckii
NC_010910.1	pVCG4.1	2163	circular	Vibrio cholerae	Bacteria	Proteobacteria	Gammaproteobacteria	Vibrionales	Vibrionaceae	Vibrio	Vibrio cholerae
NC_010912.1	pYMH5	5047	circular	Avibacterium paragallinarum	Bacteria	Proteobacteria	Gammaproteobacteria	Pasteurellales	Pasteurellaceae	Avibacterium	Avibacterium paragallinarum
NC_010913.1	pMA3	5089	circular	Lactobacillus paracasei	Bacteria	Firmicutes	Bacilli	Lactobacillales	Lactobacillaceae	Lactobacillus	Lactobacillus paracasei
NC_010914.3	pKW2126	2126	circular	Weissella cibaria	Bacteria	Firmicutes	Bacilli	Lactobacillales	Leuconostocaceae	Weissella	Weissella cibaria
NC_010915.1	pBP68	6670	circular	Paenibacillus popilliae	Bacteria	Firmicutes	Bacilli	Bacillales	Paenibacillaceae	Paenibacillus	Paenibacillus popilliae
NC_010917.1	pW240	4227	circular	Ochrobactrum anthropi	Bacteria	Proteobacteria	Alphaproteobacteria	Rhizobiales	Brucellaceae	Ochrobactrum	Ochrobactrum anthropi
NC_010918.1	pCPa	3773	circular	Candidatus Phytoplasma australiense	Bacteria	Tenericutes	Mollicutes	Acholeplasmatales	Acholeplasmataceae	Candidatus Phytoplasma	Candidatus Phytoplasma australiense
NC_010919.1	pRA3	45909	circular	Aeromonas hydrophila	Bacteria	Proteobacteria	Gammaproteobacteria	Aeromonadales	Aeromonadaceae	Aeromonas	Aeromonas hydrophila
NC_010920.1	pTBBperi	3319	circular	Tomato big bud phytoplasma	Bacteria	Tenericutes	Mollicutes	Acholeplasmatales	Acholeplasmataceae	Candidatus Phytoplasma	Tomato big bud phytoplasma
NC_010922.1	pNL3.2	3957	circular	Neisseria lactamica	Bacteria	Proteobacteria	Betaproteobacteria	Neisseriales	Neisseriaceae	Neisseria	Neisseria lactamica
NC_010923.1	pNL9	8347	circular	Neisseria lactamica	Bacteria	Proteobacteria	Betaproteobacteria	Neisseriales	Neisseriaceae	Neisseria	Neisseria lactamica
NC_010924.1	pCER270	270082	circular	Bacillus cereus	Bacteria	Firmicutes	Bacilli	Bacillales	Bacillaceae	Bacillus	Bacillus cereus
NC_010926.1	pNL14	5804	circular	Neisseria lactamica	Bacteria	Proteobacteria	Betaproteobacteria	Neisseriales	Neisseriaceae	Neisseria	Neisseria lactamica
NC_010927.1	pRM	23486	circular	Rickettsia monacensis	Bacteria	Proteobacteria	Alphaproteobacteria	Rickettsiales	Rickettsiaceae	Rickettsia	Rickettsia monacensis
NC_010928.1	pNL18.2	3155	circular	Neisseria lactamica	Bacteria	Proteobacteria	Betaproteobacteria	Neisseriales	Neisseriaceae	Neisseria	Neisseria lactamica
NC_010929.1	Ti plasmid pTiBo542	244978	circular	Agrobacterium tumefaciens	Bacteria	Proteobacteria	Alphaproteobacteria	Rhizobiales	Rhizobiaceae	Agrobacterium	Agrobacterium tumefaciens
NC_010930.1	pB21a	5206	circular	Bifidobacterium breve	Bacteria	Actinobacteria	Actinobacteria	Bifidobacteriales	Bifidobacteriaceae	Bifidobacterium	Bifidobacterium breve
NC_010931.1	pNL871104	5768	circular	Neisseria lactamica	Bacteria	Proteobacteria	Betaproteobacteria	Neisseriales	Neisseriaceae	Neisseria	Neisseria lactamica
NC_010932.1	pHP666	8108	circular	Helicobacter pylori	Bacteria	Proteobacteria	Epsilonproteobacteria	Campylobacterales	Helicobacteraceae	Helicobacter	Helicobacter pylori
NC_010933.1	pBC210	209385	circular	Bacillus cereus	Bacteria	Firmicutes	Bacilli	Bacillales	Bacillaceae	Bacillus	Bacillus cereus
NC_010934.1	pBCXO1	190861	circular	Bacillus cereus	Bacteria	Firmicutes	Bacilli	Bacillales	Bacillaceae	Bacillus	Bacillus cereus
NC_010935.1	pCNB	91181	circular	Comamonas testosteroni CNB-1	Bacteria	Proteobacteria	Betaproteobacteria	Burkholderiales	Comamonadaceae	Comamonas	Comamonas testosteroni
NC_010936.1	pYSI8	4973	circular	Lactobacillus sakei	Bacteria	Firmicutes	Bacilli	Lactobacillales	Lactobacillaceae	Lactobacillus	Lactobacillus sakei
NC_010937.1	pCW3	47263	circular	Clostridium perfringens	Bacteria	Firmicutes	Clostridia	Clostridiales	Clostridiaceae	Clostridium	Clostridium perfringens
NC_010938.1	pSKPB18	3350	circular	Tetragenococcus halophilus	Bacteria	Firmicutes	Bacilli	Lactobacillales	Enterococcaceae	Tetragenococcus	Tetragenococcus halophilus
NC_010940.1	APP7_C	3533	circular	Actinobacillus pleuropneumoniae serovar 7 str. AP76	Bacteria	Proteobacteria	Gammaproteobacteria	Pasteurellales	Pasteurellaceae	Actinobacillus	Actinobacillus pleuropneumoniae
NC_010941.1	ABB7_B	4236	circular	Actinobacillus pleuropneumoniae serovar 7 str. AP76	Bacteria	Proteobacteria	Gammaproteobacteria	Pasteurellales	Pasteurellaceae	Actinobacillus	Actinobacillus pleuropneumoniae
NC_010942.1	APP7_A	5685	circular	Actinobacillus pleuropneumoniae serovar 7 str. AP76	Bacteria	Proteobacteria	Gammaproteobacteria	Pasteurellales	Pasteurellaceae	Actinobacillus	Actinobacillus pleuropneumoniae
NC_010980.1	pVEF3	63135	circular	Enterococcus faecium	Bacteria	Firmicutes	Bacilli	Lactobacillales	Enterococcaceae	Enterococcus	Enterococcus faecium
NC_010982.1	pCP4.2	32623	circular	Zymomonas mobilis subsp. mobilis str. CP4 = NRRL B-14023	Bacteria	Proteobacteria	Alphaproteobacteria	Sphingomonadales	Sphingomonadaceae	Zymomonas	Zymomonas mobilis
NC_010983.1	pAP3.9	3869	circular	alpha proteobacterium endosymbiont of Amoeba proteus	Bacteria	Proteobacteria	Alphaproteobacteria	-	-	-	alpha proteobacterium endosymbiont of Amoeba proteus
NC_010993.1	pST728/06-2	10107	circular	Salmonella enterica subsp. enterica serovar Typhimurium	Bacteria	Proteobacteria	Gammaproteobacteria	Enterobacterales	Enterobacteriaceae	Salmonella	Salmonella enterica
NC_010996.1	pB	429111	circular	Rhizobium etli CIAT 652	Bacteria	Proteobacteria	Alphaproteobacteria	Rhizobiales	Rhizobiaceae	Rhizobium	Rhizobium etli
NC_010997.1	pC	1091523	circular	Rhizobium etli CIAT 652	Bacteria	Proteobacteria	Alphaproteobacteria	Rhizobiales	Rhizobiaceae	Rhizobium	Rhizobium etli
NC_010998.1	pA	414090	circular	Rhizobium etli CIAT 652	Bacteria	Proteobacteria	Alphaproteobacteria	Rhizobiales	Rhizobiaceae	Rhizobium	Rhizobium etli
NC_011003.1	pBCJ2315	92661	circular	Burkholderia cenocepacia J2315	Bacteria	Proteobacteria	Betaproteobacteria	Burkholderiales	Burkholderiaceae	Burkholderia	Burkholderia cenocepacia
NC_011030.1	pCASE1	2461	circular	Corynebacterium casei LMG S-19264	Bacteria	Actinobacteria	Actinobacteria	Corynebacteriales	Corynebacteriaceae	Corynebacterium	Corynebacterium casei
NC_011034.1	pNGK	4153	circular	Neisseria gonorrhoeae NCCP11945	Bacteria	Proteobacteria	Betaproteobacteria	Neisseriales	Neisseriaceae	Neisseria	Neisseria gonorrhoeae
NC_011061.1	pPAES01	66772	circular	Prosthecochloris aestuarii DSM 271	Bacteria	Chlorobi	Chlorobia	Chlorobiales	Chlorobiaceae	Prosthecochloris	Prosthecochloris aestuarii
NC_011073.1	pBFP35	5594	circular	Bacteroides fragilis	Bacteria	Bacteroidetes	Bacteroidia	Bacteroidales	Bacteroidaceae	Bacteroides	Bacteroides fragilis
NC_011076.1	pCVM29188_146	146811	linear	Salmonella enterica subsp. enterica serovar Kentucky str. CVM29188	Bacteria	Proteobacteria	Gammaproteobacteria	Enterobacterales	Enterobacteriaceae	Salmonella	Salmonella enterica
NC_011077.1	pCVM29188_101	101461	linear	Salmonella enterica subsp. enterica serovar Kentucky str. CVM29188	Bacteria	Proteobacteria	Gammaproteobacteria	Enterobacterales	Enterobacteriaceae	Salmonella	Salmonella enterica
NC_011078.1	pCVM29188_46	46121	linear	Salmonella enterica subsp. enterica serovar Kentucky str. CVM29188	Bacteria	Proteobacteria	Gammaproteobacteria	Enterobacterales	Enterobacteriaceae	Salmonella	Salmonella enterica
NC_011079.1	pSL254_3	3605	circular	Salmonella enterica subsp. enterica serovar Newport str. SL254	Bacteria	Proteobacteria	Gammaproteobacteria	Enterobacterales	Enterobacteriaceae	Salmonella	Salmonella enterica
NC_011081.1	pSL476_91	91374	circular	Salmonella enterica subsp. enterica serovar Heidelberg str. SL476	Bacteria	Proteobacteria	Gammaproteobacteria	Enterobacterales	Enterobacteriaceae	Salmonella	Salmonella enterica
NC_011082.1	pSL476_3	3373	circular	Salmonella enterica subsp. enterica serovar Heidelberg str. SL476	Bacteria	Proteobacteria	Gammaproteobacteria	Enterobacterales	Enterobacteriaceae	Salmonella	Salmonella enterica
NC_011092.1	pCVM19633_110	110227	circular	Salmonella enterica subsp. enterica serovar Schwarzengrund str. CVM19633	Bacteria	Proteobacteria	Gammaproteobacteria	Enterobacterales	Enterobacteriaceae	Salmonella	Salmonella enterica
NC_011093.1	pCVM19633_4	4585	circular	Salmonella enterica subsp. enterica serovar Schwarzengrund str. CVM19633	Bacteria	Proteobacteria	Gammaproteobacteria	Enterobacterales	Enterobacteriaceae	Salmonella	Salmonella enterica
NC_011101.1	pLTK13	34522	circular	Lactobacillus plantarum	Bacteria	Firmicutes	Bacilli	Lactobacillales	Lactobacillaceae	Lactobacillus	Lactobacillus plantarum
NC_011102.1	pMyBK1	3432	circular	Mycoplasma yeatsii	Bacteria	Tenericutes	Mollicutes	Mycoplasmatales	Mycoplasmataceae	Mycoplasma	Mycoplasma yeatsii
NC_011131.1	pLQ510	12084	circular	Moraxella catarrhalis	Bacteria	Proteobacteria	Gammaproteobacteria	Pseudomonadales	Moraxellaceae	Moraxella	Moraxella catarrhalis
NC_011136.1	pLR1	2066	circular	Lactobacillus plantarum	Bacteria	Firmicutes	Bacilli	Lactobacillales	Lactobacillaceae	Lactobacillus	Lactobacillus plantarum
NC_011139.1	pFI2576	2197	circular	Bifidobacterium longum	Bacteria	Actinobacteria	Actinobacteria	Bifidobacteriales	Bifidobacteriaceae	Bifidobacterium	Bifidobacterium longum
NC_011140.1	pIP816	34616	circular	Enterococcus faecium	Bacteria	Firmicutes	Bacilli	Lactobacillales	Enterococcaceae	Enterococcus	Enterococcus faecium
NC_011143.1	unnamed	382976	circular	Phenylobacterium zucineum HLK1	Bacteria	Proteobacteria	Alphaproteobacteria	Caulobacterales	Caulobacteraceae	Phenylobacterium	Phenylobacterium zucineum
NC_011148.1	unnamed	37978	circular	Salmonella enterica subsp. enterica serovar Agona str. SL483	Bacteria	Proteobacteria	Gammaproteobacteria	Enterobacterales	Enterobacteriaceae	Salmonella	Salmonella enterica
NC_011150.1	pVAPB1593	79251	circular	Rhodococcus hoagii	Bacteria	Actinobacteria	Actinobacteria	Corynebacteriales	Nocardiaceae	Rhodococcus	Rhodococcus hoagii
NC_011151.1	pVAPA1037	80610	circular	Rhodococcus hoagii	Bacteria	Actinobacteria	Actinobacteria	Corynebacteriales	Nocardiaceae	Rhodococcus	Rhodococcus hoagii
NC_011185.1	pMJ100	179459	circular	Vibrio fischeri MJ11	Bacteria	Proteobacteria	Gammaproteobacteria	Vibrionales	Vibrionaceae	Aliivibrio	Aliivibrio fischeri
NC_011204.1	pCT02021853_74	74551	circular	Salmonella enterica subsp. enterica serovar Dublin str. CT_02021853	Bacteria	Proteobacteria	Gammaproteobacteria	Enterobacterales	Enterobacteriaceae	Salmonella	Salmonella enterica
NC_011207.1	pBRST7.6	7621	circular	Aeromonas hydrophila	Bacteria	Proteobacteria	Gammaproteobacteria	Aeromonadales	Aeromonadaceae	Aeromonas	Aeromonas hydrophila
NC_011214.1	pSL491_5	5880	circular	Salmonella enterica subsp. enterica serovar Virchow str. SL491	Bacteria	Proteobacteria	Gammaproteobacteria	Enterobacterales	Enterobacteriaceae	Salmonella	Salmonella enterica
NC_011215.1	pSL491_3	3176	circular	Salmonella enterica subsp. enterica serovar Virchow str. SL491	Bacteria	Proteobacteria	Gammaproteobacteria	Enterobacterales	Enterobacteriaceae	Salmonella	Salmonella enterica
NC_011223.1	pLR001	8754	linear	Lactobacillus rhamnosus HN001	Bacteria	Firmicutes	Bacilli	Lactobacillales	Lactobacillaceae	Lactobacillus	Lactobacillus rhamnosus
NC_011225.1	pLR002	31548	linear	Lactobacillus rhamnosus HN001	Bacteria	Firmicutes	Bacilli	Lactobacillales	Lactobacillaceae	Lactobacillus	Lactobacillus rhamnosus
NC_011227.1	pO26-S3	4073	linear	Escherichia coli	Bacteria	Proteobacteria	Gammaproteobacteria	Enterobacterales	Enterobacteriaceae	Escherichia	Escherichia coli
NC_011228.1	pO26-S4	6758	linear	Escherichia coli	Bacteria	Proteobacteria	Gammaproteobacteria	Enterobacterales	Enterobacteriaceae	Escherichia	Escherichia coli
NC_011246.1	pl124	123937	linear	Borrelia recurrentis A1	Bacteria	Spirochaetes	Spirochaetia	Spirochaetales	Borreliaceae	Borrelia	Borrelia recurrentis
NC_011252.1	pl23	22945	linear	Borrelia recurrentis A1	Bacteria	Spirochaetes	Spirochaetia	Spirochaetales	Borreliaceae	Borrelia	Borrelia recurrentis
NC_011253.1	pl33	33213	linear	Borrelia recurrentis A1	Bacteria	Spirochaetes	Spirochaetia	Spirochaetales	Borreliaceae	Borrelia	Borrelia recurrentis
NC_011255.1	pl35	35315	linear	Borrelia recurrentis A1	Bacteria	Spirochaetes	Spirochaetia	Spirochaetales	Borreliaceae	Borrelia	Borrelia recurrentis
NC_011258.1	pl37	36869	linear	Borrelia recurrentis A1	Bacteria	Spirochaetes	Spirochaetia	Spirochaetales	Borreliaceae	Borrelia	Borrelia recurrentis
NC_011260.1	pl53	52772	linear	Borrelia recurrentis A1	Bacteria	Spirochaetes	Spirochaetia	Spirochaetales	Borreliaceae	Borrelia	Borrelia recurrentis
NC_011263.1	pl6	6131	linear	Borrelia recurrentis A1	Bacteria	Spirochaetes	Spirochaetia	Spirochaetales	Borreliaceae	Borrelia	Borrelia recurrentis
NC_011266.1	pO26-S1	1549	circular	Escherichia coli	Bacteria	Proteobacteria	Gammaproteobacteria	Enterobacterales	Enterobacteriaceae	Escherichia	Escherichia coli
NC_011281.1	pKP91	91096	circular	Klebsiella pneumoniae 342	Bacteria	Proteobacteria	Gammaproteobacteria	Enterobacterales	Enterobacteriaceae	Klebsiella	Klebsiella pneumoniae
NC_011282.1	pKP187	187922	circular	Klebsiella pneumoniae 342	Bacteria	Proteobacteria	Gammaproteobacteria	Enterobacterales	Enterobacteriaceae	Klebsiella	Klebsiella pneumoniae
NC_011299.1	pAH1	28649	circular	Acidianus hospitalis W1	Archaea	Crenarchaeota	Thermoprotei	Sulfolobales	Sulfolobaceae	Acidianus	Acidianus hospitalis
NC_011311.1	pVSAL840	83540	circular	Aliivibrio salmonicida LFI1238	Bacteria	Proteobacteria	Gammaproteobacteria	Vibrionales	Vibrionaceae	Aliivibrio	Aliivibrio salmonicida
NC_011314.1	pVSAL320	30807	circular	Aliivibrio salmonicida LFI1238	Bacteria	Proteobacteria	Gammaproteobacteria	Vibrionales	Vibrionaceae	Aliivibrio	Aliivibrio salmonicida
NC_011315.1	pVSAL54	5360	circular	Aliivibrio salmonicida LFI1238	Bacteria	Proteobacteria	Gammaproteobacteria	Vibrionales	Vibrionaceae	Aliivibrio	Aliivibrio salmonicida
NC_011316.1	pVSAL43	4327	circular	Aliivibrio salmonicida LFI1238	Bacteria	Proteobacteria	Gammaproteobacteria	Vibrionales	Vibrionaceae	Aliivibrio	Aliivibrio salmonicida
NC_011332.1	pB80	4898	circular	Bifidobacterium bifidum	Bacteria	Actinobacteria	Actinobacteria	Bifidobacteriales	Bifidobacteriaceae	Bifidobacterium	Bifidobacterium bifidum
NC_011334.1	pHPG27	10031	circular	Helicobacter pylori G27	Bacteria	Proteobacteria	Epsilonproteobacteria	Campylobacterales	Helicobacteraceae	Helicobacter	Helicobacter pylori
NC_011336.1	pCC7	4579	circular	Capnocytophaga canimorsus	Bacteria	Bacteroidetes	Flavobacteriia	Flavobacteriales	Flavobacteriaceae	Capnocytophaga	Capnocytophaga canimorsus
NC_011350.1	pO157	94644	circular	Escherichia coli O157:H7 str. EC4115	Bacteria	Proteobacteria	Gammaproteobacteria	Enterobacterales	Enterobacteriaceae	Escherichia	Escherichia coli
NC_011351.1	pEC4115	37452	circular	Escherichia coli O157:H7 str. EC4115	Bacteria	Proteobacteria	Gammaproteobacteria	Enterobacterales	Enterobacteriaceae	Escherichia	Escherichia coli
NC_011352.1	plca36	36487	circular	Lactobacillus casei str. Zhang	Bacteria	Firmicutes	Bacilli	Lactobacillales	Lactobacillaceae	Lactobacillus	Lactobacillus casei
NC_011355.1	pMUM002	190588	linear	Mycobacterium liflandii 128FXT	Bacteria	Actinobacteria	Actinobacteria	Corynebacteriales	Mycobacteriaceae	Mycobacterium	Mycobacterium liflandii
NC_011363.1	pZMO1	1651	linear	Zymomonas mobilis subsp. mobilis ATCC 10988	Bacteria	Proteobacteria	Alphaproteobacteria	Sphingomonadales	Sphingomonadaceae	Zymomonas	Zymomonas mobilis
NC_011364.1	pMG1	65029	linear	Enterococcus faecium	Bacteria	Firmicutes	Bacilli	Lactobacillales	Enterococcaceae	Enterococcus	Enterococcus faecium
NC_011366.1	pRLG202	501946	circular	Rhizobium leguminosarum bv. trifolii WSM2304	Bacteria	Proteobacteria	Alphaproteobacteria	Rhizobiales	Rhizobiaceae	Rhizobium	Rhizobium leguminosarum
NC_011367.1	pGDIA01	27455	circular	Gluconacetobacter diazotrophicus PA1 5	Bacteria	Proteobacteria	Alphaproteobacteria	Rhodospirillales	Acetobacteraceae	Gluconacetobacter	Gluconacetobacter diazotrophicus
NC_011368.1	pRLG201	1266105	circular	Rhizobium leguminosarum bv. trifolii WSM2304	Bacteria	Proteobacteria	Alphaproteobacteria	Rhizobiales	Rhizobiaceae	Rhizobium	Rhizobium leguminosarum
NC_011370.1	pRLG203	308747	circular	Rhizobium leguminosarum bv. trifolii WSM2304	Bacteria	Proteobacteria	Alphaproteobacteria	Rhizobiales	Rhizobiaceae	Rhizobium	Rhizobium leguminosarum
NC_011371.1	pRLG204	257956	circular	Rhizobium leguminosarum bv. trifolii WSM2304	Bacteria	Proteobacteria	Alphaproteobacteria	Rhizobiales	Rhizobiaceae	Rhizobium	Rhizobium leguminosarum
NC_011376.1	pRJF2	2970	circular	Plasmid pRJF2	-	-	-	-	-	-	Plasmid pRJF2
NC_011378.1	pCCK1900	10226	circular	Pasteurella multocida	Bacteria	Proteobacteria	Gammaproteobacteria	Pasteurellales	Pasteurellaceae	Pasteurella	Pasteurella multocida
NC_011382.1	15S	23753	circular	Klebsiella pneumoniae	Bacteria	Proteobacteria	Gammaproteobacteria	Enterobacterales	Enterobacteriaceae	Klebsiella	Klebsiella pneumoniae
NC_011383.1	9	70655	circular	Klebsiella pneumoniae	Bacteria	Proteobacteria	Gammaproteobacteria	Enterobacterales	Enterobacteriaceae	Klebsiella	Klebsiella pneumoniae
NC_011385.1	12	75617	circular	Klebsiella pneumoniae	Bacteria	Proteobacteria	Gammaproteobacteria	Enterobacterales	Enterobacteriaceae	Klebsiella	Klebsiella pneumoniae
NC_011396.1	pFL7	1661	circular	Bacillus licheniformis	Bacteria	Firmicutes	Bacilli	Bacillales	Bacillaceae	Bacillus	Bacillus licheniformis
NC_011403.1	pES213	5501	circular	Aliivibrio fischeri	Bacteria	Proteobacteria	Gammaproteobacteria	Vibrionales	Vibrionaceae	Aliivibrio	Aliivibrio fischeri
NC_011404.1	pEC01	5002	circular	Enterobacter cloacae	Bacteria	Proteobacteria	Gammaproteobacteria	Enterobacterales	Enterobacteriaceae	Enterobacter	Enterobacter cloacae
NC_011405.1	pIGRK	2348	circular	Klebsiella pneumoniae	Bacteria	Proteobacteria	Gammaproteobacteria	Enterobacterales	Enterobacteriaceae	Klebsiella	Klebsiella pneumoniae
NC_011406.1	pIGMS31	2520	circular	Klebsiella pneumoniae	Bacteria	Proteobacteria	Gammaproteobacteria	Enterobacterales	Enterobacteriaceae	Klebsiella	Klebsiella pneumoniae
NC_011407.1	pSE11-4	6929	circular	Escherichia coli SE11	Bacteria	Proteobacteria	Gammaproteobacteria	Enterobacterales	Enterobacteriaceae	Escherichia	Escherichia coli
NC_011408.1	pSE11-5	5366	circular	Escherichia coli SE11	Bacteria	Proteobacteria	Gammaproteobacteria	Enterobacterales	Enterobacteriaceae	Escherichia	Escherichia coli
NC_011409.1	ICEhin1056	59393	circular	Haemophilus influenzae	Bacteria	Proteobacteria	Gammaproteobacteria	Pasteurellales	Pasteurellaceae	Haemophilus	Haemophilus influenzae
NC_011410.1	pFPTB1	12656	circular	Salmonella enterica subsp. enterica serovar Typhimurium	Bacteria	Proteobacteria	Gammaproteobacteria	Enterobacterales	Enterobacteriaceae	Salmonella	Salmonella enterica
NC_011411.1	pSE11-6	4082	circular	Escherichia coli SE11	Bacteria	Proteobacteria	Gammaproteobacteria	Enterobacterales	Enterobacteriaceae	Escherichia	Escherichia coli
NC_011412.1	pCP8533etx	64753	circular	Clostridium perfringens	Bacteria	Firmicutes	Clostridia	Clostridiales	Clostridiaceae	Clostridium	Clostridium perfringens
NC_011413.1	pSE11-2	91158	circular	Escherichia coli SE11	Bacteria	Proteobacteria	Gammaproteobacteria	Enterobacterales	Enterobacteriaceae	Escherichia	Escherichia coli
NC_011414.1	pOR1	14787	circular	Ornithobacterium rhinotracheale	Bacteria	Bacteroidetes	Flavobacteriia	Flavobacteriales	Flavobacteriaceae	Ornithobacterium	Ornithobacterium rhinotracheale
NC_011416.1	pSE11-3	60555	circular	Escherichia coli SE11	Bacteria	Proteobacteria	Gammaproteobacteria	Enterobacterales	Enterobacteriaceae	Escherichia	Escherichia coli
NC_011418.1	pEC278	4669	circular	Escherichia coli	Bacteria	Proteobacteria	Gammaproteobacteria	Enterobacterales	Enterobacteriaceae	Escherichia	Escherichia coli
NC_011419.1	pSE11-1	100021	circular	Escherichia coli SE11	Bacteria	Proteobacteria	Gammaproteobacteria	Enterobacterales	Enterobacteriaceae	Escherichia	Escherichia coli
NC_011422.1	pBSSB1	27037	linear	Salmonella enterica subsp. enterica serovar Typhi str. 404ty	Bacteria	Proteobacteria	Gammaproteobacteria	Enterobacterales	Enterobacteriaceae	Salmonella	Salmonella enterica
NC_011497.1	pLP2111	2111	circular	Lactobacillus plantarum	Bacteria	Firmicutes	Bacilli	Lactobacillales	Lactobacillaceae	Lactobacillus	Lactobacillus plantarum
NC_011499.1	HPP12	10225	circular	Helicobacter pylori P12	Bacteria	Proteobacteria	Epsilonproteobacteria	Campylobacterales	Helicobacteraceae	Helicobacter	Helicobacter pylori
NC_011511.1	p169	3679	linear	Klebsiella pneumoniae	Bacteria	Proteobacteria	Gammaproteobacteria	Enterobacterales	Enterobacteriaceae	Klebsiella	Klebsiella pneumoniae
NC_011512.1	p9701	4840	linear	Klebsiella pneumoniae	Bacteria	Proteobacteria	Gammaproteobacteria	Enterobacterales	Enterobacteriaceae	Klebsiella	Klebsiella pneumoniae
NC_011513.1	pRPCMY	3805	linear	Proteus mirabilis	Bacteria	Proteobacteria	Gammaproteobacteria	Enterobacterales	Morganellaceae	Proteus	Proteus mirabilis
NC_011514.1	pTN38148	10669	linear	Escherichia coli	Bacteria	Proteobacteria	Gammaproteobacteria	Enterobacterales	Enterobacteriaceae	Escherichia	Escherichia coli
NC_011521.1	pCmGFP	6062	circular	Neisseria gonorrhoeae	Bacteria	Proteobacteria	Betaproteobacteria	Neisseriales	Neisseriaceae	Neisseria	Neisseria gonorrhoeae
NC_011522.1	pRJ6	7904	circular	Staphylococcus aureus	Bacteria	Firmicutes	Bacilli	Bacillales	Staphylococcaceae	Staphylococcus	Staphylococcus aureus
NC_011526.1	pQpRS_K_Q154	39280	circular	Coxiella burnetii CbuK_Q154	Bacteria	Proteobacteria	Gammaproteobacteria	Legionellales	Coxiellaceae	Coxiella	Coxiella burnetii
NC_011561.1	pCFPG2	37111	circular	Candidatus Azobacteroides pseudotrichonymphae genomovar. CFP2	Bacteria	Bacteroidetes	Bacteroidia	Bacteroidales	-	Candidatus Azobacteroides	Candidatus Azobacteroides pseudotrichonymphae
NC_011562.1	pCFPG3	31893	circular	Candidatus Azobacteroides pseudotrichonymphae genomovar. CFP2	Bacteria	Bacteroidetes	Bacteroidia	Bacteroidales	-	Candidatus Azobacteroides	Candidatus Azobacteroides pseudotrichonymphae
NC_011563.1	pCFPG4	4149	circular	Candidatus Azobacteroides pseudotrichonymphae genomovar. CFP2	Bacteria	Bacteroidetes	Bacteroidia	Bacteroidales	-	Candidatus Azobacteroides	Candidatus Azobacteroides pseudotrichonymphae
NC_011564.1	pCFPG1	37560	circular	Candidatus Azobacteroides pseudotrichonymphae genomovar. CFP2	Bacteria	Bacteroidetes	Bacteroidia	Bacteroidales	-	Candidatus Azobacteroides	Candidatus Azobacteroides pseudotrichonymphae
NC_011585.2	pAB0057	8731	circular	Acinetobacter baumannii AB0057	Bacteria	Proteobacteria	Gammaproteobacteria	Pseudomonadales	Moraxellaceae	Acinetobacter	Acinetobacter baumannii
NC_011602.1	pE2348-2	6147	circular	Escherichia coli O127:H6 str. E2348/69	Bacteria	Proteobacteria	Gammaproteobacteria	Enterobacterales	Enterobacteriaceae	Escherichia	Escherichia coli
NC_011603.1	pMAR2	97978	circular	Escherichia coli O127:H6 str. E2348/69	Bacteria	Proteobacteria	Gammaproteobacteria	Enterobacterales	Enterobacteriaceae	Escherichia	Escherichia coli
NC_011604.1	pWES-1	10908	circular	Salmonella enterica subsp. enterica serovar Westhampton	Bacteria	Proteobacteria	Gammaproteobacteria	Enterobacterales	Enterobacteriaceae	Salmonella	Salmonella enterica
NC_011605.1	pVGA	5713	circular	Staphylococcus aureus	Bacteria	Firmicutes	Bacilli	Bacillales	Staphylococcaceae	Staphylococcus	Staphylococcus aureus
NC_011610.1	pKL001	6068	circular	Lactococcus lactis	Bacteria	Firmicutes	Bacilli	Lactobacillales	Streptococcaceae	Lactococcus	Lactococcus lactis
NC_011617.1	pKP96	67850	circular	Klebsiella pneumoniae	Bacteria	Proteobacteria	Gammaproteobacteria	Enterobacterales	Enterobacteriaceae	Klebsiella	Klebsiella pneumoniae
NC_011640.1	pKpn114	4211	circular	Klebsiella pneumoniae	Bacteria	Proteobacteria	Gammaproteobacteria	Enterobacterales	Enterobacteriaceae	Klebsiella	Klebsiella pneumoniae
NC_011641.1	pCTXM360	68018	circular	Klebsiella pneumoniae	Bacteria	Proteobacteria	Gammaproteobacteria	Enterobacterales	Enterobacteriaceae	Klebsiella	Klebsiella pneumoniae
NC_011642.1	pMG2200	106527	circular	Enterococcus faecalis	Bacteria	Firmicutes	Bacilli	Lactobacillales	Enterococcaceae	Enterococcus	Enterococcus faecalis
NC_011652.1	pYC2	1970	circular	Lactobacillus sakei	Bacteria	Firmicutes	Bacilli	Lactobacillales	Lactobacillaceae	Lactobacillus	Lactobacillus sakei
NC_011654.1	pAH187_12	12481	circular	Bacillus cereus AH187	Bacteria	Firmicutes	Bacilli	Bacillales	Bacillaceae	Bacillus	Bacillus cereus
NC_011655.1	pAH187_270	270082	circular	Bacillus cereus AH187	Bacteria	Firmicutes	Bacilli	Bacillales	Bacillaceae	Bacillus	Bacillus cereus
NC_011656.1	pAH187_45	45173	circular	Bacillus cereus AH187	Bacteria	Firmicutes	Bacilli	Bacillales	Bacillaceae	Bacillus	Bacillus cereus
NC_011657.1	pAH187_3	3091	circular	Bacillus cereus AH187	Bacteria	Firmicutes	Bacilli	Bacillales	Bacillaceae	Bacillus	Bacillus cereus
NC_011664.1	pS22301	88311	circular	Shewanella baltica OS223	Bacteria	Proteobacteria	Gammaproteobacteria	Alteromonadales	Shewanellaceae	Shewanella	Shewanella baltica
NC_011665.1	pS22303	59223	circular	Shewanella baltica OS223	Bacteria	Proteobacteria	Gammaproteobacteria	Alteromonadales	Shewanellaceae	Shewanella	Shewanella baltica
NC_011667.1	pTha01	78374	circular	Thauera sp. MZ1T	Bacteria	Proteobacteria	Betaproteobacteria	Rhodocyclales	Zoogloeaceae	Thauera	Thauera sp. MZ1T
NC_011668.1	pS22302	65448	circular	Shewanella baltica OS223	Bacteria	Proteobacteria	Gammaproteobacteria	Alteromonadales	Shewanellaceae	Shewanella	Shewanella baltica
NC_011720.1	ZS7_cp32-3+10	48168	circular	Borrelia burgdorferi ZS7	Bacteria	Spirochaetes	Spirochaetia	Spirochaetales	Borreliaceae	Borreliella	Borreliella burgdorferi
NC_011721.1	pP880101	50894	circular	Cyanothece sp. PCC 8801	Bacteria	Cyanobacteria	-	Oscillatoriales	Cyanothecaceae	Cyanothece	Cyanothece sp. PCC 8801
NC_011722.1	ZS7_cp32-9	30467	circular	Borrelia burgdorferi ZS7	Bacteria	Spirochaetes	Spirochaetia	Spirochaetales	Borreliaceae	Borreliella	Borreliella burgdorferi
NC_011723.1	pP880102	40786	circular	Cyanothece sp. PCC 8801	Bacteria	Cyanobacteria	-	Oscillatoriales	Cyanothecaceae	Cyanothece	Cyanothece sp. PCC 8801
NC_011724.1	ZS7_cp26	26514	circular	Borrelia burgdorferi ZS7	Bacteria	Spirochaetes	Spirochaetia	Spirochaetales	Borreliaceae	Borreliella	Borreliella burgdorferi
NC_011727.1	pP880103	16601	circular	Cyanothece sp. PCC 8801	Bacteria	Cyanobacteria	-	Oscillatoriales	Cyanothecaceae	Cyanothece	Cyanothece sp. PCC 8801
NC_011730.1	pP742403	29239	circular	Cyanothece sp. PCC 7424	Bacteria	Cyanobacteria	-	Oscillatoriales	Cyanothecaceae	Cyanothece	Cyanothece sp. PCC 7424
NC_011731.1	ZS7_cp32-1	30330	circular	Borrelia burgdorferi ZS7	Bacteria	Spirochaetes	Spirochaetia	Spirochaetales	Borreliaceae	Borreliella	Borreliella burgdorferi
NC_011732.1	pP742404	22636	circular	Cyanothece sp. PCC 7424	Bacteria	Cyanobacteria	-	Oscillatoriales	Cyanothecaceae	Cyanothece	Cyanothece sp. PCC 7424
NC_011733.1	pP742405	18083	circular	Cyanothece sp. PCC 7424	Bacteria	Cyanobacteria	-	Oscillatoriales	Cyanothecaceae	Cyanothece	Cyanothece sp. PCC 7424
NC_011734.1	pP742406	15219	circular	Cyanothece sp. PCC 7424	Bacteria	Cyanobacteria	-	Oscillatoriales	Cyanothecaceae	Cyanothece	Cyanothece sp. PCC 7424
NC_011735.1	ZS7_cp32-12	29806	circular	Borrelia burgdorferi ZS7	Bacteria	Spirochaetes	Spirochaetia	Spirochaetales	Borreliaceae	Borreliella	Borreliella burgdorferi
NC_011736.1	ZS7_cp32-4	30964	circular	Borrelia burgdorferi ZS7	Bacteria	Spirochaetes	Spirochaetia	Spirochaetales	Borreliaceae	Borreliella	Borreliella burgdorferi
NC_011737.1	pP742402	197705	circular	Cyanothece sp. PCC 7424	Bacteria	Cyanobacteria	-	Oscillatoriales	Cyanothecaceae	Cyanothece	Cyanothece sp. PCC 7424
NC_011738.1	pP742401	328635	circular	Cyanothece sp. PCC 7424	Bacteria	Cyanobacteria	-	Oscillatoriales	Cyanothecaceae	Cyanothece	Cyanothece sp. PCC 7424
NC_011739.1	p2ESCUM	33809	circular	Escherichia coli UMN026	Bacteria	Proteobacteria	Gammaproteobacteria	Enterobacterales	Enterobacteriaceae	Escherichia	Escherichia coli
NC_011743.1	pEFER	55150	circular	Escherichia fergusonii ATCC 35469	Bacteria	Proteobacteria	Gammaproteobacteria	Enterobacterales	Enterobacteriaceae	Escherichia	Escherichia fergusonii
NC_011746.1	pUE30	2467	circular	Deinococcus radiopugnans ATCC 19172	Bacteria	Deinococcus-Thermus	Deinococci	Deinococcales	Deinococcaceae	Deinococcus	Deinococcus radiopugnans
NC_011747.1	pECOS88	133853	circular	Escherichia coli S88	Bacteria	Proteobacteria	Gammaproteobacteria	Enterobacterales	Enterobacteriaceae	Escherichia	Escherichia coli
NC_011749.1	p1ESCUM	122301	circular	Escherichia coli UMN026	Bacteria	Proteobacteria	Gammaproteobacteria	Enterobacterales	Enterobacteriaceae	Escherichia	Escherichia coli
NC_011752.1	55989p	72482	circular	Escherichia coli 55989	Bacteria	Proteobacteria	Gammaproteobacteria	Enterobacterales	Enterobacteriaceae	Escherichia	Escherichia coli
NC_011754.1	pECOED	119594	circular	Escherichia coli ED1a	Bacteria	Proteobacteria	Gammaproteobacteria	Enterobacterales	Enterobacteriaceae	Escherichia	Escherichia coli
NC_011758.1	pCMU01	380207	circular	Methylobacterium extorquens CM4	Bacteria	Proteobacteria	Alphaproteobacteria	Rhizobiales	Methylobacteriaceae	Methylobacterium	Methylobacterium extorquens
NC_011759.1	pGDT4	94967	circular	Yersinia pseudotuberculosis	Bacteria	Proteobacteria	Gammaproteobacteria	Enterobacterales	Yersiniaceae	Yersinia	Yersinia pseudotuberculosis
NC_011760.1	pCMU02	22617	circular	Methylobacterium extorquens CM4	Bacteria	Proteobacteria	Alphaproteobacteria	Rhizobiales	Methylobacteriaceae	Methylobacterium	Methylobacterium extorquens
NC_011767.1	pECA1039	5620	circular	Pectobacterium atrosepticum	Bacteria	Proteobacteria	Gammaproteobacteria	Enterobacterales	Pectobacteriaceae	Pectobacterium	Pectobacterium atrosepticum
NC_011771.1	pAH820_10	10915	linear	Bacillus cereus AH820	Bacteria	Firmicutes	Bacilli	Bacillales	Bacillaceae	Bacillus	Bacillus cereus
NC_011774.1	pG9842_140	140001	linear	Bacillus cereus G9842	Bacteria	Firmicutes	Bacilli	Bacillales	Bacillaceae	Bacillus	Bacillus cereus
NC_011775.1	pG9842_209	209488	linear	Bacillus cereus G9842	Bacteria	Firmicutes	Bacilli	Bacillales	Bacillaceae	Bacillus	Bacillus cereus
NC_011776.1	pAH820_3	3091	linear	Bacillus cereus AH820	Bacteria	Firmicutes	Bacilli	Bacillales	Bacillaceae	Bacillus	Bacillus cereus
NC_011777.1	pAH820_272	272145	linear	Bacillus cereus AH820	Bacteria	Firmicutes	Bacilli	Bacillales	Bacillaceae	Bacillus	Bacillus cereus
NC_011778.1	ZS7_lp36	36852	linear	Borrelia burgdorferi ZS7	Bacteria	Spirochaetes	Spirochaetia	Spirochaetales	Borreliaceae	Borreliella	Borreliella burgdorferi
NC_011779.1	ZS7_lp28-2	29758	linear	Borrelia burgdorferi ZS7	Bacteria	Spirochaetes	Spirochaetia	Spirochaetales	Borreliaceae	Borreliella	Borreliella burgdorferi
NC_011780.1	ZS7_lp28-1	23422	linear	Borrelia burgdorferi ZS7	Bacteria	Spirochaetes	Spirochaetia	Spirochaetales	Borreliaceae	Borreliella	Borreliella burgdorferi
NC_011781.1	ZS7_lp28-3	28414	linear	Borrelia burgdorferi ZS7	Bacteria	Spirochaetes	Spirochaetia	Spirochaetales	Borreliaceae	Borreliella	Borreliella burgdorferi
NC_011782.1	ZS7_lp17	17266	linear	Borrelia burgdorferi ZS7	Bacteria	Spirochaetes	Spirochaetia	Spirochaetales	Borreliaceae	Borreliella	Borreliella burgdorferi
NC_011783.1	ZS7_lp25	24326	linear	Borrelia burgdorferi ZS7	Bacteria	Spirochaetes	Spirochaetia	Spirochaetales	Borreliaceae	Borreliella	Borreliella burgdorferi
NC_011784.1	ZS7_lp54	53615	linear	Borrelia burgdorferi ZS7	Bacteria	Spirochaetes	Spirochaetia	Spirochaetales	Borreliaceae	Borreliella	Borreliella burgdorferi
NC_011785.1	ZS7_lp28-4	28885	linear	Borrelia burgdorferi ZS7	Bacteria	Spirochaetes	Spirochaetia	Spirochaetales	Borreliaceae	Borreliella	Borreliella burgdorferi
NC_011795.1	p6148	6148	circular	Escherichia coli	Bacteria	Proteobacteria	Gammaproteobacteria	Enterobacterales	Enterobacteriaceae	Escherichia	Escherichia coli
NC_011796.1	pBMB7635	7635	circular	Bacillus thuringiensis serovar kurstaki str. YBT-1520	Bacteria	Firmicutes	Bacilli	Bacillales	Bacillaceae	Bacillus	Bacillus thuringiensis
NC_011797.1	pBD146	7472	circular	Vibrio fluvialis	Bacteria	Proteobacteria	Gammaproteobacteria	Vibrionales	Vibrionaceae	Vibrio	Vibrio fluvialis
NC_011798.1	pLF24	2396	circular	Lactobacillus farciminis KCTC 3681 = DSM 20184	Bacteria	Firmicutes	Bacilli	Lactobacillales	Lactobacillaceae	Lactobacillus	Lactobacillus farciminis
NC_011799.1	p5217	5217	circular	Escherichia coli	Bacteria	Proteobacteria	Gammaproteobacteria	Enterobacterales	Enterobacteriaceae	Escherichia	Escherichia coli
NC_011812.1	pO26-L	72946	circular	Escherichia coli	Bacteria	Proteobacteria	Gammaproteobacteria	Enterobacterales	Enterobacteriaceae	Escherichia	Escherichia coli
NC_011836.1	pCKL1	59182	circular	Clostridium kluyveri NBRC 12016	Bacteria	Firmicutes	Clostridia	Clostridiales	Clostridiaceae	Clostridium	Clostridium kluyveri
NC_011838.1	pCAR1.2	200231	circular	Pseudomonas putida	Bacteria	Proteobacteria	Gammaproteobacteria	Pseudomonadales	Pseudomonadaceae	Pseudomonas	Pseudomonas putida
NC_011839.1	pLgLA39	33333	circular	Lactobacillus gasseri	Bacteria	Firmicutes	Bacilli	Lactobacillales	Lactobacillaceae	Lactobacillus	Lactobacillus gasseri
NC_011840.1	PBr_cp26	27040	circular	Borrelia garinii PBr	Bacteria	Spirochaetes	Spirochaetia	Spirochaetales	Borreliaceae	Borreliella	Borreliella garinii
NC_011841.1	156a_cp32-12	30652	circular	Borrelia burgdorferi 156a	Bacteria	Spirochaetes	Spirochaetia	Spirochaetales	Borreliaceae	Borreliella	Borreliella burgdorferi
NC_011842.1	PBr_cp32-10	34837	circular	Borrelia garinii PBr	Bacteria	Spirochaetes	Spirochaetia	Spirochaetales	Borreliaceae	Borreliella	Borreliella garinii
NC_011843.1	156a_cp32-6	30293	circular	Borrelia burgdorferi 156a	Bacteria	Spirochaetes	Spirochaetia	Spirochaetales	Borreliaceae	Borreliella	Borreliella burgdorferi
NC_011845.1	156a_cp32-7	21329	circular	Borrelia burgdorferi 156a	Bacteria	Spirochaetes	Spirochaetia	Spirochaetales	Borreliaceae	Borreliella	Borreliella burgdorferi
NC_011846.1	156a_cp32-1	14883	circular	Borrelia burgdorferi 156a	Bacteria	Spirochaetes	Spirochaetia	Spirochaetales	Borreliaceae	Borreliella	Borreliella burgdorferi
NC_011847.1	156a_cp32-8	30946	circular	Borrelia burgdorferi 156a	Bacteria	Spirochaetes	Spirochaetia	Spirochaetales	Borreliaceae	Borreliella	Borreliella burgdorferi
NC_011848.1	PBr_cp32-5	29694	circular	Borrelia garinii PBr	Bacteria	Spirochaetes	Spirochaetia	Spirochaetales	Borreliaceae	Borreliella	Borreliella garinii
NC_011849.1	156a_cp32-4	30300	circular	Borrelia burgdorferi 156a	Bacteria	Spirochaetes	Spirochaetia	Spirochaetales	Borreliaceae	Borreliella	Borreliella burgdorferi
NC_011850.1	156a_cp32-11	30439	circular	Borrelia burgdorferi 156a	Bacteria	Spirochaetes	Spirochaetia	Spirochaetales	Borreliaceae	Borreliella	Borreliella burgdorferi
NC_011851.1	156a_cp32-3	30280	circular	Borrelia burgdorferi 156a	Bacteria	Spirochaetes	Spirochaetia	Spirochaetales	Borreliaceae	Borreliella	Borreliella burgdorferi
NC_011853.1	156a_cp26	26522	circular	Borrelia burgdorferi 156a	Bacteria	Spirochaetes	Spirochaetia	Spirochaetales	Borreliaceae	Borreliella	Borreliella burgdorferi
NC_011854.1	PBr_lp28-1	38262	linear	Borrelia garinii PBr	Bacteria	Spirochaetes	Spirochaetia	Spirochaetales	Borreliaceae	Borreliella	Borreliella garinii
NC_011855.1	PBr_lp28-7	27006	linear	Borrelia garinii PBr	Bacteria	Spirochaetes	Spirochaetia	Spirochaetales	Borreliaceae	Borreliella	Borreliella garinii
NC_011856.1	PBr_lp25	32543	linear	Borrelia garinii PBr	Bacteria	Spirochaetes	Spirochaetia	Spirochaetales	Borreliaceae	Borreliella	Borreliella garinii
NC_011857.1	PBr_lp36	36709	linear	Borrelia garinii PBr	Bacteria	Spirochaetes	Spirochaetia	Spirochaetales	Borreliaceae	Borreliella	Borreliella garinii
NC_011858.1	PBr_lp28-3	17609	linear	Borrelia garinii PBr	Bacteria	Spirochaetes	Spirochaetia	Spirochaetales	Borreliaceae	Borreliella	Borreliella garinii
NC_011859.1	PBr_lp54	56869	linear	Borrelia garinii PBr	Bacteria	Spirochaetes	Spirochaetia	Spirochaetales	Borreliaceae	Borreliella	Borreliella garinii
NC_011860.1	PBr_lp28-4	40280	linear	Borrelia garinii PBr	Bacteria	Spirochaetes	Spirochaetia	Spirochaetales	Borreliaceae	Borreliella	Borreliella garinii
NC_011861.1	PBr_lp17	20872	linear	Borrelia garinii PBr	Bacteria	Spirochaetes	Spirochaetia	Spirochaetales	Borreliaceae	Borreliella	Borreliella garinii
NC_011862.1	156a_lp28-4	29501	linear	Borrelia burgdorferi 156a	Bacteria	Spirochaetes	Spirochaetia	Spirochaetales	Borreliaceae	Borreliella	Borreliella burgdorferi
NC_011863.1	156a_lp25	24910	linear	Borrelia burgdorferi 156a	Bacteria	Spirochaetes	Spirochaetia	Spirochaetales	Borreliaceae	Borreliella	Borreliella burgdorferi
NC_011864.1	156a_lp28-1	24159	linear	Borrelia burgdorferi 156a	Bacteria	Spirochaetes	Spirochaetia	Spirochaetales	Borreliaceae	Borreliella	Borreliella burgdorferi
NC_011865.1	156a_lp17	17849	linear	Borrelia burgdorferi 156a	Bacteria	Spirochaetes	Spirochaetia	Spirochaetales	Borreliaceae	Borreliella	Borreliella burgdorferi
NC_011866.1	156a_lp28-5	27342	linear	Borrelia burgdorferi 156a	Bacteria	Spirochaetes	Spirochaetia	Spirochaetales	Borreliaceae	Borreliella	Borreliella burgdorferi
NC_011868.1	156a_lp38	30302	linear	Borrelia burgdorferi 156a	Bacteria	Spirochaetes	Spirochaetia	Spirochaetales	Borreliaceae	Borreliella	Borreliella burgdorferi
NC_011870.1	156a_lp36	23638	linear	Borrelia burgdorferi 156a	Bacteria	Spirochaetes	Spirochaetia	Spirochaetales	Borreliaceae	Borreliella	Borreliella burgdorferi
NC_011872.1	156a_lp28-6	26705	linear	Borrelia burgdorferi 156a	Bacteria	Spirochaetes	Spirochaetia	Spirochaetales	Borreliaceae	Borreliella	Borreliella burgdorferi
NC_011874.1	156a_lp28-3	28770	linear	Borrelia burgdorferi 156a	Bacteria	Spirochaetes	Spirochaetia	Spirochaetales	Borreliaceae	Borreliella	Borreliella burgdorferi
NC_011876.1	156a_lp54	53885	linear	Borrelia burgdorferi 156a	Bacteria	Spirochaetes	Spirochaetia	Spirochaetales	Borreliaceae	Borreliella	Borreliella burgdorferi
NC_011878.1	pLeu-BCc	6054	circular	Buchnera aphidicola BCc	Bacteria	Proteobacteria	Gammaproteobacteria	Enterobacterales	Erwiniaceae	Buchnera	Buchnera aphidicola
NC_011879.1	pACHL01	426858	circular	Pseudarthrobacter chlorophenolicus A6	Bacteria	Actinobacteria	Actinobacteria	Micrococcales	Micrococcaceae	Pseudarthrobacter	Pseudarthrobacter chlorophenolicus
NC_011881.1	pACHL02	158475	circular	Pseudarthrobacter chlorophenolicus A6	Bacteria	Actinobacteria	Actinobacteria	Micrococcales	Micrococcaceae	Pseudarthrobacter	Pseudarthrobacter chlorophenolicus
NC_011887.1	pMNOD02	458070	circular	Methylobacterium nodulans ORS 2060	Bacteria	Proteobacteria	Alphaproteobacteria	Rhizobiales	Methylobacteriaceae	Methylobacterium	Methylobacterium nodulans
NC_011888.1	pMNOD05	20286	circular	Methylobacterium nodulans ORS 2060	Bacteria	Proteobacteria	Alphaproteobacteria	Rhizobiales	Methylobacteriaceae	Methylobacterium	Methylobacterium nodulans
NC_011889.1	pMNOD06	12638	circular	Methylobacterium nodulans ORS 2060	Bacteria	Proteobacteria	Alphaproteobacteria	Rhizobiales	Methylobacteriaceae	Methylobacterium	Methylobacterium nodulans
NC_011890.1	pMNOD07	9829	circular	Methylobacterium nodulans ORS 2060	Bacteria	Proteobacteria	Alphaproteobacteria	Rhizobiales	Methylobacteriaceae	Methylobacterium	Methylobacterium nodulans
NC_011892.1	pMNOD01	487734	circular	Methylobacterium nodulans ORS 2060	Bacteria	Proteobacteria	Alphaproteobacteria	Rhizobiales	Methylobacteriaceae	Methylobacterium	Methylobacterium nodulans
NC_011893.1	pMNOD03	40463	circular	Methylobacterium nodulans ORS 2060	Bacteria	Proteobacteria	Alphaproteobacteria	Rhizobiales	Methylobacteriaceae	Methylobacterium	Methylobacterium nodulans
NC_011895.1	pMNOD04	37542	circular	Methylobacterium nodulans ORS 2060	Bacteria	Proteobacteria	Alphaproteobacteria	Rhizobiales	Methylobacteriaceae	Methylobacterium	Methylobacterium nodulans
NC_011897.1	p2007057	4270	circular	Salmonella enterica subsp. enterica serovar Bovismorbificans	Bacteria	Proteobacteria	Gammaproteobacteria	Enterobacterales	Enterobacteriaceae	Salmonella	Salmonella enterica
NC_011917.1	plLF82	108379	circular	Escherichia coli LF82	Bacteria	Proteobacteria	Gammaproteobacteria	Enterobacterales	Enterobacteriaceae	Escherichia	Escherichia coli
NC_011960.1	pRSKD131B	103355	circular	Rhodobacter sphaeroides KD131	Bacteria	Proteobacteria	Alphaproteobacteria	Rhodobacterales	Rhodobacteraceae	Rhodobacter	Rhodobacter sphaeroides
NC_011961.1	unnamed	917738	circular	Thermomicrobium roseum DSM 5159	Bacteria	Chloroflexi	Thermomicrobia	Thermomicrobiales	Thermomicrobiaceae	Thermomicrobium	Thermomicrobium roseum
NC_011962.1	pRSKD131A	157345	circular	Rhodobacter sphaeroides KD131	Bacteria	Proteobacteria	Alphaproteobacteria	Rhodobacterales	Rhodobacteraceae	Rhodobacter	Rhodobacter sphaeroides
NC_011964.1	pAPEC-O103-ColBM	124705	linear	Escherichia coli	Bacteria	Proteobacteria	Gammaproteobacteria	Enterobacterales	Enterobacteriaceae	Escherichia	Escherichia coli
NC_011965.1	72a_cp32-13	30117	circular	Borrelia burgdorferi 72a	Bacteria	Spirochaetes	Spirochaetia	Spirochaetales	Borreliaceae	Borreliella	Borreliella burgdorferi
NC_011966.1	72a_lp32-3	12870	linear	Borrelia burgdorferi 72a	Bacteria	Spirochaetes	Spirochaetia	Spirochaetales	Borreliaceae	Borreliella	Borreliella burgdorferi
NC_011967.1	72a_cp32-10	30324	circular	Borrelia burgdorferi 72a	Bacteria	Spirochaetes	Spirochaetia	Spirochaetales	Borreliaceae	Borreliella	Borreliella burgdorferi
NC_011968.1	72a_cp32-12	27704	circular	Borrelia burgdorferi 72a	Bacteria	Spirochaetes	Spirochaetia	Spirochaetales	Borreliaceae	Borreliella	Borreliella burgdorferi
NC_011970.1	72a_cp32-7	30101	circular	Borrelia burgdorferi 72a	Bacteria	Spirochaetes	Spirochaetia	Spirochaetales	Borreliaceae	Borreliella	Borreliella burgdorferi
NC_011971.1	pBc53	52766	circular	Bacillus cereus Q1	Bacteria	Firmicutes	Bacilli	Bacillales	Bacillaceae	Bacillus	Bacillus cereus
NC_011972.1	72a_cp32-1	30016	circular	Borrelia burgdorferi 72a	Bacteria	Spirochaetes	Spirochaetia	Spirochaetales	Borreliaceae	Borreliella	Borreliella burgdorferi
NC_011973.1	pBc239	239246	circular	Bacillus cereus Q1	Bacteria	Firmicutes	Bacilli	Bacillales	Bacillaceae	Bacillus	Bacillus cereus
NC_011974.1	72a_cp26	26522	circular	Borrelia burgdorferi 72a	Bacteria	Spirochaetes	Spirochaetia	Spirochaetales	Borreliaceae	Borreliella	Borreliella burgdorferi
NC_011975.1	72a_cp32-5	17016	circular	Borrelia burgdorferi 72a	Bacteria	Spirochaetes	Spirochaetia	Spirochaetales	Borreliaceae	Borreliella	Borreliella burgdorferi
NC_011977.1	ColE9-J	7577	circular	Escherichia coli	Bacteria	Proteobacteria	Gammaproteobacteria	Enterobacterales	Enterobacteriaceae	Escherichia	Escherichia coli
NC_011980.1	pAPEC-1	103275	circular	Escherichia coli chi7122	Bacteria	Proteobacteria	Gammaproteobacteria	Enterobacterales	Enterobacteriaceae	Escherichia	Escherichia coli
NC_011981.1	pAtS4e	631775	circular	Agrobacterium vitis S4	Bacteria	Proteobacteria	Alphaproteobacteria	Rhizobiales	Rhizobiaceae	Agrobacterium	Agrobacterium vitis
NC_011982.1	pTiS4	258824	circular	Agrobacterium vitis S4	Bacteria	Proteobacteria	Alphaproteobacteria	Rhizobiales	Rhizobiaceae	Agrobacterium	Agrobacterium vitis
NC_011984.1	pAtS4c	211620	circular	Agrobacterium vitis S4	Bacteria	Proteobacteria	Alphaproteobacteria	Rhizobiales	Rhizobiaceae	Agrobacterium	Agrobacterium vitis
NC_011986.1	pAtS4a	78730	circular	Agrobacterium vitis S4	Bacteria	Proteobacteria	Alphaproteobacteria	Rhizobiales	Rhizobiaceae	Agrobacterium	Agrobacterium vitis
NC_011987.1	pAtK84c	388169	circular	Agrobacterium radiobacter K84	Bacteria	Proteobacteria	Alphaproteobacteria	Rhizobiales	Rhizobiaceae	Agrobacterium	Agrobacterium tumefaciens
NC_011990.1	pAtK84b	184668	circular	Agrobacterium radiobacter K84	Bacteria	Proteobacteria	Alphaproteobacteria	Rhizobiales	Rhizobiaceae	Agrobacterium	Agrobacterium tumefaciens
NC_011991.1	pAtS4b	130435	circular	Agrobacterium vitis S4	Bacteria	Proteobacteria	Alphaproteobacteria	Rhizobiales	Rhizobiaceae	Agrobacterium	Agrobacterium vitis
NC_011994.1	pAgK84	44420	circular	Agrobacterium radiobacter K84	Bacteria	Proteobacteria	Alphaproteobacteria	Rhizobiales	Rhizobiaceae	Agrobacterium	Agrobacterium tumefaciens
NC_011995.1	pMCCL1	15667	circular	Macrococcus caseolyticus JCSC5402	Bacteria	Firmicutes	Bacilli	Bacillales	Staphylococcaceae	Macrococcus	Macrococcus caseolyticus
NC_011996.1	pMCCL2	80545	circular	Macrococcus caseolyticus JCSC5402	Bacteria	Firmicutes	Bacilli	Bacillales	Staphylococcaceae	Macrococcus	Macrococcus caseolyticus
NC_011997.1	pMCCL3	2131	circular	Macrococcus caseolyticus JCSC5402	Bacteria	Firmicutes	Bacilli	Bacillales	Staphylococcaceae	Macrococcus	Macrococcus caseolyticus
NC_011998.1	pMCCL4	3417	circular	Macrococcus caseolyticus JCSC5402	Bacteria	Firmicutes	Bacilli	Bacillales	Staphylococcaceae	Macrococcus	Macrococcus caseolyticus
NC_012000.1	pMCCL5	4398	circular	Macrococcus caseolyticus JCSC5402	Bacteria	Firmicutes	Bacilli	Bacillales	Staphylococcaceae	Macrococcus	Macrococcus caseolyticus
NC_012001.1	pMCCL6	4226	circular	Macrococcus caseolyticus JCSC5402	Bacteria	Firmicutes	Bacilli	Bacillales	Staphylococcaceae	Macrococcus	Macrococcus caseolyticus
NC_012002.1	pMCCL7	4061	circular	Macrococcus caseolyticus JCSC5402	Bacteria	Firmicutes	Bacilli	Bacillales	Staphylococcaceae	Macrococcus	Macrococcus caseolyticus
NC_012003.1	pMCCL8	2968	circular	Macrococcus caseolyticus JCSC5402	Bacteria	Firmicutes	Bacilli	Bacillales	Staphylococcaceae	Macrococcus	Macrococcus caseolyticus
NC_012006.1	pCHE-A	7560	circular	Enterobacter cloacae	Bacteria	Proteobacteria	Gammaproteobacteria	Enterobacterales	Enterobacteriaceae	Enterobacter	Enterobacter cloacae
NC_012030.1	pHLAC01	431338	circular	Halorubrum lacusprofundi ATCC 49239	Archaea	Euryarchaeota	Halobacteria	Haloferacales	Halorubraceae	Halorubrum	Halorubrum lacusprofundi
NC_012031.1	pRS5	10153	circular	Pediococcus pentosaceus	Bacteria	Firmicutes	Bacilli	Lactobacillales	Lactobacillaceae	Pediococcus	Pediococcus pentosaceus
NC_012033.1	pMWHK1	6206	circular	Pedobacter sp. BG5	Bacteria	Bacteroidetes	Sphingobacteriia	Sphingobacteriales	Sphingobacteriaceae	Pedobacter	Pedobacter sp. BG5
NC_012035.1	pSFKW33	8021	circular	Shewanella sp. 33B	Bacteria	Proteobacteria	Gammaproteobacteria	Alteromonadales	Shewanellaceae	Shewanella	Shewanella sp. 33B
NC_012036.1	pATHE01	8291	circular	Caldicellulosiruptor bescii DSM 6725	Bacteria	Firmicutes	Clostridia	Thermoanaerobacterales	Thermoanaerobacterales Family III. Incertae Sedis	Caldicellulosiruptor	Caldicellulosiruptor bescii
NC_012037.1	pATHE02	3653	circular	Caldicellulosiruptor bescii DSM 6725	Bacteria	Firmicutes	Clostridia	Thermoanaerobacterales	Thermoanaerobacterales Family III. Incertae Sedis	Caldicellulosiruptor	Caldicellulosiruptor bescii
NC_012040.1	megaplasmid pCL2100	46201	circular	Campylobacter lari RM2100	Bacteria	Proteobacteria	Epsilonproteobacteria	Campylobacterales	Campylobacteraceae	Campylobacter	Campylobacter lari
NC_012088.1	EcOYW1	7005	circular	Onion yellows phytoplasma	Bacteria	Tenericutes	Mollicutes	Acholeplasmatales	Acholeplasmataceae	Candidatus Phytoplasma	Onion yellows phytoplasma
NC_012089.1	pOYM	3932	circular	Onion yellows phytoplasma	Bacteria	Tenericutes	Mollicutes	Acholeplasmatales	Acholeplasmataceae	Candidatus Phytoplasma	Onion yellows phytoplasma
NC_012090.1	pOYNIM	3062	circular	Onion yellows phytoplasma	Bacteria	Tenericutes	Mollicutes	Acholeplasmatales	Acholeplasmataceae	Candidatus Phytoplasma	Onion yellows phytoplasma
NC_012104.1	64b_cp26	26525	circular	Borrelia burgdorferi 64b	Bacteria	Spirochaetes	Spirochaetia	Spirochaetales	Borreliaceae	Borreliella	Borreliella burgdorferi
NC_012105.1	64b_cp32-4	30375	circular	Borrelia burgdorferi 64b	Bacteria	Spirochaetes	Spirochaetia	Spirochaetales	Borreliaceae	Borreliella	Borreliella burgdorferi
NC_012106.1	64b_cp32-3-8	61062	circular	Borrelia burgdorferi 64b	Bacteria	Spirochaetes	Spirochaetia	Spirochaetales	Borreliaceae	Borreliella	Borreliella burgdorferi
NC_012107.1	64b_cp32-9	22471	circular	Borrelia burgdorferi 64b	Bacteria	Spirochaetes	Spirochaetia	Spirochaetales	Borreliaceae	Borreliella	Borreliella burgdorferi
NC_012109.1	pHRM2a	68709	circular	Desulfobacterium autotrophicum HRM2	Bacteria	Proteobacteria	Deltaproteobacteria	Desulfobacterales	Desulfobacteraceae	Desulfobacterium	Desulfobacterium autotrophicum
NC_012110.1	64b_cp32-1	30327	circular	Borrelia burgdorferi 64b	Bacteria	Spirochaetes	Spirochaetia	Spirochaetales	Borreliaceae	Borreliella	Borreliella burgdorferi
NC_012111.1	64b_cp32-5	30884	circular	Borrelia burgdorferi 64b	Bacteria	Spirochaetes	Spirochaetia	Spirochaetales	Borreliaceae	Borreliella	Borreliella burgdorferi
NC_012112.1	64b_cp32-11	30260	circular	Borrelia burgdorferi 64b	Bacteria	Spirochaetes	Spirochaetia	Spirochaetales	Borreliaceae	Borreliella	Borreliella burgdorferi
NC_012113.1	64b_cp32-7	29673	circular	Borrelia burgdorferi 64b	Bacteria	Spirochaetes	Spirochaetia	Spirochaetales	Borreliaceae	Borreliella	Borreliella burgdorferi
NC_012114.1	64b_cp32-6	30755	circular	Borrelia burgdorferi 64b	Bacteria	Spirochaetes	Spirochaetia	Spirochaetales	Borreliaceae	Borreliella	Borreliella burgdorferi
NC_012124.1	pSPCV	55414	circular	Salmonella enterica subsp. enterica serovar Paratyphi C str. RKS4594	Bacteria	Proteobacteria	Gammaproteobacteria	Enterobacterales	Enterobacteriaceae	Salmonella	Salmonella enterica
NC_012128.1	VS116_cp32-5	23419	circular	Borreliella valaisiana VS116	Bacteria	Spirochaetes	Spirochaetia	Spirochaetales	Borreliaceae	Borreliella	Borreliella valaisiana
NC_012129.1	VS116_cp26	26875	circular	Borreliella valaisiana VS116	Bacteria	Spirochaetes	Spirochaetia	Spirochaetales	Borreliaceae	Borreliella	Borreliella valaisiana
NC_012130.1	VS116_cp9	9474	circular	Borreliella valaisiana VS116	Bacteria	Spirochaetes	Spirochaetia	Spirochaetales	Borreliaceae	Borreliella	Borreliella valaisiana
NC_012131.1	VS116_cp32-2-7	27367	circular	Borreliella valaisiana VS116	Bacteria	Spirochaetes	Spirochaetia	Spirochaetales	Borreliaceae	Borreliella	Borreliella valaisiana
NC_012132.1	A14S_cp26	26217	circular	Borreliella spielmanii A14S	Bacteria	Spirochaetes	Spirochaetia	Spirochaetales	Borreliaceae	Borreliella	Borreliella spielmanii
NC_012133.1	VS116_cp32-10	27732	circular	Borreliella valaisiana VS116	Bacteria	Spirochaetes	Spirochaetia	Spirochaetales	Borreliaceae	Borreliella	Borreliella valaisiana
NC_012148.1	WI91-23_cp32-1	30026	circular	Borrelia burgdorferi WI91-23	Bacteria	Spirochaetes	Spirochaetia	Spirochaetales	Borreliaceae	Borreliella	Borreliella burgdorferi
NC_012149.1	CA-11.2A_cp32-5	29912	circular	Borrelia burgdorferi CA-11.2A	Bacteria	Spirochaetes	Spirochaetia	Spirochaetales	Borreliaceae	Borreliella	Borreliella burgdorferi
NC_012150.1	WI91-23_cp32-11	30772	circular	Borrelia burgdorferi WI91-23	Bacteria	Spirochaetes	Spirochaetia	Spirochaetales	Borreliaceae	Borreliella	Borreliella burgdorferi
NC_012151.1	WI91-23_cp26	26506	circular	Borrelia burgdorferi WI91-23	Bacteria	Spirochaetes	Spirochaetia	Spirochaetales	Borreliaceae	Borreliella	Borreliella burgdorferi
NC_012152.1	CA-11.2A_cp32-10	30290	circular	Borrelia burgdorferi CA-11.2A	Bacteria	Spirochaetes	Spirochaetia	Spirochaetales	Borreliaceae	Borreliella	Borreliella burgdorferi
NC_012153.1	WI91-23_cp32-5	18338	circular	Borrelia burgdorferi WI91-23	Bacteria	Spirochaetes	Spirochaetia	Spirochaetales	Borreliaceae	Borreliella	Borreliella burgdorferi
NC_012154.1	CA-11.2A_cp32-3	29762	circular	Borrelia burgdorferi CA-11.2A	Bacteria	Spirochaetes	Spirochaetia	Spirochaetales	Borreliaceae	Borreliella	Borreliella burgdorferi
NC_012155.1	WI91-23_cp9-3	8706	circular	Borrelia burgdorferi WI91-23	Bacteria	Spirochaetes	Spirochaetia	Spirochaetales	Borreliaceae	Borreliella	Borreliella burgdorferi
NC_012156.1	CA-11.2A_cp32-13	30088	circular	Borrelia burgdorferi CA-11.2A	Bacteria	Spirochaetes	Spirochaetia	Spirochaetales	Borreliaceae	Borreliella	Borreliella burgdorferi
NC_012157.1	CA-11.2A_cp26	26511	circular	Borrelia burgdorferi CA-11.2A	Bacteria	Spirochaetes	Spirochaetia	Spirochaetales	Borreliaceae	Borreliella	Borreliella burgdorferi
NC_012158.1	CA-11.2A_cp32-1	30408	circular	Borrelia burgdorferi CA-11.2A	Bacteria	Spirochaetes	Spirochaetia	Spirochaetales	Borreliaceae	Borreliella	Borreliella burgdorferi
NC_012159.1	WI91-23_cp32-10	29756	circular	Borrelia burgdorferi WI91-23	Bacteria	Spirochaetes	Spirochaetia	Spirochaetales	Borreliaceae	Borreliella	Borreliella burgdorferi
NC_012160.1	WI91-23_cp32-6	30017	circular	Borrelia burgdorferi WI91-23	Bacteria	Spirochaetes	Spirochaetia	Spirochaetales	Borreliaceae	Borreliella	Borreliella burgdorferi
NC_012161.1	WI91-23_cp32-7	30052	circular	Borrelia burgdorferi WI91-23	Bacteria	Spirochaetes	Spirochaetia	Spirochaetales	Borreliaceae	Borreliella	Borreliella burgdorferi
NC_012162.1	WI91-23_cp32-4	13540	circular	Borrelia burgdorferi WI91-23	Bacteria	Spirochaetes	Spirochaetia	Spirochaetales	Borreliaceae	Borreliella	Borreliella burgdorferi
NC_012163.1	64b_lp28-3	28645	linear	Borrelia burgdorferi 64b	Bacteria	Spirochaetes	Spirochaetia	Spirochaetales	Borreliaceae	Borreliella	Borreliella burgdorferi
NC_012164.1	A14S_lp54	56055	linear	Borreliella spielmanii A14S	Bacteria	Spirochaetes	Spirochaetia	Spirochaetales	Borreliaceae	Borreliella	Borreliella spielmanii
NC_012165.1	64b_lp28-4	26992	linear	Borrelia burgdorferi 64b	Bacteria	Spirochaetes	Spirochaetia	Spirochaetales	Borreliaceae	Borreliella	Borreliella burgdorferi
NC_012166.1	VS116_lp25	32795	linear	Borreliella valaisiana VS116	Bacteria	Spirochaetes	Spirochaetia	Spirochaetales	Borreliaceae	Borreliella	Borreliella valaisiana
NC_012167.1	WI91-23_lp38	38893	linear	Borrelia burgdorferi WI91-23	Bacteria	Spirochaetes	Spirochaetia	Spirochaetales	Borreliaceae	Borreliella	Borreliella burgdorferi
NC_012168.1	64b_lp28-1	30663	linear	Borrelia burgdorferi 64b	Bacteria	Spirochaetes	Spirochaetia	Spirochaetales	Borreliaceae	Borreliella	Borreliella burgdorferi
NC_012169.1	VS116_lp28-8	18022	linear	Borreliella valaisiana VS116	Bacteria	Spirochaetes	Spirochaetia	Spirochaetales	Borreliaceae	Borreliella	Borreliella valaisiana
NC_012170.1	CA-11.2A_lp38	27775	linear	Borrelia burgdorferi CA-11.2A	Bacteria	Spirochaetes	Spirochaetia	Spirochaetales	Borreliaceae	Borreliella	Borreliella burgdorferi
NC_012171.1	WI91-23_lp28-3	27543	linear	Borrelia burgdorferi WI91-23	Bacteria	Spirochaetes	Spirochaetia	Spirochaetales	Borreliaceae	Borreliella	Borreliella burgdorferi
NC_012172.1	72a_lp28-4	29630	linear	Borrelia burgdorferi 72a	Bacteria	Spirochaetes	Spirochaetia	Spirochaetales	Borreliaceae	Borreliella	Borreliella burgdorferi
NC_012173.1	A14S_lp28-4	30185	linear	Borreliella spielmanii A14S	Bacteria	Spirochaetes	Spirochaetia	Spirochaetales	Borreliaceae	Borreliella	Borreliella spielmanii
NC_012174.1	64b_lp28-5	26776	linear	Borrelia burgdorferi 64b	Bacteria	Spirochaetes	Spirochaetia	Spirochaetales	Borreliaceae	Borreliella	Borreliella burgdorferi
NC_012175.1	WI91-23_lp54	53783	linear	Borrelia burgdorferi WI91-23	Bacteria	Spirochaetes	Spirochaetia	Spirochaetales	Borreliaceae	Borreliella	Borreliella burgdorferi
NC_012176.1	A14S_lp38	20932	linear	Borreliella spielmanii A14S	Bacteria	Spirochaetes	Spirochaetia	Spirochaetales	Borreliaceae	Borreliella	Borreliella spielmanii
NC_012177.1	VS116_lp54	53953	linear	Borreliella valaisiana VS116	Bacteria	Spirochaetes	Spirochaetia	Spirochaetales	Borreliaceae	Borreliella	Borreliella valaisiana
NC_012178.1	WI91-23_lp25	24661	linear	Borrelia burgdorferi WI91-23	Bacteria	Spirochaetes	Spirochaetia	Spirochaetales	Borreliaceae	Borreliella	Borreliella burgdorferi
NC_012179.1	64b_lp17	16600	linear	Borrelia burgdorferi 64b	Bacteria	Spirochaetes	Spirochaetia	Spirochaetales	Borreliaceae	Borreliella	Borreliella burgdorferi
NC_012180.1	VS116_lp17	20024	linear	Borreliella valaisiana VS116	Bacteria	Spirochaetes	Spirochaetia	Spirochaetales	Borreliaceae	Borreliella	Borreliella valaisiana
NC_012181.1	A14S_lp28-8	24828	linear	Borreliella spielmanii A14S	Bacteria	Spirochaetes	Spirochaetia	Spirochaetales	Borreliaceae	Borreliella	Borreliella spielmanii
NC_012182.1	64b_lp38	39007	linear	Borrelia burgdorferi 64b	Bacteria	Spirochaetes	Spirochaetia	Spirochaetales	Borreliaceae	Borreliella	Borreliella burgdorferi
NC_012183.1	A14S_lp28-3	28035	linear	Borreliella spielmanii A14S	Bacteria	Spirochaetes	Spirochaetia	Spirochaetales	Borreliaceae	Borreliella	Borreliella spielmanii
NC_012184.1	64b_lp36	36826	linear	Borrelia burgdorferi 64b	Bacteria	Spirochaetes	Spirochaetia	Spirochaetales	Borreliaceae	Borreliella	Borreliella burgdorferi
NC_012185.1	VS116_lp28-3	81995	linear	Borreliella valaisiana VS116	Bacteria	Spirochaetes	Spirochaetia	Spirochaetales	Borreliaceae	Borreliella	Borreliella valaisiana
NC_012186.1	72a_lp36	28128	linear	Borrelia burgdorferi 72a	Bacteria	Spirochaetes	Spirochaetia	Spirochaetales	Borreliaceae	Borreliella	Borreliella burgdorferi
NC_012187.1	WI91-23_lp28-4	28237	linear	Borrelia burgdorferi WI91-23	Bacteria	Spirochaetes	Spirochaetia	Spirochaetales	Borreliaceae	Borreliella	Borreliella burgdorferi
NC_012188.1	WI91-23_lp17	15386	linear	Borrelia burgdorferi WI91-23	Bacteria	Spirochaetes	Spirochaetia	Spirochaetales	Borreliaceae	Borreliella	Borreliella burgdorferi
NC_012189.1	WI91-23_lp36	30134	linear	Borrelia burgdorferi WI91-23	Bacteria	Spirochaetes	Spirochaetia	Spirochaetales	Borreliaceae	Borreliella	Borreliella burgdorferi
NC_012190.1	A14S_lp36	29429	linear	Borreliella spielmanii A14S	Bacteria	Spirochaetes	Spirochaetia	Spirochaetales	Borreliaceae	Borreliella	Borreliella spielmanii
NC_012191.1	72a_lp17	18115	linear	Borrelia burgdorferi 72a	Bacteria	Spirochaetes	Spirochaetia	Spirochaetales	Borreliaceae	Borreliella	Borreliella burgdorferi
NC_012192.1	WI91-23_lp5	5252	linear	Borrelia burgdorferi WI91-23	Bacteria	Spirochaetes	Spirochaetia	Spirochaetales	Borreliaceae	Borreliella	Borreliella burgdorferi
NC_012193.1	72a_lp54	53686	linear	Borrelia burgdorferi 72a	Bacteria	Spirochaetes	Spirochaetia	Spirochaetales	Borreliaceae	Borreliella	Borreliella burgdorferi
NC_012194.1	CA-11.2A_lp54	54021	linear	Borrelia burgdorferi CA-11.2A	Bacteria	Spirochaetes	Spirochaetia	Spirochaetales	Borreliaceae	Borreliella	Borreliella burgdorferi
NC_012195.1	WI91-23_lp28-6	29782	linear	Borrelia burgdorferi WI91-23	Bacteria	Spirochaetes	Spirochaetia	Spirochaetales	Borreliaceae	Borreliella	Borreliella burgdorferi
NC_012196.1	64b_lp28-2	28984	linear	Borrelia burgdorferi 64b	Bacteria	Spirochaetes	Spirochaetia	Spirochaetales	Borreliaceae	Borreliella	Borreliella burgdorferi
NC_012197.1	WI91-23_lp28-1	26634	linear	Borrelia burgdorferi WI91-23	Bacteria	Spirochaetes	Spirochaetia	Spirochaetales	Borreliaceae	Borreliella	Borreliella burgdorferi
NC_012198.1	WI91-23_lp56	27581	linear	Borrelia burgdorferi WI91-23	Bacteria	Spirochaetes	Spirochaetia	Spirochaetales	Borreliaceae	Borreliella	Borreliella burgdorferi
NC_012199.1	64b_lp54	53263	linear	Borrelia burgdorferi 64b	Bacteria	Spirochaetes	Spirochaetia	Spirochaetales	Borreliaceae	Borreliella	Borreliella burgdorferi
NC_012200.1	A14S_lp17	25308	linear	Borreliella spielmanii A14S	Bacteria	Spirochaetes	Spirochaetia	Spirochaetales	Borreliaceae	Borreliella	Borreliella spielmanii
NC_012201.1	72a_lp38	27763	linear	Borrelia burgdorferi 72a	Bacteria	Spirochaetes	Spirochaetia	Spirochaetales	Borreliaceae	Borreliella	Borreliella burgdorferi
NC_012202.1	CA-11.2A_lp36-28-4	54623	linear	Borrelia burgdorferi CA-11.2A	Bacteria	Spirochaetes	Spirochaetia	Spirochaetales	Borreliaceae	Borreliella	Borreliella burgdorferi
NC_012203.1	CA-11.2A_lp56	29418	linear	Borrelia burgdorferi CA-11.2A	Bacteria	Spirochaetes	Spirochaetia	Spirochaetales	Borreliaceae	Borreliella	Borreliella burgdorferi
NC_012204.1	VS116_lp36	23914	linear	Borreliella valaisiana VS116	Bacteria	Spirochaetes	Spirochaetia	Spirochaetales	Borreliaceae	Borreliella	Borreliella valaisiana
NC_012208.1	pYe4449-1	4357	circular	Yersinia enterocolitica	Bacteria	Proteobacteria	Gammaproteobacteria	Enterobacterales	Yersiniaceae	Yersinia	Yersinia enterocolitica
NC_012209.1	pYe4449-2	14662	circular	Yersinia enterocolitica	Bacteria	Proteobacteria	Gammaproteobacteria	Enterobacterales	Yersiniaceae	Yersinia	Yersinia enterocolitica
NC_012215.1	pB1005	4237	circular	Pasteurella multocida	Bacteria	Proteobacteria	Gammaproteobacteria	Pasteurellales	Pasteurellaceae	Pasteurella	Pasteurella multocida
NC_012216.1	pB1006	6033	circular	Pasteurella multocida	Bacteria	Proteobacteria	Gammaproteobacteria	Pasteurellales	Pasteurellaceae	Pasteurella	Pasteurella multocida
NC_012219.1	pC2C203U28	106981	circular	Clostridium botulinum	Bacteria	Firmicutes	Clostridia	Clostridiales	Clostridiaceae	Clostridium	Clostridium botulinum
NC_012220.1	pLD1	2112	circular	Lactobacillus plantarum	Bacteria	Firmicutes	Bacilli	Lactobacillales	Lactobacillaceae	Lactobacillus	Lactobacillus plantarum
NC_012222.2	pSJ2-8	14442	circular	Lactobacillus paracasei subsp. paracasei	Bacteria	Firmicutes	Bacilli	Lactobacillales	Lactobacillaceae	Lactobacillus	Lactobacillus paracasei
NC_012226.1	pBHWA1	35940	circular	Brachyspira hyodysenteriae WA1	Bacteria	Spirochaetes	Spirochaetia	Brachyspirales	Brachyspiraceae	Brachyspira	Brachyspira hyodysenteriae
NC_012227.1	CA-11.2A_lp17	18181	linear	Borrelia burgdorferi CA-11.2A	Bacteria	Spirochaetes	Spirochaetia	Spirochaetales	Borreliaceae	Borreliella	Borreliella burgdorferi
NC_012228.1	CA-11.2A_lp28-3	25799	linear	Borrelia burgdorferi CA-11.2A	Bacteria	Spirochaetes	Spirochaetia	Spirochaetales	Borreliaceae	Borreliella	Borreliella burgdorferi
NC_012229.1	118a_lp32-3	17205	linear	Borrelia burgdorferi 118a	Bacteria	Spirochaetes	Spirochaetia	Spirochaetales	Borreliaceae	Borreliella	Borreliella burgdorferi
NC_012230.1	SV1_lp28-4	36518	linear	Borreliella finlandensis	Bacteria	Spirochaetes	Spirochaetia	Spirochaetales	Borreliaceae	Borreliella	Borreliella finlandensis
NC_012231.1	94a_lp28-3	26181	linear	Borrelia burgdorferi 94a	Bacteria	Spirochaetes	Spirochaetia	Spirochaetales	Borreliaceae	Borreliella	Borreliella burgdorferi
NC_012232.1	118a_lp38	27759	linear	Borrelia burgdorferi 118a	Bacteria	Spirochaetes	Spirochaetia	Spirochaetales	Borreliaceae	Borreliella	Borreliella burgdorferi
NC_012233.1	118a_lp28-6	29233	linear	Borrelia burgdorferi 118a	Bacteria	Spirochaetes	Spirochaetia	Spirochaetales	Borreliaceae	Borreliella	Borreliella burgdorferi
NC_012234.1	SV1_lp54	83377	linear	Borreliella finlandensis	Bacteria	Spirochaetes	Spirochaetia	Spirochaetales	Borreliaceae	Borreliella	Borreliella finlandensis
NC_012235.1	94a_lp28-4	28038	linear	Borrelia burgdorferi 94a	Bacteria	Spirochaetes	Spirochaetia	Spirochaetales	Borreliaceae	Borreliella	Borreliella burgdorferi
NC_012236.1	118a_lp28-3	28746	linear	Borrelia burgdorferi 118a	Bacteria	Spirochaetes	Spirochaetia	Spirochaetales	Borreliaceae	Borreliella	Borreliella burgdorferi
NC_012237.1	94a_lp17	18110	linear	Borrelia burgdorferi 94a	Bacteria	Spirochaetes	Spirochaetia	Spirochaetales	Borreliaceae	Borreliella	Borreliella burgdorferi
NC_012238.1	118a_lp25	24765	linear	Borrelia burgdorferi 118a	Bacteria	Spirochaetes	Spirochaetia	Spirochaetales	Borreliaceae	Borreliella	Borreliella burgdorferi
NC_012239.1	SV1_lp28-2	21708	linear	Borreliella finlandensis	Bacteria	Spirochaetes	Spirochaetia	Spirochaetales	Borreliaceae	Borreliella	Borreliella finlandensis
NC_012240.1	118a_lp28-4	29802	linear	Borrelia burgdorferi 118a	Bacteria	Spirochaetes	Spirochaetia	Spirochaetales	Borreliaceae	Borreliella	Borreliella burgdorferi
NC_012241.1	118a_lp54	54027	linear	Borrelia burgdorferi 118a	Bacteria	Spirochaetes	Spirochaetia	Spirochaetales	Borreliaceae	Borreliella	Borreliella burgdorferi
NC_012242.1	SV1_lp17	20219	linear	Borreliella finlandensis	Bacteria	Spirochaetes	Spirochaetia	Spirochaetales	Borreliaceae	Borreliella	Borreliella finlandensis
NC_012243.1	118a_lp17	18209	linear	Borrelia burgdorferi 118a	Bacteria	Spirochaetes	Spirochaetia	Spirochaetales	Borreliaceae	Borreliella	Borreliella burgdorferi
NC_012244.1	94a_lp54	53756	linear	Borrelia burgdorferi 94a	Bacteria	Spirochaetes	Spirochaetia	Spirochaetales	Borreliaceae	Borreliella	Borreliella burgdorferi
NC_012245.1	118a_lp36	27241	linear	Borrelia burgdorferi 118a	Bacteria	Spirochaetes	Spirochaetia	Spirochaetales	Borreliaceae	Borreliella	Borreliella burgdorferi
NC_012246.1	94a_lp36	28234	linear	Borrelia burgdorferi 94a	Bacteria	Spirochaetes	Spirochaetia	Spirochaetales	Borreliaceae	Borreliella	Borreliella burgdorferi
NC_012247.1	SV1_lp32-12	52543	linear	Borreliella finlandensis	Bacteria	Spirochaetes	Spirochaetia	Spirochaetales	Borreliaceae	Borreliella	Borreliella finlandensis
NC_012248.1	118a_lp28-5	27336	linear	Borrelia burgdorferi 118a	Bacteria	Spirochaetes	Spirochaetia	Spirochaetales	Borreliaceae	Borreliella	Borreliella burgdorferi
NC_012249.1	94a_lp56	21082	linear	Borrelia burgdorferi 94a	Bacteria	Spirochaetes	Spirochaetia	Spirochaetales	Borreliaceae	Borreliella	Borreliella burgdorferi
NC_012250.1	94a_cp32-5	29459	circular	Borrelia burgdorferi 94a	Bacteria	Spirochaetes	Spirochaetia	Spirochaetales	Borreliaceae	Borreliella	Borreliella burgdorferi
NC_012251.1	118a_cp32-8	30858	circular	Borrelia burgdorferi 118a	Bacteria	Spirochaetes	Spirochaetia	Spirochaetales	Borreliaceae	Borreliella	Borreliella burgdorferi
NC_012252.1	SV1_cp32-3	30053	circular	Borreliella finlandensis	Bacteria	Spirochaetes	Spirochaetia	Spirochaetales	Borreliaceae	Borreliella	Borreliella finlandensis
NC_012253.1	118a_cp32-7-9	60942	circular	Borrelia burgdorferi 118a	Bacteria	Spirochaetes	Spirochaetia	Spirochaetales	Borreliaceae	Borreliella	Borreliella burgdorferi
NC_012254.1	94a_cp32-11	30648	circular	Borrelia burgdorferi 94a	Bacteria	Spirochaetes	Spirochaetia	Spirochaetales	Borreliaceae	Borreliella	Borreliella burgdorferi
NC_012255.1	94a_cp32-10	30162	circular	Borrelia burgdorferi 94a	Bacteria	Spirochaetes	Spirochaetia	Spirochaetales	Borreliaceae	Borreliella	Borreliella burgdorferi
NC_012256.1	118a_cp9	8692	circular	Borrelia burgdorferi 118a	Bacteria	Spirochaetes	Spirochaetia	Spirochaetales	Borreliaceae	Borreliella	Borreliella burgdorferi
NC_012257.1	118a_cp32-10	30341	circular	Borrelia burgdorferi 118a	Bacteria	Spirochaetes	Spirochaetia	Spirochaetales	Borreliaceae	Borreliella	Borreliella burgdorferi
NC_012258.1	94a_cp32-7	30433	circular	Borrelia burgdorferi 94a	Bacteria	Spirochaetes	Spirochaetia	Spirochaetales	Borreliaceae	Borreliella	Borreliella burgdorferi
NC_012259.1	94a_cp32-6	30816	circular	Borrelia burgdorferi 94a	Bacteria	Spirochaetes	Spirochaetia	Spirochaetales	Borreliaceae	Borreliella	Borreliella burgdorferi
NC_012260.1	SV1_cp32-4	29457	circular	Borreliella finlandensis	Bacteria	Spirochaetes	Spirochaetia	Spirochaetales	Borreliaceae	Borreliella	Borreliella finlandensis
NC_012261.1	118a_cp26	26526	circular	Borrelia burgdorferi 118a	Bacteria	Spirochaetes	Spirochaetia	Spirochaetales	Borreliaceae	Borreliella	Borreliella burgdorferi
NC_012262.1	118a_cp32-5	17070	circular	Borrelia burgdorferi 118a	Bacteria	Spirochaetes	Spirochaetia	Spirochaetales	Borreliaceae	Borreliella	Borreliella burgdorferi
NC_012263.1	94a_cp26	26507	circular	Borrelia burgdorferi 94a	Bacteria	Spirochaetes	Spirochaetia	Spirochaetales	Borreliaceae	Borreliella	Borreliella burgdorferi
NC_012264.1	118a_cp32-13	30117	circular	Borrelia burgdorferi 118a	Bacteria	Spirochaetes	Spirochaetia	Spirochaetales	Borreliaceae	Borreliella	Borreliella burgdorferi
NC_012265.1	SV1_cp32-7	29578	circular	Borreliella finlandensis	Bacteria	Spirochaetes	Spirochaetia	Spirochaetales	Borreliaceae	Borreliella	Borreliella finlandensis
NC_012266.1	118a_cp32-6	30611	circular	Borrelia burgdorferi 118a	Bacteria	Spirochaetes	Spirochaetia	Spirochaetales	Borreliaceae	Borreliella	Borreliella burgdorferi
NC_012267.1	SV1_cp26	26496	circular	Borreliella finlandensis	Bacteria	Spirochaetes	Spirochaetia	Spirochaetales	Borreliaceae	Borreliella	Borreliella finlandensis
NC_012268.1	118a_cp32-4	30171	circular	Borrelia burgdorferi 118a	Bacteria	Spirochaetes	Spirochaetia	Spirochaetales	Borreliaceae	Borreliella	Borreliella burgdorferi
NC_012269.1	94a_cp9	8696	circular	Borrelia burgdorferi 94a	Bacteria	Spirochaetes	Spirochaetia	Spirochaetales	Borreliaceae	Borreliella	Borreliella burgdorferi
NC_012417.1	pUSA01-HOU	3125	circular	Staphylococcus aureus subsp. aureus USA300_TCH1516	Bacteria	Firmicutes	Bacilli	Bacillales	Staphylococcaceae	Staphylococcus	Staphylococcus aureus
NC_012439.1	unnamed	53682	circular	Persephonella marina EX-H1	Bacteria	Aquificae	Aquificae	Aquificales	Hydrogenothermaceae	Persephonella	Persephonella marina
NC_012473.1	p03BB102_179	179680	circular	Bacillus cereus 03BB102	Bacteria	Firmicutes	Bacilli	Bacillales	Bacillaceae	Bacillus	Bacillus cereus
NC_012487.1	pO26-Vir	168100	circular	Escherichia coli	Bacteria	Proteobacteria	Gammaproteobacteria	Enterobacterales	Enterobacteriaceae	Escherichia	Escherichia coli
NC_012494.1	Bol26_lp28-9	28200	linear	Borrelia burgdorferi Bol26	Bacteria	Spirochaetes	Spirochaetia	Spirochaetales	Borreliaceae	Borreliella	Borreliella burgdorferi
NC_012495.1	29805_lp28-6	30159	linear	Borrelia burgdorferi 29805	Bacteria	Spirochaetes	Spirochaetia	Spirochaetales	Borreliaceae	Borreliella	Borreliella burgdorferi
NC_012496.1	Bol26_lp36	36936	linear	Borrelia burgdorferi Bol26	Bacteria	Spirochaetes	Spirochaetia	Spirochaetales	Borreliaceae	Borreliella	Borreliella burgdorferi
NC_012497.1	Bol26_lp28-3	17941	linear	Borrelia burgdorferi Bol26	Bacteria	Spirochaetes	Spirochaetia	Spirochaetales	Borreliaceae	Borreliella	Borreliella burgdorferi
NC_012498.1	29805_lp36	34551	linear	Borrelia burgdorferi 29805	Bacteria	Spirochaetes	Spirochaetia	Spirochaetales	Borreliaceae	Borreliella	Borreliella burgdorferi
NC_012499.1	Bol26_lp28-4	28812	linear	Borrelia burgdorferi Bol26	Bacteria	Spirochaetes	Spirochaetia	Spirochaetales	Borreliaceae	Borreliella	Borreliella burgdorferi
NC_012500.1	29805_lp17	17032	linear	Borrelia burgdorferi 29805	Bacteria	Spirochaetes	Spirochaetia	Spirochaetales	Borreliaceae	Borreliella	Borreliella burgdorferi
NC_012501.1	29805_lp28-4	29469	linear	Borrelia burgdorferi 29805	Bacteria	Spirochaetes	Spirochaetia	Spirochaetales	Borreliaceae	Borreliella	Borreliella burgdorferi
NC_012502.1	29805_lp28-2	29870	linear	Borrelia burgdorferi 29805	Bacteria	Spirochaetes	Spirochaetia	Spirochaetales	Borreliaceae	Borreliella	Borreliella burgdorferi
NC_012503.1	29805_lp25	24093	linear	Borrelia burgdorferi 29805	Bacteria	Spirochaetes	Spirochaetia	Spirochaetales	Borreliaceae	Borreliella	Borreliella burgdorferi
NC_012504.1	Bol26_lp54	53655	linear	Borrelia burgdorferi Bol26	Bacteria	Spirochaetes	Spirochaetia	Spirochaetales	Borreliaceae	Borreliella	Borreliella burgdorferi
NC_012505.1	29805_lp54	53849	linear	Borrelia burgdorferi 29805	Bacteria	Spirochaetes	Spirochaetia	Spirochaetales	Borreliaceae	Borreliella	Borreliella burgdorferi
NC_012506.1	Bol26_lp17	17287	linear	Borrelia burgdorferi Bol26	Bacteria	Spirochaetes	Spirochaetia	Spirochaetales	Borreliaceae	Borreliella	Borreliella burgdorferi
NC_012507.1	29805_lp28-3	31052	linear	Borrelia burgdorferi 29805	Bacteria	Spirochaetes	Spirochaetia	Spirochaetales	Borreliaceae	Borreliella	Borreliella burgdorferi
NC_012508.1	29805_lp38	38696	linear	Borrelia burgdorferi 29805	Bacteria	Spirochaetes	Spirochaetia	Spirochaetales	Borreliaceae	Borreliella	Borreliella burgdorferi
NC_012509.1	Bol26_cp32-5	30186	circular	Borrelia burgdorferi Bol26	Bacteria	Spirochaetes	Spirochaetia	Spirochaetales	Borreliaceae	Borreliella	Borreliella burgdorferi
NC_012510.1	29805_cp32-9	30414	circular	Borrelia burgdorferi 29805	Bacteria	Spirochaetes	Spirochaetia	Spirochaetales	Borreliaceae	Borreliella	Borreliella burgdorferi
NC_012511.1	29805_cp32-4	30617	circular	Borrelia burgdorferi 29805	Bacteria	Spirochaetes	Spirochaetia	Spirochaetales	Borreliaceae	Borreliella	Borreliella burgdorferi
NC_012512.1	Bol26_cp26	26523	circular	Borrelia burgdorferi Bol26	Bacteria	Spirochaetes	Spirochaetia	Spirochaetales	Borreliaceae	Borreliella	Borreliella burgdorferi
NC_012513.1	29805_cp26	26537	circular	Borrelia burgdorferi 29805	Bacteria	Spirochaetes	Spirochaetia	Spirochaetales	Borreliaceae	Borreliella	Borreliella burgdorferi
NC_012514.1	29805_cp32-7	29694	circular	Borrelia burgdorferi 29805	Bacteria	Spirochaetes	Spirochaetia	Spirochaetales	Borreliaceae	Borreliella	Borreliella burgdorferi
NC_012515.1	Bol26_cp32-9	30597	circular	Borrelia burgdorferi Bol26	Bacteria	Spirochaetes	Spirochaetia	Spirochaetales	Borreliaceae	Borreliella	Borreliella burgdorferi
NC_012516.1	29805_cp32-12	27704	circular	Borrelia burgdorferi 29805	Bacteria	Spirochaetes	Spirochaetia	Spirochaetales	Borreliaceae	Borreliella	Borreliella burgdorferi
NC_012517.1	29805_cp32-5	22534	circular	Borrelia burgdorferi 29805	Bacteria	Spirochaetes	Spirochaetia	Spirochaetales	Borreliaceae	Borreliella	Borreliella burgdorferi
NC_012518.1	Bol26_cp32-12	31433	circular	Borrelia burgdorferi Bol26	Bacteria	Spirochaetes	Spirochaetia	Spirochaetales	Borreliaceae	Borreliella	Borreliella burgdorferi
NC_012520.1	pROB01	558192	linear	Rhodococcus opacus B4	Bacteria	Actinobacteria	Actinobacteria	Corynebacteriales	Nocardiaceae	Rhodococcus	Rhodococcus opacus
NC_012521.1	pROB02	244997	linear	Rhodococcus opacus B4	Bacteria	Actinobacteria	Actinobacteria	Corynebacteriales	Nocardiaceae	Rhodococcus	Rhodococcus opacus
NC_012523.1	pKNR	111160	circular	Rhodococcus opacus B4	Bacteria	Actinobacteria	Actinobacteria	Corynebacteriales	Nocardiaceae	Rhodococcus	Rhodococcus opacus
NC_012527.1	1	324711	circular	Deinococcus deserti VCD115	Bacteria	Deinococcus-Thermus	Deinococci	Deinococcales	Deinococcaceae	Deinococcus	Deinococcus deserti
NC_012528.1	3	396459	circular	Deinococcus deserti VCD115	Bacteria	Deinococcus-Thermus	Deinococci	Deinococcales	Deinococcaceae	Deinococcus	Deinococcus deserti
NC_012529.1	2	314317	circular	Deinococcus deserti VCD115	Bacteria	Deinococcus-Thermus	Deinococci	Deinococcales	Deinococcaceae	Deinococcus	Deinococcus deserti
NC_012547.1	pGO1	54000	circular	Staphylococcus aureus	Bacteria	Firmicutes	Bacilli	Bacillales	Staphylococcaceae	Staphylococcus	Staphylococcus aureus
NC_012548.1	pLB925A01	1815	circular	Lactobacillus brevis	Bacteria	Firmicutes	Bacilli	Lactobacillales	Lactobacillaceae	Lactobacillus	Lactobacillus brevis
NC_012549.1	pLB925A02	3524	circular	Lactobacillus brevis	Bacteria	Firmicutes	Bacilli	Lactobacillales	Lactobacillaceae	Lactobacillus	Lactobacillus brevis
NC_012550.1	pLB925A03	8881	circular	Lactobacillus brevis	Bacteria	Firmicutes	Bacilli	Lactobacillales	Lactobacillaceae	Lactobacillus	Lactobacillus brevis
NC_012551.1	pLB925A04	65037	circular	Lactobacillus brevis	Bacteria	Firmicutes	Bacilli	Lactobacillales	Lactobacillaceae	Lactobacillus	Lactobacillus brevis
NC_012552.1	p9785S	3471	circular	Lactobacillus johnsonii FI9785	Bacteria	Firmicutes	Bacilli	Lactobacillales	Lactobacillaceae	Lactobacillus	Lactobacillus johnsonii
NC_012555.1	pEC-IMP	318782	circular	Enterobacter cloacae	Bacteria	Proteobacteria	Gammaproteobacteria	Enterobacterales	Enterobacteriaceae	Enterobacter	Enterobacter cloacae
NC_012556.1	pEC-IMPQ	324503	circular	Enterobacter cloacae	Bacteria	Proteobacteria	Gammaproteobacteria	Enterobacterales	Enterobacteriaceae	Enterobacter	Enterobacter cloacae
NC_012562.1	pCC3	3338	circular	Leuconostoc citreum	Bacteria	Firmicutes	Bacilli	Lactobacillales	Leuconostocaceae	Leuconostoc	Leuconostoc citreum
NC_012577.1	pX02	94875	circular	Bacillus anthracis str. CDC 684	Bacteria	Firmicutes	Bacilli	Bacillales	Bacillaceae	Bacillus	Bacillus anthracis
NC_012579.1	pX01	181773	circular	Bacillus anthracis str. CDC 684	Bacteria	Firmicutes	Bacilli	Bacillales	Bacillaceae	Bacillus	Bacillus anthracis
NC_012624.1	pYN01	42245	circular	Sulfolobus islandicus Y.N.15.51	Archaea	Crenarchaeota	Thermoprotei	Sulfolobales	Sulfolobaceae	Sulfolobus	Sulfolobus islandicus
NC_012625.1	pSW4	7493	circular	Chlamydia trachomatis	Bacteria	Chlamydiae	Chlamydiia	Chlamydiales	Chlamydiaceae	Chlamydia	Chlamydia trachomatis
NC_012626.1	pSW5	7471	circular	Chlamydia trachomatis	Bacteria	Chlamydiae	Chlamydiia	Chlamydiales	Chlamydiaceae	Chlamydia	Chlamydia trachomatis
NC_012627.1	pCTB	7502	circular	Chlamydia trachomatis	Bacteria	Chlamydiae	Chlamydiia	Chlamydiales	Chlamydiaceae	Chlamydia	Chlamydia trachomatis
NC_012628.1	pLFE1	4031	circular	Lactobacillus plantarum	Bacteria	Firmicutes	Bacilli	Lactobacillales	Lactobacillaceae	Lactobacillus	Lactobacillus plantarum
NC_012629.1	pJALI	7506	circular	Chlamydia trachomatis B/Jali20/OT	Bacteria	Chlamydiae	Chlamydiia	Chlamydiales	Chlamydiaceae	Chlamydia	Chlamydia trachomatis
NC_012630.1	pSW2	7169	circular	Chlamydia trachomatis	Bacteria	Chlamydiae	Chlamydiia	Chlamydiales	Chlamydiaceae	Chlamydia	Chlamydia trachomatis
NC_012631.1	pSW3	7502	circular	Chlamydia trachomatis	Bacteria	Chlamydiae	Chlamydiia	Chlamydiales	Chlamydiaceae	Chlamydia	Chlamydia trachomatis
NC_012634.1	pRAF	12377	circular	Rickettsia africae ESF-5	Bacteria	Proteobacteria	Alphaproteobacteria	Rickettsiales	Rickettsiaceae	Rickettsia	Rickettsia africae
NC_012642.1	pFW213	7078	circular	Streptococcus parasanguinis	Bacteria	Firmicutes	Bacilli	Lactobacillales	Streptococcaceae	Streptococcus	Streptococcus parasanguinis
NC_012654.1	pCLJ	270022	circular	Clostridium botulinum Ba4 str. 657	Bacteria	Firmicutes	Clostridia	Clostridiales	Clostridiaceae	Clostridium	Clostridium botulinum
NC_012655.1	pXO2	94830	circular	Bacillus anthracis str. A0248	Bacteria	Firmicutes	Bacilli	Bacillales	Bacillaceae	Bacillus	Bacillus anthracis
NC_012656.1	pXO1	181677	circular	Bacillus anthracis str. A0248	Bacteria	Firmicutes	Bacilli	Bacillales	Bacillaceae	Bacillus	Bacillus anthracis
NC_012657.1	pCLJ2	9953	circular	Clostridium botulinum Ba4 str. 657	Bacteria	Firmicutes	Clostridia	Clostridiales	Clostridiaceae	Clostridium	Clostridium botulinum
NC_012661.1	pHN61	6320	circular	[Haemophilus] parasuis	Bacteria	Proteobacteria	Gammaproteobacteria	Pasteurellales	Pasteurellaceae	Haemophilus	[Haemophilus] parasuis
NC_012674.1	pNAH20	83042	circular	Pseudomonas fluorescens	Bacteria	Proteobacteria	Gammaproteobacteria	Pseudomonadales	Pseudomonadaceae	Pseudomonas	Pseudomonas fluorescens
NC_012690.1	peH4H	148105	circular	Escherichia coli	Bacteria	Proteobacteria	Gammaproteobacteria	Enterobacterales	Enterobacteriaceae	Escherichia	Escherichia coli
NC_012692.1	pAR060302	166530	circular	Escherichia coli	Bacteria	Proteobacteria	Gammaproteobacteria	Enterobacterales	Enterobacteriaceae	Escherichia	Escherichia coli
NC_012693.1	pAM04528	158213	circular	Salmonella enterica	Bacteria	Proteobacteria	Gammaproteobacteria	Enterobacterales	Enterobacteriaceae	Salmonella	Salmonella enterica
NC_012718.1	bglu_2p	141792	circular	Burkholderia glumae BGR1	Bacteria	Proteobacteria	Betaproteobacteria	Burkholderiales	Burkholderiaceae	Burkholderia	Burkholderia glumae
NC_012720.2	bglu_3p	141067	circular	Burkholderia glumae BGR1	Bacteria	Proteobacteria	Betaproteobacteria	Burkholderiales	Burkholderiaceae	Burkholderia	Burkholderia glumae
NC_012722.1	p1-4	2424	circular	Lactobacillus pentosus	Bacteria	Firmicutes	Bacilli	Lactobacillales	Lactobacillaceae	Lactobacillus	Lactobacillus pentosus
NC_012723.1	bglu_1p	133591	circular	Burkholderia glumae BGR1	Bacteria	Proteobacteria	Betaproteobacteria	Burkholderiales	Burkholderiaceae	Burkholderia	Burkholderia glumae
NC_012725.2	bglu_4p	134346	circular	Burkholderia glumae BGR1	Bacteria	Proteobacteria	Betaproteobacteria	Burkholderiales	Burkholderiaceae	Burkholderia	Burkholderia glumae
NC_012732.1	pRPR	26406	circular	Rickettsia peacockii str. Rustic	Bacteria	Proteobacteria	Alphaproteobacteria	Rickettsiales	Rickettsiaceae	Rickettsia	Rickettsia peacockii
NC_012733.1	unnamed	1920	circular	Arcobacter butzleri	Bacteria	Proteobacteria	Epsilonproteobacteria	Campylobacterales	Campylobacteraceae	Arcobacter	Arcobacter butzleri
NC_012752.1	pHD5AT	59032	circular	Candidatus Hamiltonella defensa 5AT (Acyrthosiphon pisum)	Bacteria	Proteobacteria	Gammaproteobacteria	Enterobacterales	Enterobacteriaceae	Candidatus Hamiltonella	Candidatus Hamiltonella defensa
NC_012758.1	pMP1	7628	circular	Vibrio vulnificus	Bacteria	Proteobacteria	Gammaproteobacteria	Vibrionales	Vibrionaceae	Vibrio	Vibrio vulnificus
NC_012760.1	pCBM588	8060	circular	Clostridium butyricum	Bacteria	Firmicutes	Clostridia	Clostridiales	Clostridiaceae	Clostridium	Clostridium butyricum
NC_012780.1	unnamed	626744	circular	[Eubacterium] eligens ATCC 27750	Bacteria	Firmicutes	Clostridia	Clostridiales	Eubacteriaceae	Eubacterium	[Eubacterium] eligens
NC_012782.1	unnamed	60455	circular	[Eubacterium] eligens ATCC 27750	Bacteria	Firmicutes	Clostridia	Clostridiales	Eubacteriaceae	Eubacterium	[Eubacterium] eligens
NC_012795.1	pDMC2	8867	circular	Desulfovibrio magneticus RS-1	Bacteria	Proteobacteria	Deltaproteobacteria	Desulfovibrionales	Desulfovibrionaceae	Desulfovibrio	Desulfovibrio magneticus
NC_012797.1	pDMC1	58704	circular	Desulfovibrio magneticus RS-1	Bacteria	Proteobacteria	Deltaproteobacteria	Desulfovibrionales	Desulfovibrionaceae	Desulfovibrio	Desulfovibrio magneticus
NC_012807.1	p1META1	44195	circular	Methylobacterium extorquens AM1	Bacteria	Proteobacteria	Alphaproteobacteria	Rhizobiales	Methylobacteriaceae	Methylobacterium	Methylobacterium extorquens
NC_012809.1	p2META1	37858	circular	Methylobacterium extorquens AM1	Bacteria	Proteobacteria	Alphaproteobacteria	Rhizobiales	Methylobacteriaceae	Methylobacterium	Methylobacterium extorquens
NC_012810.1	p3META1	24943	circular	Methylobacterium extorquens AM1	Bacteria	Proteobacteria	Alphaproteobacteria	Rhizobiales	Methylobacteriaceae	Methylobacterium	Methylobacterium extorquens
NC_012811.1	megaplasmid	1261460	circular	Methylobacterium extorquens AM1	Bacteria	Proteobacteria	Alphaproteobacteria	Rhizobiales	Methylobacteriaceae	Methylobacterium	Methylobacterium extorquens
NC_012813.1	pABVA01	8963	circular	Acinetobacter baumannii	Bacteria	Proteobacteria	Gammaproteobacteria	Pseudomonadales	Moraxellaceae	Acinetobacter	Acinetobacter baumannii
NC_012847.1	pBGR3	28192	circular	Bartonella grahamii as4aup	Bacteria	Proteobacteria	Alphaproteobacteria	Rhizobiales	Bartonellaceae	Bartonella	Bartonella grahamii
NC_012848.1	pR132501	828924	circular	Rhizobium leguminosarum bv. trifolii WSM1325	Bacteria	Proteobacteria	Alphaproteobacteria	Rhizobiales	Rhizobiaceae	Rhizobium	Rhizobium leguminosarum
NC_012852.1	pR132504	350312	circular	Rhizobium leguminosarum bv. trifolii WSM1325	Bacteria	Proteobacteria	Alphaproteobacteria	Rhizobiales	Rhizobiaceae	Rhizobium	Rhizobium leguminosarum
NC_012853.1	pR132503	516088	circular	Rhizobium leguminosarum bv. trifolii WSM1325	Bacteria	Proteobacteria	Alphaproteobacteria	Rhizobiales	Rhizobiaceae	Rhizobium	Rhizobium leguminosarum
NC_012854.1	pR132505	294782	circular	Rhizobium leguminosarum bv. trifolii WSM1325	Bacteria	Proteobacteria	Alphaproteobacteria	Rhizobiales	Rhizobiaceae	Rhizobium	Rhizobium leguminosarum
NC_012858.1	pR132502	660973	circular	Rhizobium leguminosarum bv. trifolii WSM1325	Bacteria	Proteobacteria	Alphaproteobacteria	Rhizobiales	Rhizobiaceae	Rhizobium	Rhizobium leguminosarum
NC_012859.1	pZY5	3504	circular	Vibrio parahaemolyticus	Bacteria	Proteobacteria	Gammaproteobacteria	Vibrionales	Vibrionaceae	Vibrio	Vibrio parahaemolyticus
NC_012882.1	pColE8	6751	circular	Escherichia coli	Bacteria	Proteobacteria	Gammaproteobacteria	Enterobacterales	Enterobacteriaceae	Escherichia	Escherichia coli
NC_012885.1	pRA1	143963	circular	Aeromonas hydrophila	Bacteria	Proteobacteria	Gammaproteobacteria	Aeromonadales	Aeromonadaceae	Aeromonas	Aeromonas hydrophila
NC_012886.1	pRAx	52637	circular	Escherichia coli	Bacteria	Proteobacteria	Gammaproteobacteria	Enterobacterales	Enterobacteriaceae	Escherichia	Escherichia coli
NC_012890.1	pGS5	2802	circular	Archaeoglobus profundus	Archaea	Euryarchaeota	Archaeoglobi	Archaeoglobales	Archaeoglobaceae	Archaeoglobus	Archaeoglobus profundus
NC_012916.1	pSGI15	2699	circular	Salmonella enterica	Bacteria	Proteobacteria	Gammaproteobacteria	Enterobacterales	Enterobacteriaceae	Salmonella	Salmonella enterica
NC_012919.1	pP9014	55851	circular	Photobacterium damselae subsp. piscicida	Bacteria	Proteobacteria	Gammaproteobacteria	Vibrionales	Vibrionaceae	Photobacterium	Photobacterium damselae
NC_012923.1	pBM407	24579	circular	Streptococcus suis BM407	Bacteria	Firmicutes	Bacilli	Lactobacillales	Streptococcaceae	Streptococcus	Streptococcus suis
NC_012944.1	pVir68	138362	circular	Escherichia coli Vir68	Bacteria	Proteobacteria	Gammaproteobacteria	Enterobacterales	Enterobacteriaceae	Escherichia	Escherichia coli
NC_012961.1	pPAU1	29330	circular	Photorhabdus asymbiotica	Bacteria	Proteobacteria	Gammaproteobacteria	Enterobacterales	Morganellaceae	Photorhabdus	Photorhabdus asymbiotica
NC_012970.1	pMsip01	76680	circular	Methylovorus glucosetrophus SIP3-4	Bacteria	Proteobacteria	Betaproteobacteria	Nitrosomonadales	Methylophilaceae	Methylovorus	Methylovorus glucosotrophus
NC_012972.1	pMsip02	9816	circular	Methylovorus glucosetrophus SIP3-4	Bacteria	Proteobacteria	Betaproteobacteria	Nitrosomonadales	Methylophilaceae	Methylovorus	Methylovorus glucosotrophus
NC_012983.1	pHbal01	84492	circular	Hirschia baltica ATCC 49814	Bacteria	Proteobacteria	Alphaproteobacteria	Rhodobacterales	Hyphomonadaceae	Hirschia	Hirschia baltica
NC_012987.1	p1METDI	141504	circular	Methylobacterium extorquens DM4	Bacteria	Proteobacteria	Alphaproteobacteria	Rhizobiales	Methylobacteriaceae	Methylobacterium	Methylobacterium extorquens
NC_012989.1	p2METDI	38579	circular	Methylobacterium extorquens DM4	Bacteria	Proteobacteria	Alphaproteobacteria	Rhizobiales	Methylobacteriaceae	Methylobacterium	Methylobacterium extorquens
NC_013010.1	pO157	94601	circular	Escherichia coli O157:H7 str. TW14359	Bacteria	Proteobacteria	Gammaproteobacteria	Enterobacterales	Enterobacteriaceae	Escherichia	Escherichia coli
NC_013033.1	pACK4	3592	circular	Staphylococcus simulans bv. staphylolyticus	Bacteria	Firmicutes	Bacilli	Bacillales	Staphylococcaceae	Staphylococcus	Staphylococcus simulans
NC_013034.2	pKKS825	14362	circular	Staphylococcus aureus subsp. aureus ST398	Bacteria	Firmicutes	Bacilli	Bacillales	Staphylococcaceae	Staphylococcus	Staphylococcus aureus
NC_013056.1	pMMCU1	8771	circular	Acinetobacter calcoaceticus	Bacteria	Proteobacteria	Gammaproteobacteria	Pseudomonadales	Moraxellaceae	Acinetobacter	Acinetobacter calcoaceticus
NC_013091.1	pF242	3936	circular	Francisella philomiragia	Bacteria	Proteobacteria	Gammaproteobacteria	Thiotrichales	Francisellaceae	Francisella	Francisella philomiragia
NC_013092.1	pF243	5072	circular	Francisella philomiragia subsp. philomiragia ATCC 25017	Bacteria	Proteobacteria	Gammaproteobacteria	Thiotrichales	Francisellaceae	Francisella	Francisella philomiragia
NC_013104.1	pSRC15	8688	circular	Salmonella enterica subsp. enterica serovar Typhimurium	Bacteria	Proteobacteria	Gammaproteobacteria	Enterobacterales	Enterobacteriaceae	Salmonella	Salmonella enterica
NC_013120.1	pEK204	93732	circular	Escherichia coli	Bacteria	Proteobacteria	Gammaproteobacteria	Enterobacterales	Enterobacteriaceae	Escherichia	Escherichia coli
NC_013121.1	pEK516	64471	circular	Escherichia coli	Bacteria	Proteobacteria	Gammaproteobacteria	Enterobacterales	Enterobacteriaceae	Escherichia	Escherichia coli
NC_013122.1	pEK499	117536	circular	Escherichia coli	Bacteria	Proteobacteria	Gammaproteobacteria	Enterobacterales	Enterobacteriaceae	Escherichia	Escherichia coli
NC_013128.1	297_lp54	48220	linear	Borrelia burgdorferi 297	Bacteria	Spirochaetes	Spirochaetia	Spirochaetales	Borreliaceae	Borreliella	Borreliella burgdorferi
NC_013129.1	JD1_lp54	52916	linear	Borrelia burgdorferi JD1	Bacteria	Spirochaetes	Spirochaetia	Spirochaetales	Borreliaceae	Borreliella	Borreliella burgdorferi
NC_013130.1	N40_lp54	53786	linear	Borrelia burgdorferi N40	Bacteria	Spirochaetes	Spirochaetia	Spirochaetales	Borreliaceae	Borreliella	Borreliella burgdorferi
NC_013157.1	pMEFER01	22190	circular	Methanocaldococcus fervens AG86	Archaea	Euryarchaeota	Methanococci	Methanococcales	Methanocaldococcaceae	Methanocaldococcus	Methanocaldococcus fervens
NC_013164.1	pAPRE01	115566	circular	Anaerococcus prevotii DSM 20548	Bacteria	Firmicutes	Tissierellia	Tissierellales	Peptoniphilaceae	Anaerococcus	Anaerococcus prevotii
NC_013175.1	pEC14_114	114222	circular	Escherichia coli	Bacteria	Proteobacteria	Gammaproteobacteria	Enterobacterales	Enterobacteriaceae	Escherichia	Escherichia coli
NC_013176.1	pW2	76494	circular	Pseudomonas putida	Bacteria	Proteobacteria	Gammaproteobacteria	Pseudomonadales	Pseudomonadaceae	Pseudomonas	Pseudomonas putida
NC_013178.1	pVAE259	6075	circular	Vibrio alginolyticus	Bacteria	Proteobacteria	Gammaproteobacteria	Vibrionales	Vibrionaceae	Vibrio	Vibrio alginolyticus
NC_013200.1	pLC1	64508	circular	Lactobacillus rhamnosus Lc 705	Bacteria	Firmicutes	Bacilli	Lactobacillales	Lactobacillaceae	Lactobacillus	Lactobacillus rhamnosus
NC_013201.1	pHmuk01	221862	circular	Halomicrobium mukohataei DSM 12286	Archaea	Euryarchaeota	Halobacteria	Halobacteriales	Haloarculaceae	Halomicrobium	Halomicrobium mukohataei
NC_013206.1	pAACI01	91726	circular	Alicyclobacillus acidocaldarius subsp. acidocaldarius DSM 446	Bacteria	Firmicutes	Bacilli	Bacillales	Alicyclobacillaceae	Alicyclobacillus	Alicyclobacillus acidocaldarius
NC_013207.1	pAACI02	87298	circular	Alicyclobacillus acidocaldarius subsp. acidocaldarius DSM 446	Bacteria	Firmicutes	Bacilli	Bacillales	Alicyclobacillaceae	Alicyclobacillus	Alicyclobacillus acidocaldarius
NC_013208.1	pAACI03	7907	circular	Alicyclobacillus acidocaldarius subsp. acidocaldarius DSM 446	Bacteria	Firmicutes	Bacilli	Bacillales	Alicyclobacillaceae	Alicyclobacillus	Alicyclobacillus acidocaldarius
NC_013210.1	pAPA01-011	191799	circular	Acetobacter pasteurianus IFO 3283-01	Bacteria	Proteobacteria	Alphaproteobacteria	Rhodospirillales	Acetobacteraceae	Acetobacter	Acetobacter pasteurianus
NC_013211.1	pAPA01-020	182940	circular	Acetobacter pasteurianus IFO 3283-01	Bacteria	Proteobacteria	Alphaproteobacteria	Rhodospirillales	Acetobacteraceae	Acetobacter	Acetobacter pasteurianus
NC_013212.1	pAPA01-030	49961	circular	Acetobacter pasteurianus IFO 3283-01	Bacteria	Proteobacteria	Alphaproteobacteria	Rhodospirillales	Acetobacteraceae	Acetobacter	Acetobacter pasteurianus
NC_013213.1	pAPA01-040	3204	circular	Acetobacter pasteurianus IFO 3283-01	Bacteria	Proteobacteria	Alphaproteobacteria	Rhodospirillales	Acetobacteraceae	Acetobacter	Acetobacter pasteurianus
NC_013214.1	pAPA01-050	3035	circular	Acetobacter pasteurianus IFO 3283-01	Bacteria	Proteobacteria	Alphaproteobacteria	Rhodospirillales	Acetobacteraceae	Acetobacter	Acetobacter pasteurianus
NC_013215.1	pAPA01-060	1815	circular	Acetobacter pasteurianus IFO 3283-01	Bacteria	Proteobacteria	Alphaproteobacteria	Rhodospirillales	Acetobacteraceae	Acetobacter	Acetobacter pasteurianus
NC_013224.1	pDRET01	45263	circular	Desulfohalobium retbaense DSM 5692	Bacteria	Proteobacteria	Deltaproteobacteria	Desulfovibrionales	Desulfohalobiaceae	Desulfohalobium	Desulfohalobium retbaense
NC_013263.1	pEP36	35909	circular	Erwinia pyrifoliae Ep1/96	Bacteria	Proteobacteria	Gammaproteobacteria	Enterobacterales	Erwiniaceae	Erwinia	Erwinia pyrifoliae
NC_013264.1	pEP03	3070	circular	Erwinia pyrifoliae Ep1/96	Bacteria	Proteobacteria	Gammaproteobacteria	Enterobacterales	Erwiniaceae	Erwinia	Erwinia pyrifoliae
NC_013265.1	pEP05	4955	circular	Erwinia pyrifoliae Ep1/96	Bacteria	Proteobacteria	Gammaproteobacteria	Enterobacterales	Erwiniaceae	Erwinia	Erwinia pyrifoliae
NC_013277.1	pMMA2	10679	circular	Acinetobacter baumannii	Bacteria	Proteobacteria	Gammaproteobacteria	Pseudomonadales	Moraxellaceae	Acinetobacter	Acinetobacter baumannii
NC_013289.1	SAP015A	27068	circular	Staphylococcus aureus	Bacteria	Firmicutes	Bacilli	Bacillales	Staphylococcaceae	Staphylococcus	Staphylococcus aureus
NC_013290.1	pWBG750	20653	circular	Staphylococcus aureus	Bacteria	Firmicutes	Bacilli	Bacillales	Staphylococcaceae	Staphylococcus	Staphylococcus aureus
NC_013291.1	pWBG751	2473	circular	Staphylococcus aureus	Bacteria	Firmicutes	Bacilli	Bacillales	Staphylococcaceae	Staphylococcus	Staphylococcus aureus
NC_013292.1	pWBG752	24654	circular	Staphylococcus aureus	Bacteria	Firmicutes	Bacilli	Bacillales	Staphylococcaceae	Staphylococcus	Staphylococcus aureus
NC_013293.1	pWBG757	20730	circular	Staphylococcus aureus	Bacteria	Firmicutes	Bacilli	Bacillales	Staphylococcaceae	Staphylococcus	Staphylococcus aureus
NC_013294.1	SAP046A	27068	circular	Staphylococcus aureus	Bacteria	Firmicutes	Bacilli	Bacillales	Staphylococcaceae	Staphylococcus	Staphylococcus aureus
NC_013295.1	SAP046B	3125	circular	Staphylococcus aureus	Bacteria	Firmicutes	Bacilli	Bacillales	Staphylococcaceae	Staphylococcus	Staphylococcus aureus
NC_013296.1	SAP049A	25022	circular	Staphylococcus aureus	Bacteria	Firmicutes	Bacilli	Bacillales	Staphylococcaceae	Staphylococcus	Staphylococcus aureus
NC_013297.1	SAP049B	3125	circular	Staphylococcus aureus	Bacteria	Firmicutes	Bacilli	Bacillales	Staphylococcaceae	Staphylococcus	Staphylococcus aureus
NC_013298.1	SAP050A	27067	circular	Staphylococcus aureus	Bacteria	Firmicutes	Bacilli	Bacillales	Staphylococcaceae	Staphylococcus	Staphylococcus aureus
NC_013299.1	SAP051A	23059	circular	Staphylococcus aureus	Bacteria	Firmicutes	Bacilli	Bacillales	Staphylococcaceae	Staphylococcus	Staphylococcus aureus
NC_013300.1	SAP051B	3125	circular	Staphylococcus aureus	Bacteria	Firmicutes	Bacilli	Bacillales	Staphylococcaceae	Staphylococcus	Staphylococcus aureus
NC_013301.1	SAP053A	20672	circular	Staphylococcus aureus	Bacteria	Firmicutes	Bacilli	Bacillales	Staphylococcaceae	Staphylococcus	Staphylococcus aureus
NC_013302.1	SAP070A	3011	circular	Staphylococcus aureus	Bacteria	Firmicutes	Bacilli	Bacillales	Staphylococcaceae	Staphylococcus	Staphylococcus aureus
NC_013303.1	SAP072A	20653	circular	Staphylococcus aureus	Bacteria	Firmicutes	Bacilli	Bacillales	Staphylococcaceae	Staphylococcus	Staphylococcus aureus
NC_013304.1	SAP073A	20729	circular	Staphylococcus aureus	Bacteria	Firmicutes	Bacilli	Bacillales	Staphylococcaceae	Staphylococcus	Staphylococcus aureus
NC_013305.1	SAP078B	2415	circular	Staphylococcus aureus	Bacteria	Firmicutes	Bacilli	Bacillales	Staphylococcaceae	Staphylococcus	Staphylococcus aureus
NC_013306.1	SAP084A	4595	circular	Staphylococcus aureus	Bacteria	Firmicutes	Bacilli	Bacillales	Staphylococcaceae	Staphylococcus	Staphylococcus aureus
NC_013307.1	SAP085A	4439	circular	Staphylococcus aureus	Bacteria	Firmicutes	Bacilli	Bacillales	Staphylococcaceae	Staphylococcus	Staphylococcus aureus
NC_013308.1	SAP089A	4595	circular	Staphylococcus aureus	Bacteria	Firmicutes	Bacilli	Bacillales	Staphylococcaceae	Staphylococcus	Staphylococcus aureus
NC_013309.1	SAP093A	4439	circular	Staphylococcus aureus	Bacteria	Firmicutes	Bacilli	Bacillales	Staphylococcaceae	Staphylococcus	Staphylococcus aureus
NC_013310.1	SAP093B	1290	circular	Staphylococcus aureus	Bacteria	Firmicutes	Bacilli	Bacillales	Staphylococcaceae	Staphylococcus	Staphylococcus aureus
NC_013311.1	SAP094A	4439	circular	Staphylococcus aureus	Bacteria	Firmicutes	Bacilli	Bacillales	Staphylococcaceae	Staphylococcus	Staphylococcus aureus
NC_013312.1	SAP095B	4439	circular	Staphylococcus aureus	Bacteria	Firmicutes	Bacilli	Bacillales	Staphylococcaceae	Staphylococcus	Staphylococcus aureus
NC_013313.1	pWBG763	20730	circular	Staphylococcus aureus	Bacteria	Firmicutes	Bacilli	Bacillales	Staphylococcaceae	Staphylococcus	Staphylococcus aureus
NC_013314.1	SAP065A	2908	circular	Staphylococcus aureus	Bacteria	Firmicutes	Bacilli	Bacillales	Staphylococcaceae	Staphylococcus	Staphylococcus aureus
NC_013317.1	p5753cA	21806	circular	Enterococcus faecium	Bacteria	Firmicutes	Bacilli	Lactobacillales	Enterococcaceae	Enterococcus	Enterococcus faecium
NC_013318.1	SAP012A	27267	circular	Staphylococcus aureus	Bacteria	Firmicutes	Bacilli	Bacillales	Staphylococcaceae	Staphylococcus	Staphylococcus aureus
NC_013319.1	pI258	29254	circular	Staphylococcus aureus	Bacteria	Firmicutes	Bacilli	Bacillales	Staphylococcaceae	Staphylococcus	Staphylococcus aureus
NC_013320.1	SAP014A	50429	circular	Staphylococcus aureus	Bacteria	Firmicutes	Bacilli	Bacillales	Staphylococcaceae	Staphylococcus	Staphylococcus aureus
NC_013321.1	SAP017A	32650	circular	Staphylococcus aureus	Bacteria	Firmicutes	Bacilli	Bacillales	Staphylococcaceae	Staphylococcus	Staphylococcus aureus
NC_013322.1	SAP019A	27435	circular	Staphylococcus aureus	Bacteria	Firmicutes	Bacilli	Bacillales	Staphylococcaceae	Staphylococcus	Staphylococcus aureus
NC_013323.1	pCM05	33660	circular	Staphylococcus aureus	Bacteria	Firmicutes	Bacilli	Bacillales	Staphylococcaceae	Staphylococcus	Staphylococcus aureus
NC_013324.1	SAP027A	29646	circular	Staphylococcus aureus	Bacteria	Firmicutes	Bacilli	Bacillales	Staphylococcaceae	Staphylococcus	Staphylococcus aureus
NC_013325.1	pWBG745	38204	circular	Staphylococcus aureus	Bacteria	Firmicutes	Bacilli	Bacillales	Staphylococcaceae	Staphylococcus	Staphylococcus aureus
NC_013326.1	pWBG746	33702	circular	Staphylococcus aureus	Bacteria	Firmicutes	Bacilli	Bacillales	Staphylococcaceae	Staphylococcus	Staphylococcus aureus
NC_013327.1	pWBG749	38087	circular	Staphylococcus aureus	Bacteria	Firmicutes	Bacilli	Bacillales	Staphylococcaceae	Staphylococcus	Staphylococcus aureus
NC_013328.1	pWBG753	30047	circular	Staphylococcus aureus	Bacteria	Firmicutes	Bacilli	Bacillales	Staphylococcaceae	Staphylococcus	Staphylococcus aureus
NC_013329.1	pWBG758	38045	circular	Staphylococcus aureus	Bacteria	Firmicutes	Bacilli	Bacillales	Staphylococcaceae	Staphylococcus	Staphylococcus aureus
NC_013330.1	pWBG759	28384	circular	Staphylococcus aureus	Bacteria	Firmicutes	Bacilli	Bacillales	Staphylococcaceae	Staphylococcus	Staphylococcus aureus
NC_013331.1	SAP047A	28974	circular	Staphylococcus aureus	Bacteria	Firmicutes	Bacilli	Bacillales	Staphylococcaceae	Staphylococcus	Staphylococcus aureus
NC_013332.1	SAP052A	32445	circular	Staphylococcus aureus	Bacteria	Firmicutes	Bacilli	Bacillales	Staphylococcaceae	Staphylococcus	Staphylococcus aureus
NC_013333.1	SAP055A	20453	circular	Staphylococcus aureus	Bacteria	Firmicutes	Bacilli	Bacillales	Staphylococcaceae	Staphylococcus	Staphylococcus aureus
NC_013334.1	SAP057A	39308	circular	Staphylococcus aureus	Bacteria	Firmicutes	Bacilli	Bacillales	Staphylococcaceae	Staphylococcus	Staphylococcus aureus
NC_013335.1	SAP060A	22987	circular	Staphylococcus aureus	Bacteria	Firmicutes	Bacilli	Bacillales	Staphylococcaceae	Staphylococcus	Staphylococcus aureus
NC_013336.1	SAP060B	4498	circular	Staphylococcus aureus	Bacteria	Firmicutes	Bacilli	Bacillales	Staphylococcaceae	Staphylococcus	Staphylococcus aureus
NC_013337.1	SAP064A	30857	circular	Staphylococcus aureus	Bacteria	Firmicutes	Bacilli	Bacillales	Staphylococcaceae	Staphylococcus	Staphylococcus aureus
NC_013338.1	SAP068A	50500	circular	Staphylococcus aureus	Bacteria	Firmicutes	Bacilli	Bacillales	Staphylococcaceae	Staphylococcus	Staphylococcus aureus
NC_013339.1	SAP069A	42198	circular	Staphylococcus aureus	Bacteria	Firmicutes	Bacilli	Bacillales	Staphylococcaceae	Staphylococcus	Staphylococcus aureus
NC_013340.1	SAP076A	35114	circular	Staphylococcus aureus	Bacteria	Firmicutes	Bacilli	Bacillales	Staphylococcaceae	Staphylococcus	Staphylococcus aureus
NC_013341.1	SAP077B	13342	circular	Staphylococcus aureus	Bacteria	Firmicutes	Bacilli	Bacillales	Staphylococcaceae	Staphylococcus	Staphylococcus aureus
NC_013342.1	SAP079A	47322	circular	Staphylococcus aureus	Bacteria	Firmicutes	Bacilli	Bacillales	Staphylococcaceae	Staphylococcus	Staphylococcus aureus
NC_013343.1	SAP080A	43892	circular	Staphylococcus aureus	Bacteria	Firmicutes	Bacilli	Bacillales	Staphylococcaceae	Staphylococcus	Staphylococcus aureus
NC_013344.1	SAP082A	44116	circular	Staphylococcus aureus	Bacteria	Firmicutes	Bacilli	Bacillales	Staphylococcaceae	Staphylococcus	Staphylococcus aureus
NC_013345.1	SAP085B	3961	circular	Staphylococcus aureus	Bacteria	Firmicutes	Bacilli	Bacillales	Staphylococcaceae	Staphylococcus	Staphylococcus aureus
NC_013346.1	SAP087A	2396	circular	Staphylococcus aureus	Bacteria	Firmicutes	Bacilli	Bacillales	Staphylococcaceae	Staphylococcus	Staphylococcus aureus
NC_013347.1	pSK62	22694	circular	Staphylococcus aureus	Bacteria	Firmicutes	Bacilli	Bacillales	Staphylococcaceae	Staphylococcus	Staphylococcus aureus
NC_013348.1	pSK156	45052	circular	Staphylococcus aureus	Bacteria	Firmicutes	Bacilli	Bacillales	Staphylococcaceae	Staphylococcus	Staphylococcus aureus
NC_013349.1	SAP099B	16428	circular	Staphylococcus aureus	Bacteria	Firmicutes	Bacilli	Bacillales	Staphylococcaceae	Staphylococcus	Staphylococcus aureus
NC_013350.1	pWBG754	2241	circular	Staphylococcus aureus	Bacteria	Firmicutes	Bacilli	Bacillales	Staphylococcaceae	Staphylococcus	Staphylococcus aureus
NC_013351.1	SAP063A	26016	circular	Staphylococcus aureus	Bacteria	Firmicutes	Bacilli	Bacillales	Staphylococcaceae	Staphylococcus	Staphylococcus aureus
NC_013352.1	pSK76	23983	circular	Staphylococcus aureus	Bacteria	Firmicutes	Bacilli	Bacillales	Staphylococcaceae	Staphylococcus	Staphylococcus aureus
NC_013354.1	pO103	75546	circular	Escherichia coli O103:H2 str. 12009	Bacteria	Proteobacteria	Gammaproteobacteria	Enterobacterales	Enterobacteriaceae	Escherichia	Escherichia coli
NC_013356.1	pZA1001	53380	circular	Zymomonas mobilis subsp. mobilis NCIMB 11163	Bacteria	Proteobacteria	Alphaproteobacteria	Sphingomonadales	Sphingomonadaceae	Zymomonas	Zymomonas mobilis
NC_013357.1	pZA1002	40818	circular	Zymomonas mobilis subsp. mobilis NCIMB 11163	Bacteria	Proteobacteria	Alphaproteobacteria	Sphingomonadales	Sphingomonadaceae	Zymomonas	Zymomonas mobilis
NC_013358.1	pZA1003	4551	circular	Zymomonas mobilis subsp. mobilis NCIMB 11163	Bacteria	Proteobacteria	Alphaproteobacteria	Sphingomonadales	Sphingomonadaceae	Zymomonas	Zymomonas mobilis
NC_013362.1	pO26_2	63365	circular	Escherichia coli O26:H11 str. 11368	Bacteria	Proteobacteria	Gammaproteobacteria	Enterobacterales	Enterobacteriaceae	Escherichia	Escherichia coli
NC_013363.1	pO26_3	5686	circular	Escherichia coli O26:H11 str. 11368	Bacteria	Proteobacteria	Gammaproteobacteria	Enterobacterales	Enterobacteriaceae	Escherichia	Escherichia coli
NC_013365.1	pO111_1	204604	circular	Escherichia coli O111:H- str. 11128	Bacteria	Proteobacteria	Gammaproteobacteria	Enterobacterales	Enterobacteriaceae	Escherichia	Escherichia coli
NC_013366.1	pO111_3	77690	circular	Escherichia coli O111:H- str. 11128	Bacteria	Proteobacteria	Gammaproteobacteria	Enterobacterales	Enterobacteriaceae	Escherichia	Escherichia coli
NC_013367.1	pO111_4	8140	circular	Escherichia coli O111:H- str. 11128	Bacteria	Proteobacteria	Gammaproteobacteria	Enterobacterales	Enterobacteriaceae	Escherichia	Escherichia coli
NC_013368.1	pO111_5	6673	circular	Escherichia coli O111:H- str. 11128	Bacteria	Proteobacteria	Gammaproteobacteria	Enterobacterales	Enterobacteriaceae	Escherichia	Escherichia coli
NC_013369.1	pO26_1	85167	circular	Escherichia coli O26:H11 str. 11368	Bacteria	Proteobacteria	Gammaproteobacteria	Enterobacterales	Enterobacteriaceae	Escherichia	Escherichia coli
NC_013370.1	pO111_2	97897	circular	Escherichia coli O111:H- str. 11128	Bacteria	Proteobacteria	Gammaproteobacteria	Enterobacterales	Enterobacteriaceae	Escherichia	Escherichia coli
NC_013371.1	SAP008A	9968	circular	Staphylococcus sp. 693-2	Bacteria	Firmicutes	Bacilli	Bacillales	Staphylococcaceae	Staphylococcus	Staphylococcus sp. 693-2
NC_013372.1	SAP016A	43807	circular	Staphylococcus epidermidis	Bacteria	Firmicutes	Bacilli	Bacillales	Staphylococcaceae	Staphylococcus	Staphylococcus epidermidis
NC_013374.1	SAP045A	37564	circular	Staphylococcus epidermidis	Bacteria	Firmicutes	Bacilli	Bacillales	Staphylococcaceae	Staphylococcus	Staphylococcus epidermidis
NC_013375.2	SAP104A	3011	circular	Staphylococcus aureus SK6575	Bacteria	Firmicutes	Bacilli	Bacillales	Staphylococcaceae	Staphylococcus	Staphylococcus aureus
NC_013376.2	SAP104B	1552	circular	Staphylococcus aureus SK6575	Bacteria	Firmicutes	Bacilli	Bacillales	Staphylococcaceae	Staphylococcus	Staphylococcus aureus
NC_013377.1	SAP105A	26236	circular	Staphylococcus epidermidis	Bacteria	Firmicutes	Bacilli	Bacillales	Staphylococcaceae	Staphylococcus	Staphylococcus epidermidis
NC_013378.1	SAP105B	16775	circular	Staphylococcus epidermidis	Bacteria	Firmicutes	Bacilli	Bacillales	Staphylococcaceae	Staphylococcus	Staphylococcus epidermidis
NC_013379.2	SAP106A	38556	circular	Staphylococcus epidermidis	Bacteria	Firmicutes	Bacilli	Bacillales	Staphylococcaceae	Staphylococcus	Staphylococcus epidermidis
NC_013380.1	SAP106B	8435	circular	Staphylococcus epidermidis	Bacteria	Firmicutes	Bacilli	Bacillales	Staphylococcaceae	Staphylococcus	Staphylococcus epidermidis
NC_013381.1	SAP107A	42623	circular	Staphylococcus epidermidis	Bacteria	Firmicutes	Bacilli	Bacillales	Staphylococcaceae	Staphylococcus	Staphylococcus epidermidis
NC_013382.1	SAP107B	10445	circular	Staphylococcus epidermidis	Bacteria	Firmicutes	Bacilli	Bacillales	Staphylococcaceae	Staphylococcus	Staphylococcus epidermidis
NC_013383.1	SAP110A	24711	circular	Staphylococcus epidermidis	Bacteria	Firmicutes	Bacilli	Bacillales	Staphylococcaceae	Staphylococcus	Staphylococcus epidermidis
NC_013384.1	SAP110B	6794	circular	Staphylococcus epidermidis	Bacteria	Firmicutes	Bacilli	Bacillales	Staphylococcaceae	Staphylococcus	Staphylococcus epidermidis
NC_013386.1	pADEG01	27830	circular	Ammonifex degensii KC4	Bacteria	Firmicutes	Clostridia	Thermoanaerobacterales	Thermoanaerobacteraceae	Ammonifex	Ammonifex degensii
NC_013387.1	SAP018A	32487	circular	Staphylococcus sp. CDC25	Bacteria	Firmicutes	Bacilli	Bacillales	Staphylococcaceae	Staphylococcus	Staphylococcus sp. CDC25
NC_013388.1	SAP018B	8226	circular	Staphylococcus sp. CDC25	Bacteria	Firmicutes	Bacilli	Bacillales	Staphylococcaceae	Staphylococcus	Staphylococcus sp. CDC25
NC_013389.1	SAP108A	24518	circular	Staphylococcus epidermidis	Bacteria	Firmicutes	Bacilli	Bacillales	Staphylococcaceae	Staphylococcus	Staphylococcus epidermidis
NC_013390.1	SAP108B	6206	circular	Staphylococcus epidermidis	Bacteria	Firmicutes	Bacilli	Bacillales	Staphylococcaceae	Staphylococcus	Staphylococcus epidermidis
NC_013391.1	SAP108C	4572	circular	Staphylococcus epidermidis	Bacteria	Firmicutes	Bacilli	Bacillales	Staphylococcaceae	Staphylococcus	Staphylococcus epidermidis
NC_013392.2	SAP108D	2422	circular	Staphylococcus epidermidis	Bacteria	Firmicutes	Bacilli	Bacillales	Staphylococcaceae	Staphylococcus	Staphylococcus epidermidis
NC_013393.1	pSK105	23263	circular	Staphylococcus epidermidis	Bacteria	Firmicutes	Bacilli	Bacillales	Staphylococcaceae	Staphylococcus	Staphylococcus epidermidis
NC_013394.1	pSK103	4607	circular	Staphylococcus epidermidis	Bacteria	Firmicutes	Bacilli	Bacillales	Staphylococcaceae	Staphylococcus	Staphylococcus epidermidis
NC_013395.1	pSK108	2418	circular	Staphylococcus epidermidis	Bacteria	Firmicutes	Bacilli	Bacillales	Staphylococcaceae	Staphylococcus	Staphylococcus epidermidis
NC_013408.1	pMETVU01	10704	circular	Methanocaldococcus vulcanius M7	Archaea	Euryarchaeota	Methanococci	Methanococcales	Methanocaldococcaceae	Methanocaldococcus	Methanocaldococcus vulcanius
NC_013409.1	pMETVU02	4704	circular	Methanocaldococcus vulcanius M7	Archaea	Euryarchaeota	Methanococci	Methanococcales	Methanocaldococcaceae	Methanocaldococcus	Methanocaldococcus vulcanius
NC_013417.1	pTSC2	7516	circular	Streptomyces sp. x3	Bacteria	Actinobacteria	Actinobacteria	Streptomycetales	Streptomycetaceae	Streptomyces	Streptomyces sp. x3
NC_013419.1	pBPLAN	3448	circular	Blattabacterium sp. (Periplaneta americana) str. BPLAN	Bacteria	Bacteroidetes	Flavobacteriia	Flavobacteriales	Blattabacteriaceae	Blattabacterium	Blattabacterium sp. (Periplaneta americana)
NC_013442.1	pGBRO01	81410	circular	Gordonia bronchialis DSM 43247	Bacteria	Actinobacteria	Actinobacteria	Corynebacteriales	Gordoniaceae	Gordonia	Gordonia bronchialis
NC_013448.1	pYS1	4326	circular	Nocardia aobensis	Bacteria	Actinobacteria	Actinobacteria	Corynebacteriales	Nocardiaceae	Nocardia	Nocardia aobensis
NC_013449.1	pCQ3	85518	circular	Streptomyces sp. W9	Bacteria	Actinobacteria	Actinobacteria	Streptomycetales	Streptomycetaceae	Streptomyces	Streptomyces sp. W9
NC_013451.1	pAVY	1442	circular	Staphylococcus aureus subsp. aureus ED98	Bacteria	Firmicutes	Bacilli	Bacillales	Staphylococcaceae	Staphylococcus	Staphylococcus aureus
NC_013452.1	pT181	4440	circular	Staphylococcus aureus subsp. aureus ED98	Bacteria	Firmicutes	Bacilli	Bacillales	Staphylococcaceae	Staphylococcus	Staphylococcus aureus
NC_013453.1	pAVX	17256	circular	Staphylococcus aureus subsp. aureus ED98	Bacteria	Firmicutes	Bacilli	Bacillales	Staphylococcaceae	Staphylococcus	Staphylococcus aureus
NC_013500.1	pMbo4.6	4658	circular	Moraxella bovis	Bacteria	Proteobacteria	Gammaproteobacteria	Pseudomonadales	Moraxellaceae	Moraxella	Moraxella bovis
NC_013502.1	pRMAR01	125133	circular	Rhodothermus marinus DSM 4252	Bacteria	Bacteroidetes	-	Bacteroidetes Order II. Incertae sedis	Rhodothermaceae	Rhodothermus	Rhodothermus marinus
NC_013503.1	pMAS2027	42644	circular	Escherichia coli	Bacteria	Proteobacteria	Gammaproteobacteria	Enterobacterales	Enterobacteriaceae	Escherichia	Escherichia coli
NC_013505.1	p9785L	25652	circular	Lactobacillus johnsonii FI9785	Bacteria	Firmicutes	Bacilli	Lactobacillales	Lactobacillaceae	Lactobacillus	Lactobacillus johnsonii
NC_013506.1	pMMCU2	10270	circular	Acinetobacter baumannii	Bacteria	Proteobacteria	Gammaproteobacteria	Pseudomonadales	Moraxellaceae	Acinetobacter	Acinetobacter baumannii
NC_013507.1	pEntH10407	67094	circular	Escherichia coli ETEC H10407	Bacteria	Proteobacteria	Gammaproteobacteria	Enterobacterales	Enterobacteriaceae	Escherichia	Escherichia coli
NC_013509.1	pEIB202	43703	circular	Edwardsiella tarda EIB202	Bacteria	Proteobacteria	Gammaproteobacteria	Enterobacterales	Hafniaceae	Edwardsiella	Edwardsiella tarda
NC_013513.1	pAMI3	5575	circular	Paracoccus aminophilus	Bacteria	Proteobacteria	Alphaproteobacteria	Rhodobacterales	Rhodobacteraceae	Paracoccus	Paracoccus aminophilus
NC_013514.1	pAMbeta1	27815	circular	Enterococcus faecalis	Bacteria	Firmicutes	Bacilli	Lactobacillales	Enterococcaceae	Enterococcus	Enterococcus faecalis
NC_013516.1	pSMON01	10702	circular	Streptobacillus moniliformis DSM 12112	Bacteria	Fusobacteria	Fusobacteriia	Fusobacteriales	Leptotrichiaceae	Streptobacillus	Streptobacillus moniliformis
NC_013518.1	pSTERM01	54160	circular	Sebaldella termitidis ATCC 33386	Bacteria	Fusobacteria	Fusobacteriia	Fusobacteriales	Leptotrichiaceae	Sebaldella	Sebaldella termitidis
NC_013519.1	pSTERM02	13648	circular	Sebaldella termitidis ATCC 33386	Bacteria	Fusobacteria	Fusobacteriia	Fusobacteriales	Leptotrichiaceae	Sebaldella	Sebaldella termitidis
NC_013531.1	pXCEL01	88604	circular	Xylanimonas cellulosilytica DSM 15894	Bacteria	Actinobacteria	Actinobacteria	Micrococcales	Promicromonosporaceae	Xylanimonas	Xylanimonas cellulosilytica
NC_013533.1	pBEE99	80600	circular	Enterococcus faecalis	Bacteria	Firmicutes	Bacilli	Lactobacillales	Enterococcaceae	Enterococcus	Enterococcus faecalis
NC_013534.1	pPZZ84	6817	circular	Bacillus pumilus	Bacteria	Firmicutes	Bacilli	Bacillales	Bacillaceae	Bacillus	Bacillus pumilus
NC_013536.1	pSN	2272	circular	Haloterrigena thermotolerans	Archaea	Euryarchaeota	Halobacteria	Natrialbales	Natrialbaceae	Haloterrigena	Haloterrigena thermotolerans
NC_013537.1	pPL1	6704	circular	Bacillus subtilis	Bacteria	Firmicutes	Bacilli	Bacillales	Bacillaceae	Bacillus	Bacillus subtilis
NC_013538.1	pC1	5841	circular	Nocardia sp. C-14-1	Bacteria	Actinobacteria	Actinobacteria	Corynebacteriales	Nocardiaceae	Nocardia	Nocardia sp. C-14-1
NC_013539.1	pPCZ1	4738	circular	Planococcus sp. ZOYM	Bacteria	Firmicutes	Bacilli	Bacillales	Planococcaceae	Planococcus	Planococcus sp. ZOYM
NC_013540.1	pPCZ2	7975	circular	Planococcus sp. ZOYM	Bacteria	Firmicutes	Bacilli	Bacillales	Planococcaceae	Planococcus	Planococcus sp. ZOYM
NC_013541.1	pLP2140	2140	circular	Lactobacillus plantarum	Bacteria	Firmicutes	Bacilli	Lactobacillales	Lactobacillaceae	Lactobacillus	Lactobacillus plantarum
NC_013542.1	pKF3-70	70057	circular	Klebsiella pneumoniae	Bacteria	Proteobacteria	Gammaproteobacteria	Enterobacterales	Enterobacteriaceae	Klebsiella	Klebsiella pneumoniae
NC_013543.1	pCD01	19882	circular	Lactobacillus paracasei subsp. paracasei	Bacteria	Firmicutes	Bacilli	Lactobacillales	Lactobacillaceae	Lactobacillus	Lactobacillus paracasei
NC_013544.1	pCD02	8554	circular	Lactobacillus paracasei subsp. paracasei	Bacteria	Firmicutes	Bacilli	Lactobacillales	Lactobacillaceae	Lactobacillus	Lactobacillus paracasei
NC_013545.1	pSmeSM11a	144170	circular	Sinorhizobium meliloti	Bacteria	Proteobacteria	Alphaproteobacteria	Rhizobiales	Rhizobiaceae	Sinorhizobium	Sinorhizobium meliloti
NC_013546.1	p11745	5486	circular	Actinobacillus pleuropneumoniae	Bacteria	Proteobacteria	Gammaproteobacteria	Pasteurellales	Pasteurellaceae	Actinobacillus	Actinobacillus pleuropneumoniae
NC_013547.1	pAL226	9897	circular	Helicobacter pylori	Bacteria	Proteobacteria	Epsilonproteobacteria	Campylobacterales	Helicobacteraceae	Helicobacter	Helicobacter pylori
NC_013548.1	pRPSZY	2306	circular	Rhodopseudomonas palustris	Bacteria	Proteobacteria	Alphaproteobacteria	Rhizobiales	Bradyrhizobiaceae	Rhodopseudomonas	Rhodopseudomonas palustris
NC_013549.1	pleu-BTg	6521	circular	Buchnera aphidicola	Bacteria	Proteobacteria	Gammaproteobacteria	Enterobacterales	Erwiniaceae	Buchnera	Buchnera aphidicola
NC_013550.1	pBORa53	17334	circular	Staphylococcus aureus	Bacteria	Firmicutes	Bacilli	Bacillales	Staphylococcaceae	Staphylococcus	Staphylococcus aureus
NC_013551.1	pSK11B	13332	circular	Lactococcus lactis	Bacteria	Firmicutes	Bacilli	Lactobacillales	Streptococcaceae	Lactococcus	Lactococcus lactis
NC_013589.1	pColE1-H22	5159	circular	Escherichia coli	Bacteria	Proteobacteria	Gammaproteobacteria	Enterobacterales	Enterobacteriaceae	Escherichia	Escherichia coli
NC_013596.1	pSROS01	28204	circular	Streptosporangium roseum DSM 43021	Bacteria	Actinobacteria	Actinobacteria	Streptosporangiales	Streptosporangiaceae	Streptosporangium	Streptosporangium roseum
NC_013636.1	pSM327	6114	circular	Pseudoalteromonas sp. BSi20327	Bacteria	Proteobacteria	Gammaproteobacteria	Alteromonadales	Pseudoalteromonadaceae	Pseudoalteromonas	Pseudoalteromonas sp. BSi20327
NC_013652.1	pPM18	2330	circular	Escherichia coli	Bacteria	Proteobacteria	Gammaproteobacteria	Enterobacterales	Enterobacteriaceae	Escherichia	Escherichia coli
NC_013653.1	pPR9	41715	circular	Staphylococcus aureus	Bacteria	Firmicutes	Bacilli	Bacillales	Staphylococcaceae	Staphylococcus	Staphylococcus aureus
NC_013655.1	pECSF1	122345	circular	Escherichia coli SE15	Bacteria	Proteobacteria	Gammaproteobacteria	Enterobacterales	Enterobacteriaceae	Escherichia	Escherichia coli
NC_013657.1	pKF147A	37510	circular	Lactococcus lactis subsp. lactis KF147	Bacteria	Firmicutes	Bacilli	Lactobacillales	Streptococcaceae	Lactococcus	Lactococcus lactis
NC_013667.2	pWTY27	14288	circular	Streptomyces sp. Y27	Bacteria	Actinobacteria	Actinobacteria	Streptomycetales	Streptomycetaceae	Streptomyces	Streptomyces sp. Y27
NC_013717.1	pCROD1	54449	circular	Citrobacter rodentium ICC168	Bacteria	Proteobacteria	Gammaproteobacteria	Enterobacterales	Enterobacteriaceae	Citrobacter	Citrobacter rodentium
NC_013718.1	pCROD2	39265	circular	Citrobacter rodentium ICC168	Bacteria	Proteobacteria	Gammaproteobacteria	Enterobacterales	Enterobacteriaceae	Citrobacter	Citrobacter rodentium
NC_013719.1	pCROD3	3910	circular	Citrobacter rodentium ICC168	Bacteria	Proteobacteria	Gammaproteobacteria	Enterobacterales	Enterobacteriaceae	Citrobacter	Citrobacter rodentium
NC_013726.1	pCGR2	24235	circular	Corynebacterium glutamicum	Bacteria	Actinobacteria	Actinobacteria	Corynebacteriales	Corynebacteriaceae	Corynebacterium	Corynebacterium glutamicum
NC_013727.1	pEG356	70275	circular	Shigella sonnei	Bacteria	Proteobacteria	Gammaproteobacteria	Enterobacterales	Enterobacteriaceae	Shigella	Shigella sonnei
NC_013728.1	pO26-CRL	111481	circular	Escherichia coli O26:H-	Bacteria	Proteobacteria	Gammaproteobacteria	Enterobacterales	Enterobacteriaceae	Escherichia	Escherichia coli
NC_013742.1	pArcpr01	2801	circular	Archaeoglobus profundus DSM 5631	Archaea	Euryarchaeota	Archaeoglobi	Archaeoglobales	Archaeoglobaceae	Archaeoglobus	Archaeoglobus profundus
NC_013744.1	pHTUR01	698495	circular	Haloterrigena turkmenica DSM 5511	Archaea	Euryarchaeota	Halobacteria	Natrialbales	Natrialbaceae	Haloterrigena	Haloterrigena turkmenica
NC_013745.1	pHTUR02	413648	circular	Haloterrigena turkmenica DSM 5511	Archaea	Euryarchaeota	Halobacteria	Natrialbales	Natrialbaceae	Haloterrigena	Haloterrigena turkmenica
NC_013746.1	pHTUR03	180781	circular	Haloterrigena turkmenica DSM 5511	Archaea	Euryarchaeota	Halobacteria	Natrialbales	Natrialbaceae	Haloterrigena	Haloterrigena turkmenica
NC_013747.1	pHTUR04	171943	circular	Haloterrigena turkmenica DSM 5511	Archaea	Euryarchaeota	Halobacteria	Natrialbales	Natrialbaceae	Haloterrigena	Haloterrigena turkmenica
NC_013748.1	pHTUR05	71062	circular	Haloterrigena turkmenica DSM 5511	Archaea	Euryarchaeota	Halobacteria	Natrialbales	Natrialbaceae	Haloterrigena	Haloterrigena turkmenica
NC_013749.1	pHTUR06	15815	circular	Haloterrigena turkmenica DSM 5511	Archaea	Euryarchaeota	Halobacteria	Natrialbales	Natrialbaceae	Haloterrigena	Haloterrigena turkmenica
NC_013767.1	pLM5578	77054	circular	Listeria monocytogenes 08-5578	Bacteria	Firmicutes	Bacilli	Bacillales	Listeriaceae	Listeria	Listeria monocytogenes
NC_013770.1	pLD8501	26615	circular	Sulfolobus islandicus L.D.8.5	Archaea	Crenarchaeota	Thermoprotei	Sulfolobales	Sulfolobaceae	Sulfolobus	Sulfolobus islandicus
NC_013775.1	pPHDP10	9631	circular	Photobacterium damselae subsp. piscicida	Bacteria	Proteobacteria	Gammaproteobacteria	Vibrionales	Vibrionaceae	Photobacterium	Photobacterium damselae
NC_013776.1	pSRD192	2334	circular	Selenomonas ruminantium	Bacteria	Firmicutes	Negativicutes	Selenomonadales	Selenomonadaceae	Selenomonas	Selenomonas ruminantium
NC_013777.1	pSSVi	5740	circular	Sulfolobus solfataricus P2	Archaea	Crenarchaeota	Thermoprotei	Sulfolobales	Sulfolobaceae	Sulfolobus	Sulfolobus solfataricus
NC_013779.1	pSQ10	18219	circular	Nocardiopsis sp. 90127	Bacteria	Actinobacteria	Actinobacteria	Streptosporangiales	Nocardiopsaceae	Nocardiopsis	Nocardiopsis sp. 90127
NC_013780.1	pAH3680	3680	circular	Aeromonas hydrophila	Bacteria	Proteobacteria	Gammaproteobacteria	Aeromonadales	Aeromonadaceae	Aeromonas	Aeromonas hydrophila
NC_013781.1	PPN500	27653	circular	Polysphondylium pallidum	Eukaryota	-	-	Dictyosteliida	-	Polysphondylium	Polysphondylium pallidum
NC_013782.1	pEC14-9	3071	circular	Escherichia coli	Bacteria	Proteobacteria	Gammaproteobacteria	Enterobacterales	Enterobacteriaceae	Escherichia	Escherichia coli
NC_013783.1	pAR141	1594	circular	Lactococcus lactis subsp. lactis	Bacteria	Firmicutes	Bacilli	Lactobacillales	Streptococcaceae	Lactococcus	Lactococcus lactis
NC_013784.1	pZZM401	37066	circular	Zymomonas mobilis subsp. mobilis ZM4 = ATCC 31821	Bacteria	Proteobacteria	Alphaproteobacteria	Sphingomonadales	Sphingomonadaceae	Zymomonas	Zymomonas mobilis
NC_013785.1	pZZM402	33915	circular	Zymomonas mobilis subsp. mobilis ZM4 = ATCC 31821	Bacteria	Proteobacteria	Alphaproteobacteria	Sphingomonadales	Sphingomonadaceae	Zymomonas	Zymomonas mobilis
NC_013786.1	pZZM403	32801	circular	Zymomonas mobilis subsp. mobilis ZM4 = ATCC 31821	Bacteria	Proteobacteria	Alphaproteobacteria	Sphingomonadales	Sphingomonadaceae	Zymomonas	Zymomonas mobilis
NC_013787.1	pZZM404	32400	circular	Zymomonas mobilis subsp. mobilis ZM4 = ATCC 31821	Bacteria	Proteobacteria	Alphaproteobacteria	Sphingomonadales	Sphingomonadaceae	Zymomonas	Zymomonas mobilis
NC_013788.1	pZZM405	30952	circular	Zymomonas mobilis subsp. mobilis ZM4 = ATCC 31821	Bacteria	Proteobacteria	Alphaproteobacteria	Sphingomonadales	Sphingomonadaceae	Zymomonas	Zymomonas mobilis
NC_013789.1	pXY3	2968	circular	Lactobacillus plantarum	Bacteria	Firmicutes	Bacilli	Lactobacillales	Lactobacillaceae	Lactobacillus	Lactobacillus plantarum
NC_013792.1	pBpOF4-01	285222	circular	Bacillus pseudofirmus OF4	Bacteria	Firmicutes	Bacilli	Bacillales	Bacillaceae	Bacillus	Bacillus pseudofirmus
[truncated: 7,185 more rows]
