# Supplementary material for: Global Map of Specialized Metabolites Encoded in Prokaryotic Plasmids
Source: Microbiol Spectr. 2023 Jun 13;11(4):e01523-23. doi: 10.1128/spectrum.01523-23 (PMC10434180; doi:10.1128/spectrum.01523-23)
Supplement: Supplemental File 2 — File S2. Download spectrum.01523-23-s0002.xlsx, XLSX file, 0.1 MB [file spectrum.01523-23-s0002.xlsx]

## Sheet: Hoja1
Supplementary File 2. Number of BGCs encoded within each plasmid used in this study and classification of plasmids in PTUs
Plasmid accession	nº BGCs (total)	Others	RiPPs	NRPS	PKS-NRP_Hybrids	PKSother	PKSI	Terpene	Saccharides	TaxSpecies	Plasmid name	PTU (Redondo-Salvo et al., 2020)	Host range (Redondo-Salvo et al., 2020)	Plasmid size (bp)	Sum of BGCs sizes (bp)	Plasmid size encoding BGCs (%)
NC_016113.1	16	6	1	3	0	1	3	2	0	Streptomyces cattleya	pSCAT	-	-	1809491	682373	37.7108
NC_017585.1	15	7	0	2	0	1	3	2	0	Streptomyces cattleya	pSCATT	-	-	1812548	687669	37.9394
NC_017589.1	8	3	2	1	1	1	0	0	0	Ralstonia solanacearum	CMR15_mp	PTU-Bur3	I	1959334	285021	14.5468
NZ_CP016560.1	8	5	1	0	0	0	0	2	0	Streptomyces clavuligerus	pSCL4	-	-	707056	247458	34.9984
NC_003296.1	7	3	1	2	1	0	0	0	0	Ralstonia solanacearum	pGMI1000MP	PTU-Bur3	I	2094509	263527	12.5818
NC_021745.1	7	3	1	2	1	0	0	0	0	Ralstonia solanacearum	megaplasmid	PTU-Bur3	I	2089828	286320	13.7006
NZ_CP009763.1	7	3	1	2	1	0	0	0	0	Ralstonia solanacearum	unnamed	PTU-Bur3	I	1936579	310575	16.0373
NZ_CP012182.1	7	5	0	1	0	1	0	0	0	Pseudonocardia sp. EC080610-09	pBCI2-1	-	-	874997	235337	26.8957
NZ_CP015116.1	7	3	1	2	1	0	0	0	0	Ralstonia solanacearum	unnamed	PTU-Bur3	I	2093441	311297	14.8701
NZ_CP016555.1	7	3	1	2	1	0	0	0	0	Ralstonia solanacearum	plas1	PTU-Bur3	I	2075659	309973	14.9337
NZ_CP016613.1	7	3	1	2	1	0	0	0	0	Ralstonia solanacearum	unnamed1	PTU-Bur3	I	2000873	310279	15.5072
NZ_CP016905.1	7	3	1	0	3	0	0	0	0	Ralstonia solanacearum	unnamed1	PTU-Bur3	I	2145732	352906	16.4469
NZ_CP016915.1	7	3	1	2	1	0	0	0	0	Ralstonia solanacearum	unnamed	PTU-Bur3	I	2061090	272708	13.2313
NZ_LN868939.1	7	2	0	1	0	1	2	1	0	Nocardia farcinica	2	-	-	2657929	372039	13.9973
NC_013855.1	6	2	3	1	0	0	0	0	0	Azospirillum lipoferum	pAB510a	-	-	1455109	275130	18.9079
NC_014309.1	6	2	1	1	1	1	0	0	0	Ralstonia solanacearum	RCFBPv3_mp	PTU-Bur3	I	2163376	284741	13.1619
NC_014310.1	6	3	2	1	0	0	0	0	0	Ralstonia solanacearum	mpPSI07	PTU-Bur3	I	2085000	251110	12.0436
NC_017575.1	6	1	1	2	1	1	0	0	0	Ralstonia solanacearum	megaplasmid	PTU-Bur3	I	1949172	287002	14.7243
NC_017958.1	6	1	3	2	0	0	0	0	0	Tistrella mobilis	pTM3	-	-	1126962	213307	18.9276
NZ_CP012185.1	6	4	0	1	0	1	0	0	0	Pseudonocardia sp. EC080619-01	pBCI1-2	-	-	850061	216225	25.4364
NZ_CP012688.1	6	1	1	1	2	0	1	0	0	Ralstonia solanacearum	unnamed	PTU-Bur3	I	1999545	293485	14.6776
NZ_CP015851.1	6	2	1	2	1	0	0	0	0	Ralstonia solanacearum	unnamed	PTU-Bur3	I	1907366	291322	15.2735
NZ_CP021449.1	6	3	1	1	1	0	0	0	0	Ralstonia solanacearum	pSEPPX05	PTU-Bur3	I	2066085	250350	12.1171
NC_007974.2	5	2	1	0	0	0	0	2	0	Cupriavidus metallidurans	megaplasmid	-	-	2580084	116898	4.53078
NC_014718.1	5	2	0	3	0	0	0	0	0	Paraburkholderia rhizoxinica	pBRH01	-	-	822304	498371	60.6067
NC_021289.1	5	2	1	1	0	0	0	1	0	Burkholderia sp. RPE64	p1	-	-	1275199	179524	14.0781
NZ_CP007513.1	5	1	2	2	0	0	0	0	0	Bacillus bombysepticus	pBb	-	-	577809	212464	36.7706
NZ_CP012940.1	5	1	1	1	1	1	0	0	0	Ralstonia solanacearum	unnamed	PTU-Bur3	I	1932001	278730	14.427
NZ_CP012944.1	5	1	1	1	1	1	0	0	0	Ralstonia solanacearum	unnamed	PTU-Bur3	I	2069788	301989	14.5903
NZ_CP013053.1	5	2	2	1	0	0	0	0	0	Sinorhizobium americanum	B	-	-	547106	109178	19.9555
NZ_CP013109.1	5	1	2	1	1	0	0	0	0	Sinorhizobium americanum	B	-	-	586526	145367	24.7844
NZ_CP023068.1	5	2	2	1	0	0	0	0	0	Ensifer sojae	pSJ05684b	-	-	2011513	109336	5.43551
NZ_CP023072.1	5	3	1	0	0	0	0	1	0	Sinorhizobium fredii	pSF83666a	PTU-Rhi8	II	742947	110714	14.902
NC_012520.1	4	0	0	4	0	0	0	0	0	Rhodococcus opacus	pROB01	-	-	558192	159651	28.6014
NC_014533.1	4	1	1	1	1	0	0	0	0	Cyanothece sp. PCC 7822	Cy782201	-	-	879545	202674	23.0431
NC_015727.1	4	2	2	0	0	0	0	0	0	Cupriavidus necator	pBB1	-	-	1499175	74193	4.94892
NC_016586.1	4	3	0	1	0	0	0	0	0	Azospirillum lipoferum	AZO_p2	-	-	750123	103892	13.85
NC_016815.1	4	0	4	0	0	0	0	0	0	Sinorhizobium fredii	pSfHH103e	-	-	2096125	77053	3.67597
NC_017957.2	4	0	3	1	0	0	0	0	0	Tistrella mobilis	pTM1	-	-	692456	83140	12.0065
NC_020062.1	4	1	1	2	0	0	0	0	0	Rhizobium tropici	pRtrCIAT899c	-	-	2083197	111945	5.37371
NZ_CP006880.1	4	1	2	0	1	0	0	0	0	Rhizobium gallicum	pRgalR602c	-	-	2466951	105361	4.2709
NZ_CP007795.1	4	2	0	2	0	0	0	0	0	Azospirillum brasilense	AbAZ39_p2	-	-	933960	141064	15.1039
NZ_CP010090.1	4	1	2	1	0	0	0	0	0	Bacillus thuringiensis	pBMB426	-	-	426282	170506	39.9984
NZ_CP011152.1	4	0	2	1	1	0	0	0	0	Bacillus cereus	pRML04	-	-	591110	199726	33.7883
NZ_CP011154.1	4	0	2	1	1	0	0	0	0	Bacillus cereus	pRML05	-	-	591112	200692	33.9516
NZ_CP011665.1	4	2	1	0	0	0	1	0	0	Streptomyces sp. Mg1	pSMg1-1	-	-	529571	89976	16.9904
NZ_CP012916.1	4	2	0	2	0	0	0	0	0	Azospirillum brasilense	ABSP7_p2	-	-	819020	145950	17.8201
NZ_CP013104.1	4	0	3	1	0	0	0	0	0	Paraburkholderia caribensis	1	-	-	2011268	96261	4.78609
NZ_CP014703.1	4	2	1	1	0	0	0	0	0	Ralstonia solanacearum	unnamed	PTU-Bur3	I	1883432	103508	5.49571
NZ_CP015881.1	4	2	2	0	0	0	0	0	0	Ensifer adhaerens	pCasidaAA	-	-	1736943	67191	3.86835
NZ_CP017105.1	4	1	3	0	0	0	0	0	0	Rhizobium gallicum	pRgalIE4872d	-	-	2388366	53940	2.25845
NZ_CP017574.1	4	0	2	2	0	0	0	0	0	Bacillus thuringiensis	PSCG364	-	-	364037	83307	22.8842
NZ_CP021830.1	4	3	1	0	0	0	0	0	0	Sinorhizobium meliloti	psymA	PTU-Rhi2	I	1484605	77309	5.20738
NZ_CP022669.1	4	3	1	0	0	0	0	0	0	Rhizobium leguminosarum	pPR4	-	-	327451	71265	21.7636
NZ_CP023064.1	4	1	2	0	1	0	0	0	0	Sinorhizobium sp. CCBAU 05631	pSS05631b	-	-	1501701	81167	5.405
NZ_CP023065.1	4	2	1	0	0	0	0	1	0	Sinorhizobium sp. CCBAU 05631	pSS05631a	PTU-Rhi8	II	742373	69790	9.40093
NZ_CP023069.1	4	2	1	0	0	0	0	1	0	Ensifer sojae	pSJ05684a	-	-	410255	69688	16.9865
NC_004041.2	3	0	2	0	0	1	0	0	0	Rhizobium etli	symbiotic plasmid p42d	PTU-Rhi7	II	371254	73474	19.7908
NC_010625.1	3	0	2	1	0	0	0	0	0	Paraburkholderia phymatum	pBPHY01	-	-	1904893	92368	4.84899
NC_012811.1	3	1	1	0	0	1	0	0	0	Methylobacterium extorquens	megaplasmid	-	-	1261460	78192	6.19853
NC_014258.1	3	2	0	0	0	0	0	1	0	Pantoea vagans	pPag3	-	-	529676	56556	10.6775
NC_014838.1	3	1	0	0	0	0	0	2	0	Pantoea sp. At-9b	pPAT9B01	-	-	793953	64538	8.12869
NC_016594.1	3	0	1	0	0	0	0	2	0	Azospirillum brasilense	AZOBR_p1	-	-	1766028	65673	3.71868
NC_017323.1	3	1	2	0	0	0	0	0	0	Sinorhizobium meliloti	pSINMEB02	PTU-Rhi1	II	1690594	55343	3.27358
NC_017326.1	3	1	2	0	0	0	0	0	0	Sinorhizobium meliloti	pSmeSM11d	PTU-Rhi1	II	1632395	55343	3.39029
NC_019746.1	3	0	1	0	2	0	0	0	0	Gloeocapsa sp. PCC 7428	pGLO7428.01	-	-	204466	154395	75.5113
NC_019848.2	3	1	2	0	0	0	0	0	0	Sinorhizobium meliloti	pRmeGR4c	PTU-Rhi2	I	1417907	48753	3.43838
NC_019849.2	3	1	2	0	0	0	0	0	0	Sinorhizobium meliloti	pRmeGR4d	PTU-Rhi1	II	1701381	55348	3.25312
NT_187147.1	3	1	1	0	0	0	0	1	0	Sinorhizobium fredii	pSfHH103d	-	-	276571	58258	21.0644
NT_187151.1	3	1	1	0	0	0	0	1	0	Sinorhizobium fredii	pUSDA257	PTU-Rhi8	II	155004	49064	31.6534
NZ_AP017296.1	3	0	0	2	1	0	0	0	0	Nostoc sp. NIES-3756	pNOS3756_1	-	-	447304	182216	40.7365
NZ_CP004860.1	3	1	1	1	0	0	0	0	0	Bacillus thuringiensis	pBMB422	PTU-Bac39	II	422692	160158	37.89
NZ_CP004877.1	3	1	1	1	0	0	0	0	0	Bacillus thuringiensis	pBMB431	PTU-Bac39	II	431546	146240	33.8875
NZ_CP005085.1	3	3	0	0	0	0	0	0	0	Sphingobium sp. TKS	pTK1	-	-	520614	48033	9.22622
NZ_CP006879.1	3	2	1	0	0	0	0	0	0	Rhizobium gallicum	pRgalR602b	-	-	507254	46972	9.26006
NZ_CP007616.1	3	1	1	1	0	0	0	0	0	Bacillus thuringiensis	pBMB400	PTU-Bac39	II	416210	159086	38.2225
NZ_CP007643.1	3	1	1	0	0	1	0	0	0	Rhizobium etli	pRetIE4803b	PTU-Rhi7	II	499136	94110	18.8546
NZ_CP007794.1	3	0	1	0	0	0	0	2	0	Azospirillum brasilense	AbAZ39_p1	-	-	1901707	65602	3.44964
NZ_CP010112.1	3	1	1	0	1	0	0	0	0	Bacillus thuringiensis	pBTHD521-6	PTU-Bac6	II	314883	147224	46.7551
NZ_CP012748.1	3	0	3	0	0	0	0	0	0	Paraburkholderia caribensis	unnamed	-	-	2555069	53354	2.08816
NZ_CP012915.1	3	0	1	0	0	0	0	2	0	Azospirillum brasilense	ABSP7_p1	-	-	1754523	65607	3.73931
NZ_CP013110.1	3	1	1	0	1	0	0	0	0	Sinorhizobium americanum	C	-	-	2177502	82124	3.77148
NZ_CP013633.1	3	0	2	0	0	1	0	0	0	Rhizobium sp. N324	pRspN324c	PTU-Rhi7	II	447145	73474	16.4318
NZ_CP013639.1	3	0	2	0	0	1	0	0	0	Rhizobium sp. N541	pRspN541c	PTU-Rhi7	II	409635	73474	17.9365
NZ_CP013646.1	3	0	2	0	0	1	0	0	0	Rhizobium sp. N941	pRspN941c	PTU-Rhi7	II	403746	73474	18.1981
NZ_CP013855.1	3	0	0	0	1	1	1	0	0	Pseudonocardia sp. HH130630-07	pLS2-1	-	-	375718	209370	55.7253
NZ_CP015592.1	3	1	1	1	0	0	0	0	0	Bacillus cereus	pAR460	-	-	459971	127716	27.7661
NZ_CP015730.1	3	1	1	0	1	0	0	0	0	Bacillus cereus	pBCA1	PTU-Bac6	II	300156	165259	55.0577
NZ_CP016589.1	3	1	1	1	0	0	0	0	0	Bacillus thuringiensis	pBTKNU07-01	-	-	514994	80563	15.6435
NZ_CP017104.1	3	3	0	0	0	0	0	0	0	Rhizobium gallicum	pRgalIE4872c	-	-	506339	67491	13.3292
NZ_CP017242.1	3	1	0	1	1	0	0	0	0	Rhizobium etli	pRsp8C3a	-	-	430631	117071	27.1859
NZ_CP017243.1	3	0	2	0	0	1	0	0	0	Rhizobium etli	pRsp8C3b	PTU-Rhi7	II	438379	73597	16.7884
NZ_CP017244.1	3	1	2	0	0	0	0	0	0	Rhizobium etli	pRsp8C3c	-	-	2253963	55865	2.47852
NZ_CP018229.1	3	1	0	2	0	0	0	0	0	Rhizobium leguminosarum	unnamed1	PTU-Rhi6	I	1331126	136853	10.281
NZ_CP020040.1	3	0	1	1	0	0	0	1	0	Streptomyces sp. 3211	p3211-1	-	-	518852	89618	17.2724
NZ_CP020744.1	3	0	1	2	0	0	0	0	0	Bacillus mycoides	unnamed1	-	-	460379	91059	19.7791
NZ_CP020910.1	3	2	1	0	0	0	0	0	0	Rhizobium etli	pRetNXC12d	-	-	543095	46484	8.55909
NZ_CP021027.1	3	0	2	0	0	1	0	0	0	Rhizobium sp. TAL182	pRetTAL182c	PTU-Rhi7	II	442228	73474	16.6145
NZ_CP021028.1	3	0	2	1	0	0	0	0	0	Rhizobium sp. TAL182	pRetTAL182d	PTU-Rhi5	II	506213	84945	16.7805
NZ_CP021062.1	3	1	1	1	0	0	0	0	0	Bacillus thuringiensis	poh1	-	-	584623	167713	28.6874
NZ_CP021795.1	3	1	2	0	0	0	0	0	0	Sinorhizobium meliloti	psymB	PTU-Rhi1	II	1700327	55343	3.25484
NZ_CP021803.1	3	2	0	1	0	0	0	0	0	Sinorhizobium meliloti	accessoryA	-	-	297816	63109	21.1906
NZ_CP021805.1	3	2	0	0	0	0	1	0	0	Sinorhizobium meliloti	psymA	PTU-Rhi2	I	1423499	81638	5.73502
NZ_CP021806.1	3	1	2	0	0	0	0	0	0	Sinorhizobium meliloti	psymB	PTU-Rhi1	II	1646425	55343	3.3614
NZ_CP022446.1	3	1	2	0	0	0	0	0	0	Bacillus cereus	pC1L1	PTU-Bac39	II	715614	145752	20.3674
NZ_CP022666.1	3	1	1	1	0	0	0	0	0	Rhizobium leguminosarum	pPR1	PTU-Rhi6	I	1169137	75532	6.46049
NZ_CP022999.1	3	2	0	1	0	0	0	0	0	Rhizobium sp. 10195	p10195A	-	-	1569179	98404	6.27105
NZ_CP023000.1	3	0	1	1	1	0	0	0	0	Rhizobium sp. 10195	p10195B	-	-	1497349	104012	6.94641
NZ_CP023071.1	3	0	3	0	0	0	0	0	0	Sinorhizobium fredii	pSF83666b	-	-	2277056	66392	2.91569
NZ_HG916855.1	3	0	3	0	0	0	0	0	0	Rhizobium favelukesii	V	-	-	1932030	61716	3.19436
NC_002608.1	2	1	1	0	0	0	0	0	0	Halobacterium salinarum	pNRC200	PTU-Hal1	I	365425	36161	9.8956
NC_003078.1	2	0	2	0	0	0	0	0	0	Sinorhizobium meliloti	pSymB	PTU-Rhi1	II	1683333	33118	1.96741
NC_007762.1	2	2	0	0	0	0	0	0	0	Rhizobium etli	p42a	-	-	194229	32786	16.8801
NC_007961.1	2	1	1	0	0	0	0	0	0	Nitrobacter hamburgensis	3	-	-	121408	31521	25.9629
NC_008381.1	2	1	1	0	0	0	0	0	0	Rhizobium leguminosarum	pRL10	-	-	488135	42010	8.60623
NC_008384.1	2	0	2	0	0	0	0	0	0	Rhizobium leguminosarum	pRL11	PTU-Rhi5	II	684202	42119	6.15593
NC_009621.1	2	1	1	0	0	0	0	0	0	Sinorhizobium medicae	pSMED02	-	-	1245408	58640	4.7085
NC_010180.1	2	0	0	2	0	0	0	0	0	Bacillus mycoides	pBWB401	-	-	417054	111593	26.7574
NC_010368.1	2	1	1	0	0	0	0	0	0	Halobacterium salinarum	PHS3	PTU-Hal1	I	284332	36161	12.7179
NC_010996.1	2	1	1	0	0	0	0	0	0	Rhizobium etli	pB	PTU-Rhi7	II	429111	59354	13.8319
NC_010998.1	2	0	2	0	0	0	0	0	0	Rhizobium etli	pA	PTU-Rhi5	II	414090	42789	10.3333
NC_011368.1	2	0	1	1	0	0	0	0	0	Rhizobium leguminosarum	pRLG201	-	-	1266105	65484	5.17208
NC_011738.1	2	1	0	1	0	0	0	0	0	Cyanothece sp. PCC 7424	pP742401	-	-	328635	139352	42.4033
NC_011887.1	2	0	0	1	0	1	0	0	0	Methylobacterium nodulans	pMNOD02	-	-	458070	64863	14.1601
NC_011981.1	2	1	0	0	1	0	0	0	0	Agrobacterium vitis	pAtS4e	-	-	631775	99666	15.7756
NC_012780.1	2	0	2	0	0	0	0	0	0	[Eubacterium] eligens	unnamed	-	-	626744	43860	6.99807
NC_012853.1	2	1	1	0	0	0	0	0	0	Rhizobium leguminosarum	pR132503	-	-	516088	31554	6.11407
NC_013164.1	2	1	1	0	0	0	0	0	0	Anaerococcus prevotii	pAPRE01	-	-	115566	74254	64.2525
NC_013379.2	2	0	2	0	0	0	0	0	0	Staphylococcus epidermidis	SAP106A	-	-	38556	26485	68.6923
NC_013858.1	2	0	1	0	0	0	1	0	0	Azospirillum lipoferum	pAB510d	-	-	628837	68495	10.8923
NC_014120.1	2	1	1	0	0	0	0	0	0	Burkholderia sp. CCGE1002	pBC201	-	-	489136	57414	11.7378
NC_014534.1	2	1	1	0	0	0	0	0	0	Cyanothece sp. PCC 7822	Cy782202	-	-	473846	49220	10.3873
NC_015156.1	2	1	0	0	1	0	0	0	0	Vibrio nigripulchritudo	VIBNI_pA	-	-	247271	76052	30.7565
NC_015382.1	2	1	0	0	1	0	0	0	0	Burkholderia gladioli	bgla_1p	-	-	276215	113740	41.1781
NC_015597.1	2	2	0	0	0	0	0	0	0	Sinorhizobium meliloti	pSINME01	-	-	256269	28383	11.0755
NC_015689.1	2	2	0	0	0	0	0	0	0	Oligotropha carboxidovorans	pHCG3	-	-	133057	29339	22.0499
NC_015951.1	2	1	1	0	0	0	0	0	0	Streptomyces violaceusniger	pSTRVI01	-	-	290055	87345	30.1133
NC_016585.1	2	1	0	0	0	1	0	0	0	Azospirillum lipoferum	AZO_p1	-	-	1040425	85702	8.23721
NC_016618.1	2	1	0	1	0	0	0	0	0	Azospirillum brasilense	AZOBR_p2	-	-	912449	65118	7.13662
NC_016623.1	2	0	1	0	0	1	0	0	0	Azospirillum lipoferum	AZO_p3	-	-	648491	63282	9.75835
NC_017324.1	2	2	0	0	0	0	0	0	0	Sinorhizobium meliloti	pSINMEB01	PTU-Rhi2	I	1616209	35884	2.22026
NC_017327.1	2	1	1	0	0	0	0	0	0	Sinorhizobium meliloti	pSmeSM11c	PTU-Rhi2	I	1633319	52249	3.19895
NC_017536.1	2	2	0	0	0	0	0	0	0	Oligotropha carboxidovorans	pHCG3B	-	-	133055	29339	22.0503
NC_017943.1	2	1	1	0	0	0	0	0	0	Haloferax mediterranei	pHM300	-	-	321908	45417	14.1087
NC_018022.1	2	0	1	1	0	0	0	0	0	Mycobacterium chubuense	pMYCCH.01	-	-	615278	65169	10.5918
NC_018265.1	2	0	1	0	0	1	0	0	0	Melissococcus plutonius	plasmid1	-	-	199075	63189	31.7413
NC_018510.1	2	0	2	0	0	0	0	0	0	Bacillus thuringiensis	p03	-	-	224872	32826	14.5976
NC_018688.1	2	1	1	0	0	0	0	0	0	Bacillus thuringiensis	pMC319	-	-	319710	64090	20.0463
NC_018701.1	2	1	1	0	0	0	0	0	0	Sinorhizobium meliloti	pSYMB	PTU-Rhi1	II	1664896	44421	2.66809
NC_020061.1	2	2	0	0	0	0	0	0	0	Rhizobium tropici	pRtrCIAT899b	-	-	549467	55512	10.1029
NC_020271.1	2	1	1	0	0	0	0	0	0	Escherichia coli	pJIE186-2	PTU-FE	-	137728	37102	26.9386
NC_020394.1	2	1	1	0	0	0	0	0	0	Bacillus thuringiensis	pIS56-233	-	-	233730	122255	52.3061
NC_020560.1	2	0	2	0	0	0	0	0	0	Sinorhizobium meliloti	pSymB	PTU-Rhi1	II	1683348	33118	1.96739
NC_021080.1	2	1	0	1	0	0	0	0	0	Rhodococcus fascians	pFiD188	-	-	198917	65558	32.9575
NC_021909.1	2	0	1	0	0	0	0	1	0	Rhizobium etli	pRetMIM1e	-	-	615363	41428	6.73229
NC_022049.1	2	1	0	1	0	0	0	0	0	Paracoccus aminophilus	pAMI4	-	-	438126	140758	32.1273
NC_023138.1	2	1	1	0	0	0	0	0	0	Phaeobacter gallaeciensis	pGal_A255	PTU-Rho4	II	255493	60685	23.7521
NC_023286.1	2	0	0	1	0	0	0	1	0	Streptomyces sp. F12	pFRL6	-	-	389676	41623	10.6814
NC_025179.1	2	1	1	0	0	0	0	0	0	Escherichia coli	pC59-153	PTU-FE	III	153231	37102	24.2131
NT_187148.1	2	1	0	1	0	0	0	0	0	Sinorhizobium fredii	pSfHH103d	-	-	248150	62499	25.186
NT_187163.1	2	1	0	1	0	0	0	0	0	Sinorhizobium fredii	pUSDA257	-	-	210605	62499	29.6759
NZ_AP014865.1	2	0	1	0	1	0	0	0	0	Bacillus thuringiensis	pKK1	-	-	437451	128278	29.324
NZ_AP017310.1	2	0	0	1	1	0	0	0	0	Leptolyngbya sp. NIES-3755	plasmid2	-	-	98206	84967	86.5192
NZ_CP006582.1	2	0	2	0	0	0	0	0	0	Mesorhizobium huakuii	pMHa	-	-	193835	33507	17.2864
NZ_CP006988.1	2	1	1	0	0	0	0	0	0	Rhizobium sp. IE4771	pRetIE4771b	-	-	393846	34882	8.85676
NZ_CP006989.1	2	0	2	0	0	0	0	0	0	Rhizobium sp. IE4771	pRetIE4771c	PTU-Rhi5	II	470125	42487	9.03738
NZ_CP007047.1	2	0	2	0	0	0	0	0	0	Rhizobium leguminosarum	unnamed2	PTU-Rhi5	II	518052	42384	8.18142
NZ_CP007070.1	2	2	0	0	0	0	0	0	0	Rhizobium leguminosarum	unnamed3	-	-	251612	40895	16.2532
NZ_CP007553.1	2	1	1	0	0	0	0	0	0	Haloferax mediterranei	HMPLAS2	-	-	321908	45417	14.1087
NZ_CP007642.1	2	0	2	0	0	0	0	0	0	Rhizobium etli	pRetIE4803a	PTU-Rhi5	II	445194	42455	9.53629
NZ_CP009112.1	2	2	0	0	0	0	0	0	0	Rhodococcus opacus	pR1CP1	-	-	885383	43341	4.89517
NZ_CP009146.1	2	0	2	0	0	0	0	0	0	Sinorhizobium meliloti	pSymB	PTU-Rhi1	II	1617037	33118	2.04807
NZ_CP009155.1	2	1	0	1	0	0	0	0	0	Burkholderia pseudomallei	1	-	-	271168	77205	28.4713
NZ_CP009292.1	2	1	0	0	0	1	0	0	0	Novosphingobium pentaromativorans	pLA3	-	-	756828	83744	11.0651
NZ_CP009349.1	2	1	1	0	0	0	0	0	0	Bacillus thuringiensis	1	-	-	359439	146072	40.6389
NZ_CP009430.1	2	1	1	0	0	0	0	0	0	Sphingopyxis macrogoltabida	unnamed	-	-	422455	50893	12.047
NZ_CP009433.1	2	0	0	0	1	0	1	0	0	Burkholderia glumae	pBIN_1	-	-	196020	61588	31.4192
NZ_CP009998.1	2	1	1	0	0	0	0	0	0	Bacillus thuringiensis	unnamed1	PTU-Bac39	II	412022	127130	30.8551
NZ_CP010372.1	2	2	0	0	0	0	0	0	0	Escherichia coli	p6409-151.583kb	PTU-FE	-	151583	14179	9.35395
NZ_CP010957.1	2	2	0	0	0	0	0	0	0	Sphingobium sp. YBL2	YBL2_3	-	-	322226	31119	9.65751
NZ_CP010990.1	2	0	0	2	0	0	0	0	0	Pseudonocardia sp. EC080625-04	pFRP1-1	-	-	297301	134023	45.0799
NZ_CP011350.1	2	1	1	0	0	0	0	0	0	Bacillus thuringiensis	pYC1	-	-	761374	127130	16.6974
NZ_CP012367.1	2	0	2	0	0	0	0	0	0	Enterococcus durans	unnamed 1	-	-	163286	19719	12.0764
NZ_CP012399.1	2	0	1	1	0	0	0	0	0	Chelatococcus sp. CO-6	pCO-6	-	-	849688	53813	6.33327
NZ_CP013054.1	2	1	1	0	0	0	0	0	0	Sinorhizobium americanum	C	-	-	2249899	34066	1.51411
NZ_CP013139.1	2	1	0	1	0	0	0	0	0	Pseudoalteromonas sp. Bsw20308	pPBSW1	-	-	906103	89776	9.90792
NZ_CP013238.1	2	0	1	0	1	0	0	0	0	Clostridium butyricum	pNPD4_2	-	-	820516	81772	9.96592
NZ_CP013345.1	2	1	1	0	0	0	0	0	0	Sphingopyxis macrogoltabida	unnamed1	-	-	421025	50893	12.0879
NZ_CP013492.1	2	1	1	0	0	0	0	0	0	Rhizobium sp. N6212	pRspN6212b	PTU-Rhi7	II	438384	59356	13.5397
NZ_CP013493.1	2	0	2	0	0	0	0	0	0	Rhizobium sp. N6212	pRspN6212c	PTU-Rhi5	II	501077	42446	8.47095
NZ_CP013497.1	2	1	1	0	0	0	0	0	0	Rhizobium sp. N621	pRspN621b	PTU-Rhi7	II	439584	59356	13.5028
NZ_CP013498.1	2	0	2	0	0	0	0	0	0	Rhizobium sp. N621	pRspN621c	PTU-Rhi5	II	501077	42446	8.47095
NZ_CP013502.1	2	1	1	0	0	0	0	0	0	Rhizobium etli	pRspN561b	PTU-Rhi7	II	433056	59357	13.7065
NZ_CP013503.1	2	0	2	0	0	0	0	0	0	Rhizobium etli	pRspN561c	PTU-Rhi5	II	501077	42446	8.47095
NZ_CP013508.1	2	1	1	0	0	0	0	0	0	Rhizobium sp. N1341	pRspN1341c	PTU-Rhi7	II	434334	59357	13.6662
NZ_CP013509.1	2	0	2	0	0	0	0	0	0	Rhizobium sp. N1341	pRspN1341d	PTU-Rhi5	II	501077	42446	8.47095
NZ_CP013514.1	2	1	1	0	0	0	0	0	0	Rhizobium sp. N1314	pRspN1314c	PTU-Rhi7	II	433217	60837	14.0431
NZ_CP013516.1	2	0	2	0	0	0	0	0	0	Rhizobium sp. N1314	pRspN1314e	PTU-Rhi5	II	506687	42429	8.37381
NZ_CP013519.1	2	1	1	0	0	0	0	0	0	Rhizobium sp. N113	pRspN113b	PTU-Rhi7	II	435821	59357	13.6196
NZ_CP013520.1	2	0	2	0	0	0	0	0	0	Rhizobium sp. N113	pRspN113c	PTU-Rhi5	II	501077	42446	8.47095
NZ_CP013525.1	2	0	2	0	0	0	0	0	0	Rhizobium phaseoli	pRphaR744c	PTU-Rhi5	II	407814	42277	10.3667
NZ_CP013526.1	2	2	0	0	0	0	0	0	0	Rhizobium phaseoli	pRphaR744d	PTU-Rhi4	II	1195489	74955	6.26982
NZ_CP013529.1	2	0	2	0	0	0	0	0	0	Rhizobium phaseoli	pRphaR723b	PTU-Rhi5	II	427855	41828	9.77621
NZ_CP013530.1	2	0	1	0	0	1	0	0	0	Rhizobium phaseoli	pRphaR723c	PTU-Rhi7	II	429574	53201	12.3846
NZ_CP013534.1	2	0	2	0	0	0	0	0	0	Rhizobium phaseoli	pRphaR650b	PTU-Rhi5	II	413457	43289	10.47
NZ_CP013535.1	2	0	1	0	0	1	0	0	0	Rhizobium phaseoli	pRphaR650c	PTU-Rhi7	II	435286	53201	12.2221
NZ_CP013539.1	2	0	2	0	0	0	0	0	0	Rhizobium phaseoli	pRphaR630b	PTU-Rhi5	II	421824	43463	10.3036
NZ_CP013540.1	2	0	1	0	0	1	0	0	0	Rhizobium phaseoli	pRphaR630c	PTU-Rhi7	II	442592	53201	12.0203
NZ_CP013544.1	2	0	1	0	0	1	0	0	0	Rhizobium phaseoli	pRphaR620b	PTU-Rhi7	II	355825	28640	8.0489
NZ_CP013545.1	2	0	2	0	0	0	0	0	0	Rhizobium phaseoli	pRphaR620c	PTU-Rhi5	II	413449	43289	10.4702
NZ_CP013549.1	2	0	2	0	0	0	0	0	0	Rhizobium phaseoli	pRetR611b	PTU-Rhi5	II	413457	43289	10.47
NZ_CP013550.1	2	0	1	0	0	1	0	0	0	Rhizobium phaseoli	pRetR611c	PTU-Rhi7	II	414080	48839	11.7946
NZ_CP013554.1	2	0	2	0	0	0	0	0	0	Rhizobium phaseoli	pRphaN931b	PTU-Rhi5	II	431484	41606	9.64254
NZ_CP013560.1	2	0	2	0	0	0	0	0	0	Rhizobium phaseoli	pRphaN841c	PTU-Rhi5	II	407882	43510	10.6673
NZ_CP013565.1	2	0	2	0	0	0	0	0	0	Rhizobium phaseoli	pRphaN831b	PTU-Rhi5	II	431484	41606	9.64254
NZ_CP013571.1	2	0	2	0	0	0	0	0	0	Rhizobium phaseoli	pRphaN771c	PTU-Rhi5	II	414617	43289	10.4407
NZ_CP013577.1	2	0	2	0	0	0	0	0	0	Rhizobium phaseoli	pRphaN671c	PTU-Rhi5	II	414617	43289	10.4407
NZ_CP013582.1	2	0	2	0	0	0	0	0	0	Rhizobium phaseoli	pRphaN261b	PTU-Rhi5	II	427855	41828	9.77621
NZ_CP013583.1	2	0	1	0	0	1	0	0	0	Rhizobium phaseoli	pRphaN261c	PTU-Rhi7	II	429574	53201	12.3846
NZ_CP013587.1	2	0	1	0	0	1	0	0	0	Rhizobium phaseoli	pRphaN161b	PTU-Rhi7	II	395855	53201	13.4395
NZ_CP013588.1	2	0	2	0	0	0	0	0	0	Rhizobium phaseoli	pRphaN161c	PTU-Rhi5	II	407297	43029	10.5645
NZ_CP013592.1	2	1	1	0	0	0	0	0	0	Rhizobium sp. N871	pRspN871b	PTU-Rhi7	II	433056	59357	13.7065
NZ_CP013593.1	2	0	2	0	0	0	0	0	0	Rhizobium sp. N871	pRspN871c	PTU-Rhi5	II	501077	42446	8.47095
NZ_CP013598.1	2	1	1	0	0	0	0	0	0	Rhizobium sp. N741	pRspN741c	PTU-Rhi7	II	433134	59357	13.7041
NZ_CP013599.1	2	0	2	0	0	0	0	0	0	Rhizobium sp. N741	pRspN741d	PTU-Rhi5	II	501077	42446	8.47095
NZ_CP013604.1	2	1	1	0	0	0	0	0	0	Rhizobium sp. N731	pRspN731c	PTU-Rhi7	II	433219	60837	14.043
NZ_CP013606.1	2	0	2	0	0	0	0	0	0	Rhizobium sp. N731	pRspN731e	PTU-Rhi5	II	506687	42429	8.37381
NZ_CP013716.1	2	0	0	0	0	0	0	2	0	Staphylococcus equorum	pC2014-2	-	-	64385	31929	49.5907
NZ_CP013746.1	2	2	0	0	0	0	0	0	0	Arthrobacter sp. A3	unnamed	-	-	194226	43086	22.1834
NZ_CP013856.1	2	0	1	0	0	1	0	0	0	Pseudonocardia sp. HH130630-07	pLS2-2	-	-	118685	95125	80.1491
NZ_CP015083.1	2	0	2	0	0	0	0	0	0	Deinococcus radiodurans	MP1	-	-	203183	31077	15.2951
NZ_CP015203.1	2	1	0	1	0	0	0	0	0	Rhodococcus sp. 008	pR8L1	-	-	694228	66933	9.64136
NZ_CP015231.1	2	0	1	1	0	0	0	0	0	Ruegeria mobilis	unnamed1	-	-	1256329	54734	4.35666
NZ_CP015236.1	2	1	0	1	0	0	0	0	0	Rhodococcus fascians	pFiD188	-	-	197397	65558	33.2112
NZ_CP015368.1	2	1	0	1	0	0	0	0	0	Methylobacterium phyllosphaerae	CBMB27-p1	-	-	144167	75005	52.0265
NZ_CP015742.1	2	1	1	0	0	0	0	0	0	Shinella sp. HZN7	pShin-06	-	-	147896	31770	21.4813
NZ_CP016453.1	2	0	2	0	0	0	0	0	0	Sphingobium sp. RAC03	pBSY17_1	-	-	892708	33260	3.72574
NZ_CP016590.1	2	1	1	0	0	0	0	0	0	Bacillus thuringiensis	pBTKNU07-02	-	-	293592	64089	21.8293
NZ_CP016596.1	2	1	1	0	0	0	0	0	0	Bacillus cereus	pBCM301	PTU-Bac6	II	319570	161579	50.5614
NZ_CP016890.1	2	1	0	0	0	0	0	1	0	Pantoea agglomerans	unnamed1	-	-	543504	35917	6.60842
NZ_CP017076.1	2	1	0	0	0	1	0	0	0	Novosphingobium resinovorum	pSA1	-	-	1756808	64215	3.65521
NZ_CP017077.1	2	1	1	0	0	0	0	0	0	Novosphingobium resinovorum	pSA2	-	-	960805	32834	3.41734
NZ_CP017102.1	2	2	0	0	0	0	0	0	0	Rhizobium gallicum	pRgalIE4872a	-	-	125266	68360	54.5719
NZ_CP017148.1	2	2	0	0	0	0	0	0	0	Bosea vaviloviae	unnamed1	-	-	339755	40076	11.7956
NZ_CP017355.1	2	0	2	0	0	0	0	0	0	Lactobacillus plantarum	pL125-1	PTU-Lab34	II	64303	17356	26.991
NZ_CP018064.1	2	1	1	0	0	0	0	0	0	Rhodococcus sp. 2G	p1	-	-	365084	56801	15.5583
NZ_CP018230.1	2	0	2	0	0	0	0	0	0	Rhizobium leguminosarum	unnamed2	PTU-Rhi5	II	517692	43257	8.35574
NZ_CP018235.1	2	2	0	0	0	0	0	0	0	Rhizobium leguminosarum	unnamed7	-	-	227762	40712	17.8748
NZ_CP018741.1	2	1	1	0	0	0	0	0	0	Bacillus cereus	pFORC47_1	-	-	257708	49916	19.3692
NZ_CP018781.1	2	0	2	0	0	0	0	0	0	Ochrobactrum pituitosum	pOAAA2	-	-	332144	44422	13.3743
NZ_CP019318.1	2	0	0	1	0	0	1	0	0	Tateyamaria omphalii	pDOK1-4-6	-	-	52013	47900	92.0924
NZ_CP019586.1	2	0	2	0	0	0	0	0	0	Sinorhizobium meliloti	pSymB	PTU-Rhi1	II	1639840	33118	2.01959
NZ_CP019949.1	2	0	0	2	0	0	0	0	0	Methylocystis bryophila	p1	-	-	175021	84547	48.3068
NZ_CP020539.1	2	2	0	0	0	0	0	0	0	Sphingobium herbicidovorans	pMSHV	-	-	959196	31026	3.23458
NZ_CP020899.1	2	0	2	0	0	0	0	0	0	Rhizobium phaseoli	pRphaBra5c	PTU-Rhi5	II	439779	42741	9.71875
NZ_CP020950.1	2	1	1	0	0	0	0	0	0	Rhizobium sp. CIAT894	pRheCIAT894c	PTU-Rhi7	II	464024	34695	7.47698
NZ_CP020951.1	2	0	2	0	0	0	0	0	0	Rhizobium sp. CIAT894	pRheCIAT894d	PTU-Rhi5	II	560456	43013	7.67464
NZ_CP021029.1	2	1	1	0	0	0	0	0	0	Rhizobium sp. TAL182	pRetTAL182e	PTU-Rhi4	II	515326	66039	12.815
NZ_CP021031.1	2	1	1	0	0	0	0	0	0	Rhizobium sp. NXC14	pRspNXC14a	-	-	530065	36090	6.8086
NZ_CP021125.1	2	0	1	0	0	1	0	0	0	Rhizobium sp. Kim5	pRetKim5a	PTU-Rhi7	II	431886	53201	12.3183
NZ_CP021126.1	2	0	2	0	0	0	0	0	0	Rhizobium sp. Kim5	pRetKim5b	PTU-Rhi5	II	482471	43751	9.06811
NZ_CP021217.1	2	1	1	0	0	0	0	0	0	Sinorhizobium meliloti	pSymA	PTU-Rhi2	I	1613292	52249	3.23866
NZ_CP021218.1	2	1	1	0	0	0	0	0	0	Sinorhizobium meliloti	pSymB	PTU-Rhi1	II	1686813	36019	2.13533
NZ_CP021794.1	2	2	0	0	0	0	0	0	0	Sinorhizobium meliloti	psymA	PTU-Rhi2	I	1433621	36115	2.51915
NZ_CP021799.1	2	0	2	0	0	0	0	0	0	Sinorhizobium meliloti	psymB	PTU-Rhi1	II	1680729	33118	1.97045
NZ_CP021802.1	2	1	1	0	0	0	0	0	0	Sinorhizobium meliloti	psymB	PTU-Rhi1	II	2011522	44423	2.20843
NZ_CP021810.1	2	1	1	0	0	0	0	0	0	Sinorhizobium meliloti	psymB	PTU-Rhi1	II	1665079	44421	2.6678
NZ_CP021820.1	2	1	1	0	0	0	0	0	0	Sinorhizobium meliloti	psymB	PTU-Rhi1	II	1681904	44424	2.64129
NZ_CP021821.1	2	2	0	0	0	0	0	0	0	Sinorhizobium meliloti	accessoryA	PTU-Rhi2	I	416269	56370	13.5417
NZ_CP021823.1	2	0	2	0	0	0	0	0	0	Sinorhizobium meliloti	psymB	PTU-Rhi1	II	1683883	33118	1.96676
NZ_CP021828.1	2	0	2	0	0	0	0	0	0	Sinorhizobium meliloti	psymB	PTU-Rhi1	II	1624370	33118	2.03882
NZ_CP022567.1	2	1	1	0	0	0	0	0	0	Rhizobium leguminosarum	pSK03	-	-	407945	38555	9.45103
NZ_HG916854.1	2	1	1	0	0	0	0	0	0	Rhizobium favelukesii	IV	-	-	759787	31530	4.14985
NZ_LN890523.1	2	0	0	1	1	0	0	0	0	Salmonella enterica	2	PTU-E39	I	82119	61686	75.1178
NZ_LN907828.1	2	2	0	0	0	0	0	0	0	Erwinia gerundensis	pEM01	-	-	571293	35071	6.13888
NC_000958.1	1	0	1	0	0	0	0	0	0	Deinococcus radiodurans	MP1	-	-	177466	20252	11.4118
NC_001949.1	1	0	1	0	0	0	0	0	0	Lactococcus lactis	pMRC01	-	-	60232	27967	46.4321
NC_001988.2	1	0	1	0	0	0	0	0	0	Clostridium acetobutylicum	pSOL1	-	-	192000	12220	6.36458
NC_002119.1	1	0	1	0	0	0	0	0	0	Escherichia coli	CloDF13	PTU-E4	III	9957	8119	81.5406
NC_002147.1	1	1	0	0	0	0	0	0	0	Agrobacterium tumefaciens	pTi-SAKURA	PTU-Rhi10	II	206479	20636	9.99424
NC_002377.1	1	1	0	0	0	0	0	0	0	Agrobacterium tumefaciens	Ti	-	-	194140	20639	10.631
NC_002575.1	1	1	0	0	0	0	0	0	0	Agrobacterium rhizogenes	pRi1724	-	-	217594	20624	9.4782
NC_002679.1	1	1	0	0	0	0	0	0	0	Mesorhizobium loti	pMLa	-	-	351911	86479	24.5741
NC_002682.1	1	1	0	0	0	0	0	0	0	Mesorhizobium loti	pMLb	-	-	208315	20609	9.89319
NC_003037.1	1	1	0	0	0	0	0	0	0	Sinorhizobium meliloti	pSymA	PTU-Rhi2	I	1354226	15497	1.14434
NC_003065.3	1	1	0	0	0	0	0	0	0	Agrobacterium fabrum	Ti	PTU-Rhi10	II	214233	20636	9.6325
NC_003080.1	1	0	1	0	0	0	0	0	0	Corynebacterium jeikeium	pKW4	-	-	14323	10159	70.9279
NC_003140.1	1	0	1	0	0	0	0	0	0	Staphylococcus aureus	pN315	-	-	24653	10294	41.7556
NC_003265.1	1	0	1	0	0	0	0	0	0	Staphylococcus aureus	pETB	-	-	38211	23084	60.4119
NC_003276.1	1	0	1	0	0	0	0	0	0	Nostoc sp. PCC 7120	pCC7120alpha	-	-	408101	19731	4.83483
NC_003320.2	1	0	1	0	0	0	0	0	0	Lactobacillus curvatus	pRC18	-	-	18664	12157	65.1361
NC_003458.1	1	0	1	0	0	0	0	0	0	Lactobacillus acidophilus	pLA103	-	-	13913	12160	87.4003
NC_004320.1	1	0	1	0	0	0	0	0	0	Corynebacterium efficiens	pCE3	-	-	48672	10546	21.6675
NC_004574.1	1	1	0	0	0	0	0	0	0	Ruegeria sp. PR1b	pSD25	-	-	148650	20603	13.8601
NC_004774.1	1	0	1	0	0	0	0	0	0	Corynebacterium jeikeium	pA501	-	-	19934	10159	50.9632
NC_004808.2	1	1	0	0	0	0	0	0	0	Streptomyces rochei	pSLA2-L	-	-	210614	185586	88.1166
NC_004832.1	1	0	1	0	0	0	0	0	0	Pediococcus acidilactici	pSMB74	-	-	8971	8971	100
NC_004955.1	1	0	1	0	0	0	0	0	0	Lactococcus lactis	pBL1	-	-	10899	8515	78.1264
NC_005004.1	1	0	1	0	0	0	0	0	0	Staphylococcus epidermidis	pSE-12228-05	-	-	24365	12227	50.1826
NC_005010.1	1	0	1	0	0	0	0	0	0	Enterococcus faecalis	pEF1071	-	-	9328	8158	87.4571
NC_005011.1	1	0	1	0	0	0	0	0	0	Staphylococcus aureus	pMW2	PTU-Bac18	I	20654	10294	49.8402
NC_005207.3	1	0	1	0	0	0	0	0	0	Staphylococcus warneri	pPI-1	-	-	30201	20978	69.4613
NC_005241.1	1	1	0	0	0	0	0	0	0	Cupriavidus necator	megaplasmid pHG1	-	-	452156	14863	3.28714
NC_005249.1	1	1	0	0	0	0	0	0	0	Klebsiella pneumoniae	pLVPK	PTU-E21	I	219385	14463	6.59252
NC_005250.1	1	0	0	1	0	0	0	0	0	Vibrio anguillarum	pJM1	-	-	65009	32009	49.2378
NC_005838.1	1	0	0	0	0	0	0	1	0	Thermus thermophilus	pTT27	-	-	232605	20852	8.96455
NC_005863.1	1	1	0	0	0	0	0	0	0	Desulfovibrio vulgaris	pDV	-	-	202301	62970	31.1269
NC_005916.1	1	0	0	0	0	1	0	0	0	Mycobacterium ulcerans	pMUM001	-	-	174155	151539	87.0139
NC_005951.1	1	0	1	0	0	0	0	0	0	Staphylococcus aureus	pSAS	PTU-Bac18	I	20652	7618	36.8875
NC_006365.1	1	0	1	0	0	0	0	0	0	Legionella pneumophila	pLPP	PTU-Leg2	II	131885	22089	16.7487
NC_006366.1	1	0	1	0	0	0	0	0	0	Legionella pneumophila	pLPL	PTU-Leg1	I	59832	21821	36.4705
NC_006462.1	1	0	0	0	0	0	0	1	0	Thermus thermophilus	pTT27	-	-	256992	20870	8.12088
NC_006569.1	1	1	0	0	0	0	0	0	0	Ruegeria pomeroyi	megaplasmid	-	-	491611	10786	2.19401
NC_006625.1	1	1	0	0	0	0	0	0	0	Klebsiella pneumoniae	pK2044	PTU-E21	I	224152	14463	6.45232
NC_007171.1	1	0	0	1	0	0	0	0	0	Staphylococcus haemolyticus	pSHaeC	-	-	8180	8180	100
NC_007182.1	1	1	0	0	0	0	0	0	0	Sodalis glossinidius	pSG1	-	-	81553	18815	23.0709
NC_007183.1	1	1	0	0	0	0	0	0	0	Sodalis glossinidius	pSG1	-	-	81553	18815	23.0709
NC_007274.1	1	1	0	0	0	0	0	0	0	Pseudomonas savastanoi	large plasmid	-	-	131950	20936	15.8666
NC_007675.1	1	1	0	0	0	0	0	0	0	Escherichia coli	pAPEC-O2-ColV	PTU-FE	-	184501	14415	7.81297
NC_007713.1	1	1	0	0	0	0	0	0	0	Sodalis glossinidius	pSG1	-	-	83306	18815	22.5854
NC_007765.1	1	0	1	0	0	0	0	0	0	Rhizobium etli	p42e	PTU-Rhi5	II	505334	22003	4.35415
NC_007766.1	1	1	0	0	0	0	0	0	0	Rhizobium etli	p42f	-	-	642517	55076	8.57191
NC_007772.1	1	0	1	0	0	0	0	0	0	Clostridium perfringens	pCPF4969	PTU-Clo1	I	70480	26155	37.1098
NC_007773.1	1	0	0	1	0	0	0	0	0	Clostridium perfringens	pCPF5603	PTU-Clo1	I	75268	41869	55.6266
NC_007930.1	1	0	1	0	0	0	0	0	0	Lactobacillus salivarius	pMP118	PTU-Lab30	I	242436	15645	6.45325
NC_007959.1	1	0	0	0	0	1	0	0	0	Nitrobacter hamburgensis	1	-	-	294829	41053	13.9243
NC_007960.1	1	1	0	0	0	0	0	0	0	Nitrobacter hamburgensis	2	-	-	188318	20624	10.9517
NC_008269.1	1	0	0	1	0	0	0	0	0	Rhodococcus jostii	pRHL1	-	-	1123075	44461	3.95886
NC_008270.1	1	1	0	0	0	0	0	0	0	Rhodococcus jostii	pRHL2	-	-	442536	26578	6.00584
NC_008378.1	1	0	0	1	0	0	0	0	0	Rhizobium leguminosarum	pRL12	PTU-Rhi6	I	870021	43993	5.05654
NC_008382.1	1	1	0	0	0	0	0	0	0	Rhizobium leguminosarum	pRL7	-	-	151564	20615	13.6015
NC_008503.1	1	0	1	0	0	0	0	0	0	Lactococcus lactis	1	-	-	14041	8933	63.6208
NC_008712.1	1	0	0	1	0	0	0	0	0	Paenarthrobacter aurescens	TC1	-	-	328237	34224	10.4266
NC_008741.1	1	1	0	0	0	0	0	0	0	Desulfovibrio vulgaris	pDVUL01	-	-	198504	62970	31.7223
NC_009137.1	1	0	1	0	0	0	0	0	0	Lactococcus lactis	pDBORO	-	-	16404	8066	49.1709
NC_009475.1	1	1	0	0	0	0	0	0	0	Bradyrhizobium sp. BTAi1	pBBta01	-	-	228826	20636	9.01821
NC_009496.1	1	0	1	0	0	0	0	0	0	Clostridium botulinum	pBOT3502	-	-	16344	16312	99.8042
NC_009620.1	1	0	1	0	0	0	0	0	0	Sinorhizobium medicae	pSMED01	PTU-Rhi1	II	1570951	22188	1.41239
NC_009622.1	1	1	0	0	0	0	0	0	0	Sinorhizobium medicae	pSMED03	-	-	219313	93582	42.6705
NC_009700.1	1	0	1	0	0	0	0	0	0	Clostridium botulinum	pCLI	-	-	17531	17531	100
NC_009780.1	1	1	0	0	0	0	0	0	0	Cronobacter sakazakii	pESA3	PTU-E24	II	131196	14431	10.9996
NC_009793.1	1	0	1	0	0	0	0	0	0	Citrobacter koseri	pCKO3	PTU-E4	III	9294	8729	93.9208
NC_009837.1	1	1	0	0	0	0	0	0	0	Escherichia coli	pAPEC-O1-ColBM	PTU-FE	-	174241	14415	8.27302
NC_009926.1	1	0	0	0	1	0	0	0	0	Acaryochloris marina	pREB1	-	-	374161	84599	22.6103
NC_009927.1	1	0	1	0	0	0	0	0	0	Acaryochloris marina	pREB2	-	-	356087	21962	6.16759
NC_009958.1	1	1	0	0	0	0	0	0	0	Dinoroseobacter shibae	pDSHI04	-	-	86208	11746	13.6252
NC_010066.1	1	0	1	0	0	0	0	0	0	Staphylococcus aureus	pUSA300HOUMS	-	-	20413	10294	50.4286
NC_010076.1	1	0	1	0	0	0	0	0	0	Bacillus thuringiensis	pBtoxis	-	-	127923	10222	7.99074
NC_010077.1	1	0	1	0	0	0	0	0	0	Staphylococcus aureus	EDINA	-	-	34986	15046	43.0058
NC_010257.1	1	0	1	0	0	0	0	0	0	Escherichia coli	MccC7-H22	-	-	32014	21053	65.7619
NC_010282.1	1	0	1	0	0	0	0	0	0	Bacillus thuringiensis	pFR12.5	-	-	12459	8172	65.5911
NC_010311.1	1	0	1	0	0	0	0	0	0	Streptomyces sp. HK1	pSHK1	-	-	187263	27215	14.533
NC_010408.1	1	0	1	0	0	0	0	0	0	Clavibacter sepedonicus	pCSL1	-	-	94791	24309	25.6448
NC_010409.1	1	1	0	0	0	0	0	0	0	Escherichia coli	pVM01	PTU-FE	-	151002	13031	8.62969
NC_010419.1	1	0	1	0	0	0	0	0	0	Staphylococcus aureus	pTZ2162	-	-	35380	10294	29.0955
NC_010474.1	1	1	0	0	0	0	0	0	0	Synechococcus sp. PCC 7002	pAQ7	PTU-Syn1	II	186459	17465	9.36667
NC_010514.1	1	1	0	0	0	0	0	0	0	Methylobacterium radiotolerans	pMRAD03	-	-	42985	20654	48.0493
NC_010517.1	1	1	0	0	0	0	0	0	0	Methylobacterium radiotolerans	pMRAD04	-	-	37743	20654	54.7227
NC_010578.1	1	0	0	0	0	1	0	0	0	Beijerinckia indica	pBIND02	-	-	66727	51063	76.5252
NC_010627.1	1	0	0	1	0	0	0	0	0	Paraburkholderia phymatum	pBPHY02	-	-	595108	44335	7.44991
NC_010629.1	1	0	1	0	0	0	0	0	0	Nostoc punctiforme	pNPUN05	-	-	26419	7553	28.5893
NC_010630.1	1	0	0	0	1	0	0	0	0	Nostoc punctiforme	pNPUN03	-	-	123028	60995	49.5781
NC_010631.1	1	0	1	0	0	0	0	0	0	Nostoc punctiforme	pNPUN01	-	-	354564	23336	6.5816
NC_010813.1	1	0	0	1	0	0	0	0	0	Corynebacterium aurimucosum	pET44827	-	-	29037	29037	100
NC_010841.1	1	1	0	0	0	0	0	0	0	Agrobacterium rhizogenes	pRi2659	-	-	185462	20624	11.1203
NC_010865.1	1	0	0	1	0	0	0	0	0	Sinorhizobium meliloti	pSmeSM11b	-	-	181251	61258	33.7973
NC_010883.1	1	0	1	0	0	0	0	0	0	Escherichia coli	pIGMS5	PTU-E20	III	6750	6750	100
NC_010924.1	1	0	0	1	0	0	0	0	0	Bacillus cereus	pCER270	PTU-Bac1	I	270082	55141	20.4164
NC_010929.1	1	1	0	0	0	0	0	0	0	Agrobacterium tumefaciens	Ti plasmid pTiBo542	-	-	244978	20639	8.42484
NC_010997.1	1	1	0	0	0	0	0	0	0	Rhizobium etli	pC	PTU-Rhi4	II	1091523	55060	5.04433
NC_011076.1	1	1	0	0	0	0	0	0	0	Salmonella enterica	pCVM29188_146	PTU-FE	-	146811	14415	9.81875
NC_011143.1	1	1	0	0	0	0	0	0	0	Phenylobacterium zucineum	unnamed	-	-	382976	16766	4.37782
NC_011228.1	1	0	1	0	0	0	0	0	0	Escherichia coli	pO26-S4	PTU-E20	III	6758	6758	100
NC_011355.1	1	0	0	0	0	0	1	0	0	Mycobacterium liflandii	pMUM002	-	-	190588	144801	75.9759
NC_011366.1	1	0	1	0	0	0	0	0	0	Rhizobium leguminosarum	pRLG202	PTU-Rhi5	II	501946	22003	4.38354
NC_011655.1	1	0	0	1	0	0	0	0	0	Bacillus cereus	pAH187_270	PTU-Bac1	I	270082	58184	21.5431
NC_011747.1	1	1	0	0	0	0	0	0	0	Escherichia coli	pECOS88	PTU-FE	III	133853	14415	10.7693
NC_011758.1	1	0	0	0	0	0	0	1	0	Methylobacterium extorquens	pCMU01	-	-	380207	21938	5.77001
NC_011839.1	1	0	1	0	0	0	0	0	0	Lactobacillus gasseri	pLgLA39	-	-	33333	7997	23.9912
NC_011961.1	1	0	1	0	0	0	0	0	0	Thermomicrobium roseum	unnamed	-	-	917738	24455	2.6647
NC_011964.1	1	1	0	0	0	0	0	0	0	Escherichia coli	pAPEC-O103-ColBM	PTU-FE	-	124705	14415	11.5593
NC_011973.1	1	0	1	0	0	0	0	0	0	Bacillus cereus	pBc239	-	-	239246	21380	8.93641
NC_011977.1	1	0	1	0	0	0	0	0	0	Escherichia coli	ColE9-J	PTU-E20	-	7577	7577	100
NC_011980.1	1	1	0	0	0	0	0	0	0	Escherichia coli	pAPEC-1	PTU-FE	-	103275	14415	13.9579
NC_011982.1	1	1	0	0	0	0	0	0	0	Agrobacterium vitis	pTiS4	-	-	258824	10954	4.23222
NC_011984.1	1	1	0	0	0	0	0	0	0	Agrobacterium vitis	pAtS4c	-	-	211620	10892	5.14696
NC_011987.1	1	0	0	1	0	0	0	0	0	Agrobacterium tumefaciens	pAtK84c	-	-	388169	44053	11.3489
NC_011990.1	1	1	0	0	0	0	0	0	0	Agrobacterium tumefaciens	pAtK84b	PTU-Rhi10	II	184668	20636	11.1746
NC_011991.1	1	1	0	0	0	0	0	0	0	Agrobacterium vitis	pAtS4b	-	-	130435	53661	41.14
NC_012169.1	1	0	1	0	0	0	0	0	0	Borreliella valaisiana	VS116_lp28-8	-	-	18022	15543	86.2446
NC_012181.1	1	0	1	0	0	0	0	0	0	Borreliella spielmanii	A14S_lp28-8	-	-	24828	19146	77.1145
NC_012219.1	1	0	1	0	0	0	0	0	0	Clostridium botulinum	pC2C203U28	-	-	106981	14543	13.594
NC_012222.2	1	0	1	0	0	0	0	0	0	Lactobacillus paracasei	pSJ2-8	-	-	14442	11751	81.3668
NC_012529.1	1	0	0	0	0	0	0	1	0	Deinococcus deserti	2	-	-	314317	20942	6.6627
NC_012551.1	1	0	1	0	0	0	0	0	0	Lactobacillus brevis	pLB925A04	PTU-Lab34	II	65037	17815	27.3921
NC_012718.1	1	1	0	0	0	0	0	0	0	Burkholderia glumae	bglu_2p	-	-	141792	78577	55.4171
NC_012807.1	1	1	0	0	0	0	0	0	0	Methylobacterium extorquens	p1META1	-	-	44195	12678	28.6865
NC_012858.1	1	0	1	0	0	0	0	0	0	Rhizobium leguminosarum	pR132502	PTU-Rhi5	II	660973	22003	3.32888
NC_012882.1	1	0	1	0	0	0	0	0	0	Escherichia coli	pColE8	PTU-E20	III	6751	6751	100
NC_013201.1	1	1	0	0	0	0	0	0	0	Halomicrobium mukohataei	pHmuk01	-	-	221862	20557	9.26567
NC_013290.1	1	0	1	0	0	0	0	0	0	Staphylococcus aureus	pWBG750	PTU-Bac18	I	20653	10193	49.3536
NC_013293.1	1	0	1	0	0	0	0	0	0	Staphylococcus aureus	pWBG757	PTU-Bac18	I	20730	10294	49.6575
NC_013301.1	1	0	1	0	0	0	0	0	0	Staphylococcus aureus	SAP053A	-	-	20672	10294	49.7968
NC_013303.1	1	0	1	0	0	0	0	0	0	Staphylococcus aureus	SAP072A	PTU-Bac18	I	20653	10294	49.8426
NC_013304.1	1	0	1	0	0	0	0	0	0	Staphylococcus aureus	SAP073A	PTU-Bac18	I	20729	5778	27.874
NC_013313.1	1	0	1	0	0	0	0	0	0	Staphylococcus aureus	pWBG763	PTU-Bac18	I	20730	6277	30.2798
NC_013317.1	1	0	1	0	0	0	0	0	0	Enterococcus faecium	p5753cA	PTU-Lab15	I	21806	10198	46.7669
NC_013322.1	1	0	1	0	0	0	0	0	0	Staphylococcus aureus	SAP019A	-	-	27435	10294	37.5214
NC_013326.1	1	0	1	0	0	0	0	0	0	Staphylococcus aureus	pWBG746	PTU-Bac22	I	33702	14071	41.7512
NC_013331.1	1	0	1	0	0	0	0	0	0	Staphylococcus aureus	SAP047A	-	-	28974	9187	31.7077
NC_013334.1	1	0	1	0	0	0	0	0	0	Staphylococcus aureus	SAP057A	-	-	39308	20703	52.6687
NC_013340.1	1	0	1	0	0	0	0	0	0	Staphylococcus aureus	SAP076A	-	-	35114	10294	29.3159
NC_013348.1	1	0	1	0	0	0	0	0	0	Staphylococcus aureus	pSK156	PTU-Bac22	I	45052	13599	30.1851
NC_013367.1	1	0	1	0	0	0	0	0	0	Escherichia coli	pO111_4	PTU-E20	III	8140	8140	100
NC_013368.1	1	0	1	0	0	0	0	0	0	Escherichia coli	pO111_5	PTU-E14	III	6673	6673	100
NC_013377.1	1	0	1	0	0	0	0	0	0	Staphylococcus epidermidis	SAP105A	-	-	26236	11613	44.2636
NC_013449.1	1	0	0	0	0	1	0	0	0	Streptomyces sp. W9	pCQ3	-	-	85518	21366	24.9842
NC_013550.1	1	0	1	0	0	0	0	0	0	Staphylococcus aureus	pBORa53	-	-	17334	10294	59.3862
NC_013657.1	1	0	1	0	0	0	0	0	0	Lactococcus lactis	pKF147A	-	-	37510	10150	27.0595
NC_013744.1	1	0	1	0	0	0	0	0	0	Haloterrigena turkmenica	pHTUR01	-	-	698495	21202	3.03538
NC_013792.1	1	0	1	0	0	0	0	0	0	Bacillus pseudofirmus	pBpOF4-01	-	-	285222	21182	7.4265
NC_013860.1	1	0	0	1	0	0	0	0	0	Azospirillum lipoferum	pAB510f	-	-	261596	56240	21.4988
NC_013923.1	1	0	0	0	0	0	0	1	0	Natrialba magadii	pNMAG01	-	-	378348	20981	5.54542
NC_013964.1	1	1	0	0	0	0	0	0	0	Haloferax volcanii	pHV3	-	-	437906	15637	3.57086
NC_014007.1	1	1	0	0	0	0	0	0	0	Sphingobium japonicum	pCHQ1	-	-	190974	34763	18.203
NC_014023.1	1	0	1	0	0	0	0	0	0	Bacillus megaterium	pBM700	-	-	164406	26511	16.1253
NC_014025.1	1	1	0	0	0	0	0	0	0	Bacillus megaterium	pBM500	-	-	66985	42430	63.3425
NC_014159.1	1	0	0	1	0	0	0	0	0	Tsukamurella paurometabola	pTpau01	-	-	99806	48559	48.6534
NC_014172.1	1	1	0	0	0	0	0	0	0	Bacillus thuringiensis	pBMB171	-	-	312963	61551	19.6672
NC_014298.1	1	1	0	0	0	0	0	0	0	Halalkalicoccus jeotgali	1	-	-	406285	15332	3.77371
NC_014382.1	1	0	1	0	0	0	0	0	0	Escherichia coli	pEC_B24	PTU-FE	-	73801	11536	15.6312
NC_014544.1	1	0	1	0	0	0	0	0	0	Legionella longbeachae	pLLO	-	-	71826	21818	30.3762
NC_014563.1	1	0	0	1	0	0	0	0	0	Pantoea vagans	pPag2	-	-	165693	41740	25.1912
NC_014620.1	1	0	1	0	0	0	0	0	0	Lactobacillus casei	pRCEID13.9	-	-	13908	12160	87.4317
NC_014633.1	1	0	0	1	0	0	0	0	0	Ilyobacter polytropus	pILYOP01	-	-	961624	44645	4.64267
NC_014736.1	1	1	0	0	0	0	0	0	0	Halogeometricum borinquense	pHBOR03	-	-	210350	23180	11.0197
NC_014757.1	1	0	1	0	0	0	0	0	0	Bacillus cereus	pLVP1401	-	-	56149	31727	56.505
NC_014818.1	1	0	1	0	0	0	0	0	0	Asticcacaulis excentricus	pASTEX01	-	-	244260	11198	4.58446
NC_014839.1	1	0	0	1	0	0	0	0	0	Pantoea sp. At-9b	pPAT9B02	-	-	394054	54996	13.9565
NC_015062.1	1	0	1	0	0	0	0	0	0	Rahnella sp. Y9602	pRAHAQ01	-	-	616549	20288	3.29057
NC_015165.1	1	1	0	0	0	0	0	0	0	Bacteroides salanitronis	pBACSA01	-	-	40303	34489	85.5743
NC_015168.1	1	0	1	0	0	0	0	0	0	Bacteroides salanitronis	pBACSA02	-	-	19280	10849	56.2707
NC_015169.1	1	0	0	0	0	1	0	0	0	Deinococcus proteolyticus	pDEIPR01	-	-	314518	41125	13.0756
NC_015258.1	1	1	0	0	0	0	0	0	0	Polymorphum gilvum	pSL003B	-	-	69598	20636	29.6503
NC_015319.1	1	0	1	0	0	0	0	0	0	Lactobacillus amylovorus	plasmid1	-	-	33688	14753	43.793
NC_015383.1	1	0	0	0	1	0	0	0	0	Burkholderia gladioli	bgla_4p	-	-	403586	59831	14.8248
NC_015517.1	1	0	0	0	0	1	0	0	0	Melissococcus plutonius	pMP1	-	-	177718	41161	23.1609
NC_015561.1	1	0	1	0	0	0	0	0	0	Hoyosella subflava	pAS9A-2	-	-	106784	22631	21.1932
NC_015579.1	1	1	0	0	0	0	0	0	0	Novosphingobium sp. PP1Y	Lpl	-	-	192103	32487	16.9112
NC_015583.1	1	0	0	0	0	1	0	0	0	Novosphingobium sp. PP1Y	Mpl	-	-	1161602	41095	3.53779
NC_015592.1	1	1	0	0	0	0	0	0	0	Sinorhizobium meliloti	pSINME02	-	-	70499	40999	58.1554
NC_015595.1	1	1	0	0	0	0	0	0	0	Sphingobium chlorophenolicum	pSPHCH01	-	-	123733	20612	16.6585
NC_015603.1	1	0	1	0	0	0	0	0	0	Lactobacillus kefiranofaciens	pWW2	PTU-Lab22	II	46296	22391	48.3649
NC_015658.1	1	0	1	0	0	0	0	0	0	Halopiger xanaduensis	pHALXA01	-	-	436718	22679	5.19305
NC_015685.1	1	1	0	0	0	0	0	0	0	Oligotropha carboxidovorans	pOC167	-	-	167269	20624	12.3298
NC_015686.1	1	0	1	0	0	0	0	0	0	Clostridium acetobutylicum	pSMBa	-	-	191996	12220	6.36472
NC_015708.1	1	0	0	0	1	0	0	0	0	Pseudoalteromonas sp. SANK 73390	pTML1	-	-	97600	96375	98.7449
NC_015712.1	1	0	1	0	0	0	0	0	0	Clostridium perfringens	pCPPB-1	PTU-Clo1	I	67479	14080	20.8658
NC_015724.1	1	1	0	0	0	0	0	0	0	Cupriavidus necator	pBB2	-	-	424140	26624	6.27717
NC_015741.1	1	0	0	0	0	0	0	1	0	Roseobacter litoralis	pRLO149_94	-	-	93578	19371	20.7004
NC_015742.1	1	1	0	0	0	0	0	0	0	Sinorhizobium fredii	p64a	-	-	183612	14619	7.9619
NC_015952.1	1	1	0	0	0	0	0	0	0	Streptomyces violaceusniger	pSTRVI02	-	-	191151	10744	5.62069
NC_015963.1	1	1	0	0	0	0	0	0	0	Enterobacter asburiae	pENTAS01	-	-	166725	12355	7.41041
NC_015974.1	1	1	0	0	0	0	0	0	0	Sphingobium sp. SYK-6	pSLPG	-	-	148801	20612	13.8521
NC_016587.1	1	0	1	0	0	0	0	0	0	Azospirillum lipoferum	AZO_p4	-	-	645253	22021	3.41277
NC_016595.1	1	0	0	1	0	0	0	0	0	Azospirillum brasilense	AZOBR_p3	-	-	778798	39842	5.11583
NC_016646.1	1	0	0	0	0	1	0	0	0	Pseudovibrio sp. FO-BEG1	unnamed	-	-	441112	63473	14.3893
NC_016792.1	1	0	0	1	0	0	0	0	0	Bacillus cereus	pNCcld	PTU-Bac1	I	270082	54010	19.9976
NC_016817.1	1	0	0	0	0	0	0	1	0	Pantoea ananatis	pPANA10	PTU-E33	I	302599	23565	7.78753
NC_016835.1	1	0	1	0	0	0	0	0	0	Rahnella aquatilis	pRahaq201	-	-	463906	20288	4.3733
NC_016982.1	1	0	1	0	0	0	0	0	0	Lactococcus garvieae	pGL5	-	-	68798	11330	16.4685
NC_017017.1	1	0	1	0	0	0	0	0	0	Pediococcus claussenii	pPECL-6	-	-	18800	18800	100
NC_017060.1	1	0	1	0	0	0	0	0	0	Rahnella aquatilis	PRA1	-	-	570951	20288	3.55337
NC_017202.1	1	0	0	1	0	0	0	0	0	Bacillus thuringiensis	pCT127	-	-	127885	43018	33.638
NC_017206.1	1	0	1	0	0	0	0	0	0	Bacillus thuringiensis	pCT83	PTU-Bac12	II	83590	21104	25.247
NC_017273.1	1	0	0	0	0	0	0	1	0	Thermus thermophilus	pTHTHE1601	-	-	440026	20852	4.73881
NC_017296.1	1	0	1	0	0	0	0	0	0	Clostridium acetobutylicum	EA2018plasmid	-	-	191996	12220	6.36472
NC_017311.1	1	1	0	0	0	0	0	0	0	Desulfovibrio vulgaris	pDEVAL01	-	-	202305	62970	31.1263
NC_017339.1	1	0	1	0	0	0	0	0	0	Staphylococcus aureus	pSaa6159	PTU-Bac18	I	20730	10294	49.6575
NC_017345.1	1	0	1	0	0	0	0	0	0	Staphylococcus aureus	unnamed	-	-	24491	10294	42.0318
NC_017373.1	1	0	1	0	0	0	0	0	0	Helicobacter pylori	unnamed	PTU-Cam2	I	25916	22156	85.4916
NC_017499.1	1	0	1	0	0	0	0	0	0	Lactobacillus salivarius	pHN3	PTU-Lab30	I	242962	15641	6.43763
NC_017533.1	1	0	0	0	0	0	0	1	0	Pantoea ananatis	pEA320	PTU-E33	I	321744	23565	7.32415
NC_017539.1	1	1	0	0	0	0	0	0	0	Oligotropha carboxidovorans	pOC167B	-	-	167269	20624	12.3298
NC_017541.1	1	1	0	0	0	0	0	0	0	Klebsiella pneumoniae	pKCTC2242	PTU-E21	I	202852	14463	7.12983
NC_017543.1	1	0	0	0	1	0	0	0	0	Paenibacillus polymyxa	pPPM1a	-	-	366576	78046	21.2905
NC_017553.1	1	0	0	0	0	0	0	1	0	Pantoea ananatis	PAGR_p	PTU-E33	I	280753	23565	8.3935
NC_017588.1	1	0	0	0	0	0	0	1	0	Thermus thermophilus	pTTJL1801	-	-	265886	20870	7.84923
NC_017659.1	1	1	0	0	0	0	0	0	0	Escherichia coli	pO83_CORR	PTU-FE	-	147060	14415	9.80212
NC_017792.1	1	0	1	0	0	0	0	0	0	Deinococcus gobiensis	P4	-	-	72036	22688	31.4954
NC_017962.1	1	0	1	0	0	0	0	0	0	Enterococcus faecium	2	-	-	66247	8504	12.8368
NC_017966.1	1	1	0	0	0	0	0	0	0	Tistrella mobilis	pTM2	-	-	690188	99316	14.3897
NC_018287.1	1	1	0	0	0	0	0	0	0	Phaeobacter inhibens	pPGA1_78	PTU-Rho5	II	78238	13568	17.342
NC_018291.1	1	1	0	0	0	0	0	0	0	Phaeobacter inhibens	pPGA1_262	PTU-Rho4	II	261820	38513	14.7097
NC_018421.1	1	1	0	0	0	0	0	0	0	Phaeobacter inhibens	pPGA2_239	PTU-Rho4	II	237766	38511	16.197
NC_018422.1	1	0	0	1	0	0	0	0	0	Phaeobacter inhibens	pPGA2_71	PTU-Rho1	II	70384	41127	58.4323
NC_018423.1	1	1	0	0	0	0	0	0	0	Phaeobacter inhibens	pPGA2_95	PTU-Rho5	II	94494	13568	14.3586
NC_018486.1	1	0	1	0	0	0	0	0	0	Bacillus thuringiensis	p01	-	-	171030	22147	12.9492
NC_018499.1	1	0	1	0	0	0	0	0	0	Bacillus cereus	p03	-	-	36273	31883	87.8973
NC_018682.1	1	1	0	0	0	0	0	0	0	Sinorhizobium meliloti	pRM41A	-	-	246023	10915	4.43658
NC_018683.1	1	1	0	0	0	0	0	0	0	Sinorhizobium meliloti	pSYMA	PTU-Rhi2	I	1559666	20621	1.32214
NC_018685.1	1	0	1	0	0	0	0	0	0	Bacillus thuringiensis	pMC95	PTU-Bac12	II	95433	12217	12.8017
NC_018696.1	1	0	1	0	0	0	0	0	0	Paraburkholderia phenoliruptrix	pSYMBR3459	-	-	785419	10891	1.38665
NC_018952.1	1	0	1	0	0	0	0	0	0	Staphylococcus aureus	pWBG747	PTU-Bac22	I	33701	15044	44.6396
NC_018953.1	1	0	1	0	0	0	0	0	0	Klebsiella pneumoniae	pIGMS32	PTU-E4	III	9294	7663	82.451
NC_018954.1	1	1	0	0	0	0	0	0	0	Salmonella enterica	pCS0010A	PTU-FE	III	146811	14415	9.81875
NC_018965.1	1	0	1	0	0	0	0	0	0	Staphylococcus aureus	SAP077A	-	-	35510	9403	26.4799
NC_018966.1	1	1	0	0	0	0	0	0	0	Salmonella enterica	pSSAP03302A	PTU-FE	-	146002	14415	9.87315
NC_018968.1	1	0	1	0	0	0	0	0	0	Staphylococcus aureus	p18809-P04	-	-	28404	10145	35.7168
NC_019009.1	1	0	1	0	0	0	0	0	0	Staphylococcus aureus	SAP078A	-	-	35508	10294	28.9906
NC_019018.1	1	0	0	0	0	1	0	0	0	Mycobacterium marinum	pMUM003	-	-	104530	23383	22.3697
NC_019088.1	1	0	1	0	0	0	0	0	0	Escherichia coli	pRPEC180_47	PTU-X1	III	47506	21053	44.3165
NC_019117.1	1	1	0	0	0	0	0	0	0	Salmonella enterica	pSH696_117	PTU-FE	-	117278	14415	12.2913
NC_019122.1	1	1	0	0	0	0	0	0	0	Salmonella enterica	pSH163_120	PTU-FE	-	120524	14415	11.9603
NC_019156.1	1	0	1	0	0	0	0	0	0	Klebsiella pneumoniae	pAAC154	PTU-E4	III	15101	11686	77.3856
NC_019240.1	1	0	1	0	0	0	0	0	0	Enterococcus durans	pGL	PTU-Lab17	II	8347	8347	100
NC_019257.1	1	0	1	0	0	0	0	0	0	Clostridium perfringens	pJIR3844	PTU-Clo1	I	70192	15858	22.5923
NC_019307.1	1	0	0	0	0	1	0	0	0	Streptomyces sp. W75	pCQ4	-	-	84833	26561	31.3097
NC_019358.1	1	0	1	0	0	0	0	0	0	Clostridium perfringens	pCP8533S12	-	-	11891	10019	84.257
NC_019364.1	1	0	0	0	0	0	0	1	0	Sulfitobacter guttiformis	pSD118	-	-	118476	16888	14.2544
NC_019394.1	1	0	0	1	0	0	0	0	0	Alteromonas mediterranea	pAMDE1-300	-	-	303282	105528	34.7953
NC_019431.1	1	0	1	0	0	0	0	0	0	Lactococcus lactis	pCIS7	-	-	53051	27000	50.8944
NC_019555.1	1	1	0	0	0	0	0	0	0	Agrobacterium tumefaciens	pAoF64/95	-	-	176574	11013	6.23705
NC_019561.1	1	0	1	0	0	0	0	0	0	Helicobacter pylori	p1HPAKL117	-	-	18787	14724	78.3733
NC_019700.1	1	0	0	1	0	0	0	0	0	Oscillatoria acuminata	pOSCIL6304.01	-	-	64128	34978	54.544
NC_019727.1	1	0	1	0	0	0	0	0	0	Calothrix parietina	pCAL6303.01	-	-	80757	27036	33.4782
NC_019733.1	1	0	0	0	0	0	1	0	0	Crinalium epipsammum	pCRI9333.01	-	-	54978	32725	59.5238
NC_019735.1	1	0	1	0	0	0	0	0	0	Crinalium epipsammum	pCRI9333.04	-	-	44285	16360	36.9425
NC_019774.1	1	0	1	0	0	0	0	0	0	Anabaena cylindrica	pANACY.04	-	-	97606	10816	11.0813
NC_020050.1	1	0	0	0	1	0	0	0	0	Cylindrospermum stagnale	pCYLST.01	-	-	431821	114851	26.5969
NC_020060.1	1	1	0	0	0	0	0	0	0	Rhizobium tropici	pRtrCIAT899a	-	-	216610	14619	6.749
NC_020182.1	1	0	1	0	0	0	0	0	0	Klebsiella aerogenes	pEA1509_A	PTU-E4	III	9294	7663	82.451
NC_020208.1	1	0	1	0	0	0	0	0	0	Enterococcus faecium	pNB2354_1	PTU-Lab18	II	214319	10165	4.74293
NC_020263.1	1	1	0	0	0	0	0	0	0	Cronobacter sakazakii	pSP291-1	PTU-E24	II	118136	14431	12.2156
NC_020383.1	1	0	1	0	0	0	0	0	0	Bacillus thuringiensis	pIS56-85	PTU-Bac12	II	85134	21104	24.7892
NC_020385.1	1	0	0	1	0	0	0	0	0	Bacillus thuringiensis	pIS56-328	-	-	328151	56237	17.1375
NC_020393.1	1	0	0	1	0	0	0	0	0	Bacillus thuringiensis	pIS56-107	PTU-Bac27	I	107431	43018	40.0424
NC_020412.1	1	0	1	0	0	0	0	0	0	Shigella sonnei	pDPT3	PTU-E20	III	8338	8338	100
NC_020522.1	1	0	0	1	0	0	0	0	0	Legionella pneumophila	unnamed	-	-	73490	20738	28.2188
NC_020527.1	1	1	0	0	0	0	0	0	0	Sinorhizobium meliloti	pSymA	PTU-Rhi2	I	1352561	15497	1.14575
NC_020542.1	1	1	0	0	0	0	0	0	0	Sphingomonas sp. MM-1	pISP0	-	-	275840	20612	7.47245
NC_020548.1	1	0	1	0	0	0	0	0	0	Azoarcus sp. KH32C	pAZKH	-	-	737589	38106	5.16629
NC_020826.1	1	0	0	1	0	0	0	0	0	Lactobacillus brevis	pKB290-3	-	-	35340	35340	100
NC_020827.1	1	0	1	0	0	0	0	0	0	Lactobacillus brevis	pKB290-6	PTU-Lab9	I	11627	9411	80.9409
NC_021183.1	1	0	1	0	0	0	0	0	0	Clostridium pasteurianum	pCLOPA01	-	-	53393	21452	40.1776
NC_021209.1	1	1	0	0	0	0	0	0	0	Sinorhizobium sp. M14	pSinA	-	-	108938	20338	18.6693
NC_021231.1	1	0	1	0	0	0	0	0	0	Klebsiella pneumoniae	pKRH	-	-	113685	11689	10.2819
NC_021295.1	1	0	0	0	0	0	1	0	0	Burkholderia sp. RPE64	p2	-	-	309692	47632	15.3804
NC_021552.1	1	0	1	0	0	0	0	0	0	Staphylococcus aureus	unnamed	-	-	24653	10294	41.7556
NC_021656.1	1	0	1	0	0	0	0	0	0	Klebsiella pneumoniae	pKpQIL-SC29	-	-	48790	6980	14.3062
NC_021666.1	1	0	1	0	0	0	0	0	0	Klebsiella pneumoniae	ColE-LS6	PTU-E4	III	14709	7798	53.0152
NC_021718.1	1	0	0	1	0	0	0	0	0	Alteromonas mediterranea	unnamed	-	-	303282	105528	34.7953
NC_021815.1	1	0	0	0	1	0	0	0	0	Salmonella enterica	unnamed	PTU-C	V	221009	55693	25.1994
NC_021886.1	1	0	0	0	0	0	0	1	0	Candidatus Profftella armatura	unnamed	-	-	5458	5458	100
NC_021908.1	1	0	1	0	0	0	0	0	0	Rhizobium etli	pRetMIM1d	PTU-Rhi5	II	512054	22003	4.29701
NC_021910.1	1	1	0	0	0	0	0	0	0	Rhizobium etli	pRetNIM1c	-	-	269426	14619	5.42598
NC_021911.1	1	1	0	0	0	0	0	0	0	Rhizobium etli	pRetMIM1f	PTU-Rhi4	II	1082659	55030	5.08286
NC_021989.1	1	0	1	0	0	0	0	0	0	Enterococcus faecium	p4	PTU-Lab17	II	9319	7772	83.3995
NC_022042.1	1	1	0	0	0	0	0	0	0	Paracoccus aminophilus	pAMI1	-	-	118164	20681	17.5019
NC_022044.1	1	0	0	1	0	0	0	0	0	Paracoccus aminophilus	pAMI6	-	-	206583	42847	20.7408
NC_022111.1	1	0	1	0	0	0	0	0	0	Prevotella sp. oral taxon 299	unnamed	-	-	1770419	20270	1.14493
NC_022225.1	1	0	0	1	0	0	0	0	0	Vibrio anguillarum	unnamed	-	-	66164	43147	65.2122
NC_022436.1	1	0	0	0	0	0	1	0	0	Desulfovibrio gigas	unnamed	-	-	102023	43583	42.7188
NC_022585.1	1	0	1	0	0	0	0	0	0	Shigella sonnei	pDPT1	PTU-E20	III	6774	6774	100
NC_022598.1	1	0	1	0	0	0	0	0	0	Staphylococcus aureus	pETB	-	-	60563	27812	45.9224
NC_022884.1	1	0	1	0	0	0	0	0	0	Enterococcus mundtii	pQY024	-	-	23629	12343	52.2367
NC_023024.1	1	1	0	0	0	0	0	0	0	Cronobacter malonaticus	p1	PTU-E24	II	126488	14431	11.409
NC_023140.1	1	1	0	0	0	0	0	0	0	Phaeobacter gallaeciensis	pGal_D78	PTU-Rho5	II	77876	13337	17.1259
NC_023142.1	1	0	0	1	0	0	0	0	0	Phaeobacter gallaeciensis	pGal_F69	PTU-Rho1	II	68752	38474	55.9606
NC_023143.1	1	1	0	0	0	0	0	0	0	Phaeobacter gallaeciensis	pGal_G40	-	-	40170	12910	32.1384
NC_023315.1	1	0	1	0	0	0	0	0	0	Escherichia coli	pEQ011	PTU-FE	-	85507	11536	13.4913
NC_023316.1	1	0	1	0	0	0	0	0	0	Streptomyces sp. 14R-10	pZL1	-	-	127862	17856	13.9651
NC_023325.1	1	0	1	0	0	0	0	0	0	Escherichia coli	pACN001-D	PTU-E20	III	6747	6747	100
NC_023327.1	1	1	0	0	0	0	0	0	0	Escherichia coli	pACN001-B	PTU-FE	-	168543	14415	8.55271
NC_024962.1	1	0	1	0	0	0	0	0	0	Escherichia coli	ColE7-K317	PTU-E7	III	6077	6077	100
NC_024984.1	1	0	1	0	0	0	0	0	0	Lactobacillus plantarum	pZL3	-	-	11898	11609	97.571
NC_024989.1	1	0	1	0	0	0	0	0	0	Clostridium botulinum	pMI06-01	-	-	21001	19665	93.6384
NC_025002.1	1	0	1	0	0	0	0	0	0	Clostridium botulinum	pTO08	-	-	21001	19665	93.6384
NC_025024.1	1	1	0	0	0	0	0	0	0	Burkholderia glumae	pBGA40	-	-	3672	3672	100
NC_025194.1	1	0	1	0	0	0	0	0	0	Staphylococcus aureus	pRJ9	-	-	10406	8940	85.912
NT_187149.1	1	1	0	0	0	0	0	0	0	Sinorhizobium fredii	pSfHH103d	-	-	47988	19490	40.6143
NT_187154.1	1	0	1	0	0	0	0	0	0	Sinorhizobium fredii	pUSDA257	-	-	12375	11475	92.7273
NT_187164.1	1	1	0	0	0	0	0	0	0	Sinorhizobium fredii	pUSDA257	PTU-Rhi8	II	30254	20627	68.1794
NZ_AP012556.1	1	0	0	1	0	0	0	0	0	Mycobacterium avium	pMAH135	-	-	194711	79445	40.8015
NZ_AP014640.1	1	0	0	0	1	0	0	0	0	Leptolyngbya boryana	pLBX	-	-	504942	82262	16.2914
NZ_AP014644.1	1	0	0	0	1	0	0	0	0	Leptolyngbya boryana	pLBX	-	-	504942	82262	16.2914
NZ_AP014659.1	1	1	0	0	0	0	0	0	0	Bradyrhizobium diazoefficiens	pNK6a	-	-	212255	20627	9.71803
NZ_AP014686.1	1	1	0	0	0	0	0	0	0	Bradyrhizobium diazoefficiens	pNK6b	-	-	210438	20630	9.80336
NZ_AP014688.1	1	1	0	0	0	0	0	0	0	Bradyrhizobium diazoefficiens	pNK6d	-	-	136153	20627	15.1499
NZ_AP014705.1	1	1	0	0	0	0	0	0	0	Methylobacterium aquaticum	pMaq22A_1p	-	-	1571989	20657	1.31407
NZ_AP014802.1	1	0	0	1	0	0	0	0	0	Rhodovulum sulfidophilum	Plasmid2	-	-	106137	36961	34.8239
NZ_AP014866.1	1	0	0	1	0	0	0	0	0	Bacillus thuringiensis	pKK2	PTU-Bac25	I	293217	43015	14.67
NZ_AP014943.1	1	0	1	0	0	0	0	0	0	Staphylococcus aureus	pFDA209P	-	-	27490	10294	37.4463
NZ_CP003988.1	1	0	0	0	1	0	0	0	0	Streptomyces sp. 769	pSGZL	-	-	237512	54339	22.8784
NZ_CP005190.1	1	1	0	0	0	0	0	0	0	Sphingobium sp. MI1205	pMI1	-	-	292135	20633	7.06283
NZ_CP005931.1	1	1	0	0	0	0	0	0	0	Escherichia coli	p1ColV5155	PTU-FE	III	194170	14415	7.42391
NZ_CP005961.1	1	0	1	0	0	0	0	0	0	Pseudomonas mandelii	unnamed	-	-	410512	10846	2.64207
NZ_CP006368.1	1	0	0	1	0	0	0	0	0	Aureimonas sp. AU20	pAU20a	-	-	488888	34062	6.96724
NZ_CP006369.1	1	1	0	0	0	0	0	0	0	Aureimonas sp. AU20	pAU20b	-	-	436017	13490	3.09392
NZ_CP006570.1	1	0	0	0	0	0	0	0	1	Sodalis praecaptivus	pHS1	-	-	449897	21869	4.86089
NZ_CP006583.1	1	1	0	0	0	0	0	0	0	Mesorhizobium huakuii	pMHb	-	-	323475	20717	6.40451
NZ_CP006635.1	1	1	0	0	0	0	0	0	0	Escherichia coli	PCN033p3	PTU-FE	III	161511	14415	8.92509
NZ_CP006684.1	1	0	0	0	0	1	0	0	0	Melissococcus plutonius	pMEPL_178	-	-	177673	41161	23.1667
NZ_CP006843.1	1	0	1	0	0	0	0	0	0	Corynebacterium glyciniphilum	pCgly1	-	-	58432	20267	34.6848
NZ_CP006878.1	1	1	0	0	0	0	0	0	0	Rhizobium gallicum	pRgalR602a	PTU-Rhi9	II	203748	14608	7.16964
NZ_CP006919.1	1	0	1	0	0	0	0	0	0	Klebsiella pneumoniae	p30684_1	-	-	25284	9985	39.4914
NZ_CP006928.1	1	0	1	0	0	0	0	0	0	Klebsiella pneumoniae	pNJST258N4	PTU-E4	III	14249	11246	78.9248
NZ_CP006987.1	1	1	0	0	0	0	0	0	0	Rhizobium sp. IE4771	pRetIE4771a	PTU-Rhi9	II	244771	14657	5.98805
NZ_CP006990.1	1	1	0	0	0	0	0	0	0	Rhizobium sp. IE4771	pRetIE4771d	PTU-Rhi4	II	729172	55678	7.63578
NZ_CP007046.1	1	0	0	1	0	0	0	0	0	Rhizobium leguminosarum	unnamed	PTU-Rhi6	I	667306	43993	6.59263
NZ_CP007048.1	1	1	0	0	0	0	0	0	0	Rhizobium leguminosarum	unnamed3	-	-	341391	25608	7.50108
NZ_CP007056.1	1	1	0	0	0	0	0	0	0	Halostagnicola larsenii	unnamed	-	-	573680	19642	3.42386
NZ_CP007068.1	1	1	0	0	0	0	0	0	0	Rhizobium leguminosarum	unnamed	-	-	1563772	62872	4.02053
NZ_CP007069.1	1	0	1	0	0	0	0	0	0	Rhizobium leguminosarum	unnamed2	PTU-Rhi5	II	509829	22099	4.33459
NZ_CP007209.1	1	0	0	0	0	0	0	1	0	Staphylococcus xylosus	unnamed	-	-	30062	18609	61.9021
NZ_CP007228.1	1	1	0	0	0	0	0	0	0	Agrobacterium tumefaciens	pTi	-	-	205997	20639	10.0191
NZ_CP007238.1	1	1	0	0	0	0	0	0	0	Ensifer adhaerens	pOV14c	-	-	125203	20636	16.482
NZ_CP007239.1	1	0	1	0	0	0	0	0	0	Ensifer adhaerens	pOV14b	-	-	1614950	22012	1.36301
NZ_CP007257.1	1	0	0	1	0	0	0	0	0	Rhodococcus erythropolis	pLRE138	-	-	477915	34083	7.1316
NZ_CP007515.1	1	0	0	1	0	0	0	0	0	Rubrobacter radiotolerans	1	-	-	190889	42736	22.3879
NZ_CP007516.1	1	0	0	0	0	0	0	1	0	Rubrobacter radiotolerans	2	-	-	149806	21122	14.0996
NZ_CP007644.1	1	1	0	0	0	0	0	0	0	Rhizobium etli	pRetIE4803c	PTU-Rhi4	II	711724	55638	7.81736
NZ_CP007645.1	1	0	1	0	0	0	0	0	0	Rhizobium etli	pRetIE4803d	-	-	742914	11026	1.48416
NZ_CP007647.1	1	0	1	0	0	0	0	0	0	Lactobacillus salivarius	pMP1046A	PTU-Lab30	I	219748	16160	7.35388
NZ_CP007671.1	1	0	1	0	0	0	0	0	0	Staphylococcus aureus	pM121	-	-	20409	6665	32.6572
NZ_CP007673.1	1	0	1	0	0	0	0	0	0	Staphylococcus aureus	pCA12	-	-	25054	8555	34.1462
NZ_CP007675.1	1	0	1	0	0	0	0	0	0	Staphylococcus aureus	pCA15	-	-	25025	10294	41.1349
NZ_CP007677.1	1	0	1	0	0	0	0	0	0	Staphylococcus aureus	pHUV05-01	-	-	20185	16590	82.1897
NZ_CP007678.1	1	0	1	0	0	0	0	0	0	Staphylococcus aureus	pHUV05-02	-	-	20291	18272	90.0498
NZ_CP007728.1	1	0	1	0	0	0	0	0	0	Klebsiella pneumoniae	pAAC154-a50	PTU-E4	III	15096	11686	77.4112
NZ_CP007796.1	1	0	0	0	0	1	0	0	0	Azospirillum brasilense	AbAZ39_p3	-	-	686487	115242	16.7872
NZ_CP008715.1	1	1	0	0	0	0	0	0	0	Escherichia coli	pEC648_1	PTU-FE	-	120653	14415	11.9475
NZ_CP008814.1	1	0	1	0	0	0	0	0	0	Enterococcus faecalis	2	-	-	41610	12151	29.2021
NZ_CP008815.1	1	0	1	0	0	0	0	0	0	Enterococcus faecalis	1	-	-	66548	17931	26.9445
NZ_CP008828.1	1	0	1	0	0	0	0	0	0	Klebsiella pneumoniae	pAAC154-a50	PTU-E4	III	15096	11686	77.4112
NZ_CP008839.1	1	1	0	0	0	0	0	0	0	Lactobacillus gasseri	pEB01-1	-	-	48922	20960	42.8437
NZ_CP009047.1	1	0	0	1	0	0	0	0	0	Staphylococcus epidermidis	unnamed	-	-	37688	20705	54.9379
NZ_CP009055.1	1	0	1	0	0	0	0	0	0	Lactococcus lactis	pNCDO2118	-	-	37571	10150	27.0155
NZ_CP009074.1	1	0	1	0	0	0	0	0	0	Escherichia coli	unnamed_2	-	-	24185	19967	82.5594
NZ_CP009123.1	1	0	1	0	0	0	0	0	0	Sphingopyxis fribergensis	pSfKp5.2	-	-	208588	22399	10.7384
NZ_CP009145.1	1	1	0	0	0	0	0	0	0	Sinorhizobium meliloti	pSymA	PTU-Rhi2	I	1466845	20621	1.40581
NZ_CP009266.1	1	0	0	0	1	0	0	0	0	Vibrio coralliilyticus	pOCN014	-	-	380781	56268	14.777
NZ_CP009332.1	1	0	1	0	0	0	0	0	0	Bacillus thuringiensis	3	-	-	82340	26474	32.1521
NZ_CP009336.1	1	0	0	0	1	0	0	0	0	Bacillus thuringiensis	1	-	-	358965	166977	46.5162
NZ_CP009350.1	1	0	1	0	0	0	0	0	0	Bacillus thuringiensis	4	-	-	107443	22604	21.0381
NZ_CP009362.1	1	0	1	0	0	0	0	0	0	Staphylococcus aureus	pS1945	-	-	27491	10294	37.445
NZ_CP009368.1	1	0	0	1	0	0	0	0	0	Bacillus cereus	unnamed	-	-	402605	65909	16.3706
NZ_CP009432.1	1	0	1	0	0	0	0	0	0	Burkholderia glumae	pBIN_2	-	-	144522	18516	12.8119
NZ_CP009547.1	1	1	0	0	0	0	0	0	0	Burkholderia sp. 2002721687	pBTU	-	-	305110	120535	39.5054
NZ_CP009579.1	1	1	0	0	0	0	0	0	0	Escherichia coli	unnamed 1	PTU-FE	-	141804	14415	10.1654
NZ_CP009595.1	1	0	1	0	0	0	0	0	0	Bacillus cereus	pBFC_3	-	-	312478	23213	7.42868
NZ_CP009606.1	1	0	1	0	0	0	0	0	0	Bacillus cereus	pBFR_2	-	-	312478	23213	7.42868
NZ_CP009627.1	1	0	1	0	0	0	0	0	0	Bacillus cereus	pBGM	-	-	36802	25788	70.0723
NZ_CP009639.1	1	0	1	0	0	0	0	0	0	Bacillus cereus	pBFI_1	-	-	281957	12184	4.32123
NZ_CP009691.1	1	0	0	1	0	0	0	0	0	Bacillus mycoides	pBMX_1	-	-	360889	65936	18.2704
NZ_CP009719.1	1	0	1	0	0	0	0	0	0	Bacillus thuringiensis	pBGN_1	-	-	14648	12335	84.2094
NZ_CP009772.1	1	0	1	0	0	0	0	0	0	Klebsiella pneumoniae	pEA1509_B	PTU-E4	III	9294	7663	82.451
NZ_CP009778.1	1	0	1	0	0	0	0	0	0	Klebsiella pneumoniae	pKPN-c8b	PTU-E4	III	15271	11686	76.5241
NZ_CP009860.1	1	1	0	0	0	0	0	0	0	Escherichia coli	pECO-824	PTU-FE	-	121385	14415	11.8754
NZ_CP009877.1	1	0	1	0	0	0	0	0	0	Klebsiella pneumoniae	pAAC154-a9e	PTU-E4	III	15100	11686	77.3907
NZ_CP009921.1	1	0	1	0	0	0	0	0	0	Bacillus megaterium	pBMV_2	-	-	301264	23051	7.65143
NZ_CP010016.1	1	0	1	0	0	0	0	0	0	Burkholderia thailandensis	unnamed	-	-	326388	18520	5.67423
NZ_CP010024.1	1	0	1	0	0	0	0	0	0	Paraburkholderia fungorum	pBIL	-	-	437218	10494	2.40018
NZ_CP010104.1	1	0	0	1	0	0	0	0	0	Francisella tularensis	unnamed	-	-	41959	40700	96.9995
NZ_CP010111.1	1	0	1	0	0	0	0	0	0	Bacillus thuringiensis	pBTHD521-5	-	-	253580	12247	4.82964
NZ_CP010126.1	1	0	1	0	0	0	0	0	0	Escherichia coli	A	PTU-FE	-	143617	11536	8.03248
NZ_CP010127.1	1	0	1	0	0	0	0	0	0	Escherichia coli	B	PTU-X1	III	42655	22688	53.1895
NZ_CP010141.1	1	1	0	0	0	0	0	0	0	Escherichia coli	A	PTU-FE	-	174041	14415	8.28253
NZ_CP010147.1	1	1	0	0	0	0	0	0	0	Escherichia coli	B	PTU-FE	-	88754	14415	16.2415
NZ_CP010149.1	1	1	0	0	0	0	0	0	0	Escherichia coli	A	-	-	199494	14415	7.22578
NZ_CP010158.1	1	1	0	0	0	0	0	0	0	Escherichia coli	A	PTU-FE	III	128612	14415	11.2081
NZ_CP010179.1	1	0	1	0	0	0	0	0	0	Escherichia coli	A	-	-	116417	10807	9.28301
NZ_CP010189.1	1	0	1	0	0	0	0	0	0	Escherichia coli	C	PTU-E7	III	6038	6038	100
NZ_CP010198.1	1	0	1	0	0	0	0	0	0	Escherichia coli	B	PTU-E7	III	6037	6037	100
NZ_CP010204.1	1	0	1	0	0	0	0	0	0	Escherichia coli	D	PTU-E7	-	3904	3904	100
NZ_CP010210.1	1	0	1	0	0	0	0	0	0	Escherichia coli	D	PTU-E7	III	6038	6038	100
NZ_CP010217.1	1	0	1	0	0	0	0	0	0	Escherichia coli	D	PTU-E7	III	6036	6036	100
NZ_CP010225.1	1	0	1	0	0	0	0	0	0	Escherichia coli	D	-	III	11321	7947	70.197
NZ_CP010270.1	1	0	0	1	0	0	0	0	0	Paenibacillus polymyxa	pSb31l	-	-	223537	93095	41.6463
NZ_CP010316.1	1	1	0	0	0	0	0	0	0	Escherichia coli	pAPEC-O78-ColV	PTU-FE	III	144859	14415	9.95106
NZ_CP010408.1	1	0	1	0	0	0	0	0	0	Streptomyces vietnamensis	pSVL1	-	-	286635	22557	7.86959
NZ_CP010420.1	1	0	1	0	0	0	0	0	0	Azotobacter chroococcum	pAcX50e	-	-	132372	10900	8.23437
NZ_CP010421.1	1	0	0	1	0	0	0	0	0	Azotobacter chroococcum	pAcX50f	-	-	311724	56271	18.0515
NZ_CP010956.1	1	1	0	0	0	0	0	0	0	Sphingobium sp. YBL2	YBL2_2	-	-	227503	20612	9.0601
NZ_CP010991.1	1	0	1	0	0	0	0	0	0	Pseudonocardia sp. EC080625-04	pFRP1-2	-	-	121382	46870	38.6136
NZ_CP011046.1	1	0	0	1	0	0	0	0	0	Clavibacter insidiosus	pCI3	-	-	103451	46150	44.6105
NZ_CP011048.1	1	1	0	0	0	0	0	0	0	Cronobacter sakazakii	CSK29544_1p	PTU-E24	II	93905	14431	15.3677
NZ_CP011156.1	1	0	0	1	0	0	0	0	0	Bacillus cereus	pRML01	-	-	435420	38428	8.8255
NZ_CP011157.1	1	0	1	0	0	0	0	0	0	Bacillus cereus	pRML02	-	-	141238	23174	16.4078
NZ_CP011249.1	1	1	0	0	0	0	0	0	0	Agrobacterium tumefaciens	pTi	-	-	194264	20639	10.6242
NZ_CP011282.1	1	0	1	0	0	0	0	0	0	Enterococcus faecium	p1	PTU-Lab18	II	152440	10264	6.73314
NZ_CP011285.1	1	0	1	0	0	0	0	0	0	Enterococcus faecium	p5	PTU-Lab17	II	13141	10375	78.9514
NZ_CP011457.1	1	0	0	1	0	0	0	0	0	Anabaena sp. WA102	unnamed	-	-	76597	51077	66.6828
NZ_CP011493.1	1	1	0	0	0	0	0	0	0	Escherichia coli	pEC302/04	PTU-FE	III	140232	14415	10.2794
NZ_CP011513.1	1	0	1	0	0	0	0	0	0	Paenibacillus peoriae	unnamed	-	-	213282	22403	10.5039
NZ_CP011515.1	1	1	0	0	0	0	0	0	0	Mitsuaria sp. 7	unnamed	-	-	262673	60756	23.1299
NZ_CP011527.1	1	0	1	0	0	0	0	0	0	Staphylococcus aureus	unnamed	-	-	27490	5643	20.5275
NZ_CP011529.1	1	0	1	0	0	0	0	0	0	Staphylococcus aureus	unnamed	-	-	17905	10261	57.308
NZ_CP011667.1	1	1	0	0	0	0	0	0	0	Streptomyces sp. Mg1	pSMg1-3	-	-	183653	112031	61.0015
NZ_CP011829.1	1	0	1	0	0	0	0	0	0	Enterococcus faecium	unnamed1	PTU-Lab18	II	229882	10264	4.4649
NZ_CP011831.1	1	0	1	0	0	0	0	0	0	Enterococcus faecium	unnamed3	PTU-Lab17	II	10839	7959	73.4293
NZ_CP011836.1	1	1	0	0	0	0	0	0	0	Azotobacter chroococcum	pacX50fB3	-	-	306103	20426	6.67292
NZ_CP011869.1	1	0	0	0	1	0	0	0	0	Pseudonocardia sp. HH130629-09	pLS1-1	-	-	242173	66760	27.5671
NZ_CP011948.1	1	1	0	0	0	0	0	0	0	Haloferax gibbonsii	pHG1	-	-	488062	20386	4.17693
NZ_CP011949.1	1	0	1	0	0	0	0	0	0	Haloferax gibbonsii	pHG2	-	-	335881	23126	6.88518
NZ_CP011979.1	1	0	1	0	0	0	0	0	0	Klebsiella pneumoniae	pDMC1097-20.222kb	PTU-E4	III	20222	8619	42.6219
NZ_CP012100.1	1	0	0	1	0	0	0	0	0	Bacillus thuringiensis	pHS18-1	-	-	509170	47599	9.34835
NZ_CP012101.1	1	0	1	0	0	0	0	0	0	Bacillus thuringiensis	pHS18-2	-	-	337579	12217	3.619
NZ_CP012102.1	1	0	1	0	0	0	0	0	0	Bacillus thuringiensis	pHS18-3	-	-	92085	32061	34.8167
NZ_CP012183.1	1	1	0	0	0	0	0	0	0	Pseudonocardia sp. EC080610-09	pBCI2-2	-	-	118633	50910	42.9139
NZ_CP012186.1	1	0	1	0	0	0	0	0	0	Pseudonocardia sp. EC080619-01	pBCI1-1	-	-	206535	47064	22.7874
NZ_CP012255.1	1	1	0	0	0	0	0	0	0	Cronobacter sakazakii	pCS2	PTU-E24	II	117795	14431	12.2509
NZ_CP012258.1	1	1	0	0	0	0	0	0	0	Cronobacter universalis	pCUNV1	PTU-E24	II	129777	14434	11.1222
NZ_CP012265.1	1	1	0	0	0	0	0	0	0	Cronobacter condimenti	pCCO1	-	-	151491	14431	9.52598
NZ_CP012267.1	1	1	0	0	0	0	0	0	0	Cronobacter dublinensis	pCDU1	-	-	197338	14431	7.31283
NZ_CP012434.1	1	0	1	0	0	0	0	0	0	Enterococcus faecium	ISMMS_VRE_p4	PTU-Lab17	II	13123	7438	56.6791
NZ_CP012435.1	1	0	1	0	0	0	0	0	0	Enterococcus faecium	ISMMS_VRE_p3	PTU-Lab17	II	13136	10237	77.9309
NZ_CP012437.1	1	0	1	0	0	0	0	0	0	Enterococcus faecium	ISMMS_VRE2_p1	-	-	196671	10264	5.21887
NZ_CP012441.1	1	0	1	0	0	0	0	0	0	Enterococcus faecium	ISMMS_VRE3_p1	PTU-Lab18	II	201621	10264	5.09074
NZ_CP012446.1	1	0	1	0	0	0	0	0	0	Enterococcus faecium	ISMMS_VRE3_p6	PTU-Lab17	II	13149	9481	72.1043
NZ_CP012448.1	1	0	1	0	0	0	0	0	0	Enterococcus faecium	ISMMS_VRE4_p2	PTU-Lab18	II	172088	7180	4.17228
NZ_CP012455.1	1	0	1	0	0	0	0	0	0	Enterococcus faecium	ISMMS_VRE5_p1	PTU-Lab18	II	204986	10264	5.00717
NZ_CP012461.1	1	0	1	0	0	0	0	0	0	Enterococcus faecium	ISMMS_VRE7_p1	PTU-Lab18	II	200151	10264	5.12813
NZ_CP012467.1	1	0	1	0	0	0	0	0	0	Enterococcus faecium	ISMMS_VRE8_p1	PTU-Lab18	II	202319	10264	5.07318
NZ_CP012472.1	1	0	1	0	0	0	0	0	0	Enterococcus faecium	ISMMS_VRE10_p1	PTU-Lab18	II	215120	10264	4.77129
NZ_CP012493.1	1	0	1	0	0	0	0	0	0	Escherichia coli	pCFSAN004176G_02	-	-	52297	10894	20.831
NZ_CP012575.1	1	0	1	0	0	0	0	0	0	Clavibacter capsici	pCM2	-	-	145549	24468	16.8108
NZ_CP012592.1	1	0	0	0	0	0	0	1	0	Candidatus Profftella armatura	unnamed	-	-	5458	5458	100
NZ_CP012596.1	1	0	1	0	0	0	0	0	0	Staphylococcus aureus	pVR-MSSA_03	PTU-Bac16	III	23351	8819	37.7671
NZ_CP012626.1	1	1	0	0	0	0	0	0	0	Escherichia coli	pSF-468-1	PTU-FE	-	110808	14415	13.009
NZ_CP012632.1	1	0	1	0	0	0	0	0	0	Escherichia coli	pSF-173-1	PTU-FE	III	93074	21990	23.6264
NZ_CP012636.1	1	1	0	0	0	0	0	0	0	Escherichia coli	pSF-088-1	PTU-FE	-	149683	14415	9.63035
NZ_CP012711.1	1	0	0	0	0	1	0	0	0	Psychrobacter urativorans	5	-	-	49020	31365	63.9841
NZ_CP012917.1	1	0	0	0	0	1	0	0	0	Azospirillum brasilense	ABSP7_p3	-	-	645064	72450	11.2314
NZ_CP012928.1	1	0	1	0	0	0	0	0	0	Salmonella enterica	p12-4374_62	PTU-FE	-	62920	11536	18.3344
NZ_CP012971.1	1	0	1	0	0	0	0	0	0	Staphylococcus aureus	pST20130939	PTU-Bac18	I	20633	10145	49.1688
NZ_CP012973.1	1	0	1	0	0	0	0	0	0	Staphylococcus aureus	pST20130938	PTU-Bac18	I	20633	10145	49.1688
NZ_CP012975.1	1	0	1	0	0	0	0	0	0	Staphylococcus aureus	pST20130943	-	-	17307	10294	59.4788
NZ_CP012977.1	1	0	1	0	0	0	0	0	0	Staphylococcus aureus	pST20130942	-	-	17307	10294	59.4788
NZ_CP012980.1	1	0	1	0	0	0	0	0	0	Staphylococcus aureus	pST20130940	PTU-Bac18	I	20720	10145	48.9624
NZ_CP013027.1	1	1	0	0	0	0	0	0	0	Escherichia coli	unnamed3	PTU-FE	-	174564	14415	8.25772
NZ_CP013038.1	1	0	1	0	0	0	0	0	0	Clostridium perfringens	pJFP838E	-	-	14657	12569	85.7542
NZ_CP013045.1	1	0	1	0	0	0	0	0	0	Clostridium perfringens	pJFP55K	-	-	14060	12569	89.3954
NZ_CP013071.1	1	0	0	0	0	1	0	0	0	Sphingobium indicum	pSRL1	-	-	139218	41065	29.4969
NZ_CP013072.1	1	1	0	0	0	0	0	0	0	Sphingobium indicum	pSRL2	-	-	108430	20792	19.1755
NZ_CP013265.1	1	1	0	0	0	0	0	0	0	Sphingobium baderi	pDE1	-	-	229716	20612	8.97282
NZ_CP013266.1	1	0	1	0	0	0	0	0	0	Sphingobium baderi	pDE2	-	-	85174	10822	12.7058
NZ_CP013381.1	1	1	0	0	0	0	0	0	0	Burkholderia sp. Bp5365	pMSMB43	-	-	305114	102870	33.7153
NZ_CP013412.1	1	0	1	0	0	0	0	0	0	Burkholderia thailandensis	p2002721643	-	-	157775	18520	11.7382
NZ_CP013415.1	1	1	0	0	0	0	0	0	0	Burkholderia ubonensis	pMSMB2035	-	-	299296	41035	13.7105
NZ_CP013494.1	1	1	0	0	0	0	0	0	0	Rhizobium sp. N6212	pRspN6212d	PTU-Rhi4	II	742499	55033	7.41186
NZ_CP013499.1	1	1	0	0	0	0	0	0	0	Rhizobium sp. N621	pRspN621d	PTU-Rhi4	II	742499	55033	7.41186
NZ_CP013504.1	1	1	0	0	0	0	0	0	0	Rhizobium etli	pRspN561d	PTU-Rhi4	II	752940	55034	7.30921
NZ_CP013510.1	1	1	0	0	0	0	0	0	0	Rhizobium sp. N1341	pRspN1341e	PTU-Rhi4	II	751351	55033	7.32454
NZ_CP013515.1	1	0	0	1	0	0	0	0	0	Rhizobium sp. N1314	pRspN1314d	PTU-Rhi4	II	488795	43990	8.99968
NZ_CP013521.1	1	1	0	0	0	0	0	0	0	Rhizobium sp. N113	pRspN113d	PTU-Rhi4	II	755598	55033	7.28337
NZ_CP013523.1	1	1	0	0	0	0	0	0	0	Rhizobium phaseoli	pRphaR744a	PTU-Rhi9	II	256181	14658	5.72174
NZ_CP013531.1	1	1	0	0	0	0	0	0	0	Rhizobium phaseoli	pRphaR723d	PTU-Rhi4	II	1074795	55040	5.12098
NZ_CP013536.1	1	1	0	0	0	0	0	0	0	Rhizobium phaseoli	pRphaR650d	PTU-Rhi4	II	990934	55535	5.60431
NZ_CP013541.1	1	1	0	0	0	0	0	0	0	Rhizobium phaseoli	pRphaR630d	PTU-Rhi4	II	1144409	55060	4.81122
NZ_CP013546.1	1	1	0	0	0	0	0	0	0	Rhizobium phaseoli	pRphaR620d	PTU-Rhi4	II	1080727	55038	5.09268
NZ_CP013551.1	1	1	0	0	0	0	0	0	0	Rhizobium phaseoli	pRetR611d	PTU-Rhi4	II	990934	55535	5.60431
NZ_CP013555.1	1	0	1	0	0	0	0	0	0	Rhizobium phaseoli	pRphaN931c	PTU-Rhi7	II	453545	12148	2.67846
NZ_CP013556.1	1	1	0	0	0	0	0	0	0	Rhizobium phaseoli	pRphaN931d	PTU-Rhi4	II	1165895	55040	4.72084
NZ_CP013561.1	1	1	0	0	0	0	0	0	0	Rhizobium phaseoli	pRphaN841d	PTU-Rhi7	II	433209	48689	11.2391
NZ_CP013562.1	1	1	0	0	0	0	0	0	0	Rhizobium phaseoli	pRphaN841e	PTU-Rhi4	II	1201422	55040	4.58124
NZ_CP013566.1	1	0	1	0	0	0	0	0	0	Rhizobium phaseoli	pRphaN831c	PTU-Rhi7	II	453258	12148	2.68015
NZ_CP013567.1	1	1	0	0	0	0	0	0	0	Rhizobium phaseoli	pRphaN831d	PTU-Rhi4	II	1165895	55040	4.72084
NZ_CP013572.1	1	0	1	0	0	0	0	0	0	Rhizobium phaseoli	pRphaN671d	PTU-Rhi7	II	459642	12148	2.64293
NZ_CP013573.1	1	1	0	0	0	0	0	0	0	Rhizobium phaseoli	pRphaN771e	PTU-Rhi4	II	1189373	55038	4.62748
NZ_CP013578.1	1	0	1	0	0	0	0	0	0	Rhizobium phaseoli	pRphaN671d	PTU-Rhi7	II	459642	12148	2.64293
NZ_CP013579.1	1	1	0	0	0	0	0	0	0	Rhizobium phaseoli	pRphaN671e	PTU-Rhi4	II	1189373	55038	4.62748
NZ_CP013584.1	1	1	0	0	0	0	0	0	0	Rhizobium phaseoli	pRphaN261d	PTU-Rhi4	II	1074794	55040	5.12098
NZ_CP013589.1	1	1	0	0	0	0	0	0	0	Rhizobium phaseoli	pRphaN161d	PTU-Rhi4	II	1048055	55038	5.25144
NZ_CP013594.1	1	1	0	0	0	0	0	0	0	Rhizobium sp. N871	pRspN871d	PTU-Rhi4	II	752940	55034	7.30921
NZ_CP013600.1	1	1	0	0	0	0	0	0	0	Rhizobium sp. N741	pRspN741e	PTU-Rhi4	II	752910	55033	7.30937
NZ_CP013605.1	1	0	0	1	0	0	0	0	0	Rhizobium sp. N731	pRspN731d	PTU-Rhi4	II	488789	43990	8.99979
NZ_CP013634.1	1	0	1	0	0	0	0	0	0	Rhizobium sp. N324	pRspN324d	PTU-Rhi5	II	504141	22105	4.38469
NZ_CP013635.1	1	1	0	0	0	0	0	0	0	Rhizobium sp. N324	pRspN324e	-	-	667630	58516	8.76473
NZ_CP013641.1	1	0	1	0	0	0	0	0	0	Rhizobium sp. N541	pRspN541d	PTU-Rhi5	II	504214	22105	4.38405
NZ_CP013642.1	1	1	0	0	0	0	0	0	0	Rhizobium sp. N541	pRspN541e	-	-	661871	58516	8.841
NZ_CP013648.1	1	0	1	0	0	0	0	0	0	Rhizobium sp. N941	pRspN941d	PTU-Rhi5	II	505351	22105	4.37419
NZ_CP013649.1	1	1	0	0	0	0	0	0	0	Rhizobium sp. N941	pRspN941e	-	-	661872	58516	8.84098
NZ_CP013739.1	1	0	0	0	1	0	0	0	0	Streptomyces globisporus	SGLP1	-	-	167754	96418	57.4758
NZ_CP013744.1	1	0	1	0	0	0	0	0	0	Streptomyces sp. CdTB01	unnamed	-	-	288836	23527	8.14545
NZ_CP013832.1	1	1	0	0	0	0	0	0	0	Escherichia coli	pCD306	PTU-FE	-	145221	14414	9.92556
NZ_CP013917.1	1	0	1	0	0	0	0	0	0	Sphingomonas sp. LK11	unnamed2	-	-	122975	10840	8.8148
NZ_CP013929.1	1	0	0	1	0	0	0	0	0	Alteromonas mediterranea	pAMEDUM8_300	-	-	287708	105581	36.6973
NZ_CP013941.1	1	1	0	0	0	0	0	0	0	Cronobacter malonaticus	pCMA1	PTU-E24	II	126500	14431	11.4079
NZ_CP013954.1	1	0	1	0	0	0	0	0	0	Staphylococcus aureus	pNCCP14558	-	-	24729	10168	41.1177
NZ_CP013956.1	1	0	1	0	0	0	0	0	0	Staphylococcus aureus	pNCCP14562	-	-	24657	10294	41.7488
NZ_CP014009.1	1	1	0	0	0	0	0	0	0	Klebsiella pneumoniae	pRJF293	PTU-E21	I	224263	14463	6.44912
NZ_CP014011.1	1	1	0	0	0	0	0	0	0	Klebsiella pneumoniae	pRJF999	PTU-E21	I	228907	14463	6.31829
NZ_CP014063.1	1	0	1	0	0	0	0	0	0	Staphylococcus aureus	unnamed	PTU-Bac22	I	37980	15044	39.6103
NZ_CP014098.1	1	0	1	0	0	0	0	0	0	Shigella sonnei	unnamed3	PTU-E20	III	8141	7616	93.5512
NZ_CP014142.1	1	0	0	0	0	0	0	1	0	Thermus parvatiensis	pTP143	-	-	143277	20870	14.5662
NZ_CP014169.1	1	0	1	0	0	0	0	0	0	Sphingomonas panacis	unnamed	-	-	319133	22396	7.01776
NZ_CP014208.1	1	0	0	0	0	0	0	1	0	Pantoea ananatis	unnamed	PTU-E33	I	331058	23565	7.11809
NZ_CP014238.1	1	1	0	0	0	0	0	0	0	Moraxella osloensis	unnamed1	-	-	40342	14917	36.9764
NZ_CP014283.1	1	0	0	0	1	0	0	0	0	Bacillus thuringiensis	pBT1850636	-	-	635508	142578	22.4353
NZ_CP014284.1	1	0	1	0	0	0	0	0	0	Bacillus thuringiensis	pBT1850294	-	-	293705	21380	7.27941
NZ_CP014289.1	1	0	0	0	1	0	0	0	0	Bacillus thuringiensis	pBT1850046	-	-	46165	46165	100
NZ_CP014308.1	1	0	0	1	0	0	0	0	0	Burkholderia sp. PAMC 26561	unnamed1	-	-	793818	43102	5.42971
NZ_CP014309.1	1	0	0	1	0	0	0	0	0	Burkholderia sp. PAMC 26561	unnamed2	-	-	793876	43102	5.42931
NZ_CP014310.1	1	0	1	0	0	0	0	0	0	Burkholderia sp. PAMC 26561	unnamed3	-	-	601076	10843	1.80393
NZ_CP014489.1	1	1	0	0	0	0	0	0	0	Escherichia coli	pG749_1	PTU-FE	III	149732	14415	9.6272
NZ_CP014527.1	1	0	0	0	1	0	0	0	0	Haematospirillum jordaniae	unnamed 2	-	-	303116	56466	18.6285
NZ_CP014530.1	1	0	1	0	0	0	0	0	0	Enterococcus faecium	pl1	PTU-Lab18	II	223688	10264	4.58853
NZ_CP014532.1	1	0	1	0	0	0	0	0	0	Enterococcus faecium	pl3	PTU-Lab17	II	9310	8674	93.1686
NZ_CP014598.1	1	1	0	0	0	0	0	0	0	Yangia sp. CCB-MM3	unnamed2	-	-	274486	10393	3.78635
NZ_CP014599.1	1	0	1	0	0	0	0	0	0	Yangia sp. CCB-MM3	unnamed3	-	-	280527	22244	7.92936
NZ_CP014648.1	1	0	1	0	0	0	0	0	0	Klebsiella pneumoniae	pKPN-821	PTU-E4	-	40448	10810	26.7257
NZ_CP014942.1	1	0	0	1	0	0	0	0	0	Rhodococcus sp. BH4	unnamed	-	-	704258	44373	6.30067
NZ_CP014997.1	1	0	0	0	1	0	0	0	0	Salmonella enterica	unnamed	PTU-E39	I	81966	43998	53.6784
NZ_CP015006.1	1	1	0	0	0	0	0	0	0	Aminobacter aminovorans	pAA01	-	-	534207	10402	1.94719
NZ_CP015007.1	1	1	0	0	0	0	0	0	0	Aminobacter aminovorans	pAA02	-	-	451547	20654	4.57405
NZ_CP015009.1	1	1	0	0	0	0	0	0	0	Aminobacter aminovorans	pAA04	-	-	138061	12200	8.83667
NZ_CP015032.1	1	1	0	0	0	0	0	0	0	Burkholderia cenocepacia	pBcn842-1	-	-	244120	23883	9.7833
NZ_CP015063.1	1	1	0	0	0	0	0	0	0	Mesorhizobium ciceri	pMc1192	PTU-Rhi11	II	648231	20609	3.17927
NZ_CP015090.1	1	0	1	0	0	0	0	0	0	Pelagibaca abyssi	pPABY2	-	-	188936	18488	9.78532
NZ_CP015160.1	1	0	1	0	0	0	0	0	0	Escherichia coli	pECO-fce	-	III	212180	21990	10.3638
NZ_CP015177.1	1	0	0	1	0	0	0	0	0	Bacillus thuringiensis	pBMB267	-	-	267609	20720	7.74264
NZ_CP015237.1	1	0	0	1	0	0	0	0	0	Rhodococcus fascians	unnamed2	-	-	164725	42613	25.8692
NZ_CP015251.1	1	0	1	0	0	0	0	0	0	Bacillus thuringiensis	p174778	-	-	174778	10222	5.84856
NZ_CP015254.1	1	0	1	0	0	0	0	0	0	Bacillus thuringiensis	p81952	-	-	81952	10342	12.6196
NZ_CP015274.1	1	0	0	1	0	0	0	0	0	Mycobacterium chimaera	unnamed 2	PTU-Cor3	I	39889	39071	97.9493
NZ_CP015284.1	1	0	1	0	0	0	0	0	0	Streptococcus salivarius	unnamed	-	-	126555	22565	17.8302
NZ_CP015322.1	1	0	0	0	1	0	0	0	0	Mesorhizobium amorphae	pM0123d	-	-	948568	47275	4.98383
NZ_CP015351.1	1	0	1	0	0	0	0	0	0	Bacillus thuringiensis	p150790	-	-	150791	10324	6.84656
NZ_CP015384.1	1	0	1	0	0	0	0	0	0	Klebsiella pneumoniae	CN1_p2	PTU-E4	III	15100	11686	77.3907
NZ_CP015389.1	1	0	1	0	0	0	0	0	0	Klebsiella pneumoniae	NY9_p4	-	-	53300	11686	21.925
NZ_CP015396.1	1	0	1	0	0	0	0	0	0	Klebsiella pneumoniae	CR14_p4	-	-	110092	11686	10.6148
NZ_CP015419.1	1	0	0	1	0	0	0	0	0	Rhodovulum sulfidophilum	unnamed1	-	-	113163	40510	35.7979
NZ_CP015422.1	1	0	0	1	0	0	0	0	0	Rhodovulum sulfidophilum	unnamed	-	-	113522	40410	35.5966
NZ_CP015439.1	1	0	1	0	0	0	0	0	0	Anoxybacillus amylolyticus	pDSM15939_1	-	-	258230	38117	14.7609
NZ_CP015440.1	1	0	1	0	0	0	0	0	0	Anoxybacillus amylolyticus	pDSM15939_2	-	-	65295	10231	15.6689
NZ_CP015530.1	1	0	1	0	0	0	0	0	0	Rhodococcus sp. WB1	pWB1	-	-	224533	22445	9.9963
NZ_CP015591.1	1	0	1	0	0	0	0	0	0	Bacillus cereus	pAR41	-	-	40712	16090	39.5215
NZ_CP015729.1	1	0	1	0	0	0	0	0	0	Bacillus cereus	pBCA3	-	-	11778	7832	66.4969
NZ_CP015737.1	1	0	1	0	0	0	0	0	0	Shinella sp. HZN7	pShin-01	-	-	620539	10801	1.74058
NZ_CP015741.1	1	1	0	0	0	0	0	0	0	Shinella sp. HZN7	pShin-05	-	-	155026	20627	13.3055
NZ_CP015745.1	1	1	0	0	0	0	0	0	0	Shinella sp. HZN7	pShin-09	-	-	127666	20624	16.1547
NZ_CP015746.1	1	1	0	0	0	0	0	0	0	Shinella sp. HZN7	pShin-10	-	-	112708	20627	18.3013
NZ_CP015748.1	1	1	0	0	0	0	0	0	0	Shinella sp. HZN7	pShin-12	-	-	71917	12277	17.0711
NZ_CP015754.1	1	1	0	0	0	0	0	0	0	Klebsiella pneumoniae	unnamed1	-	-	165275	71857	43.4772
NZ_CP015818.1	1	0	1	0	0	0	0	0	0	Staphylococcus aureus	unnamed	PTU-Bac18	I	35415	10006	28.2536
NZ_CP015867.1	1	1	0	0	0	0	0	0	0	Streptomyces parvulus	pSPA1	-	-	617085	390736	63.3196
NZ_CP015885.1	1	0	1	0	0	0	0	0	0	Enterococcus faecalis	Efsorialis-p2	-	-	55548	12151	21.8748
NZ_CP015940.1	1	0	1	0	0	0	0	0	0	Legionella pneumophila	unnamed1	PTU-Leg1	I	58092	16919	29.1245
NZ_CP015989.1	1	1	0	0	0	0	0	0	0	Sphingobium sp. EP60837	pEP2	-	-	192095	20618	10.7332
NZ_CP016031.1	1	0	1	0	0	0	0	0	0	Legionella pneumophila	unnamed	PTU-Leg2	II	129884	22089	17.0067
NZ_CP016160.1	1	1	0	0	0	0	0	0	0	Klebsiella pneumoniae	unnamed1	-	-	165276	71856	43.4764
NZ_CP016164.1	1	0	1	0	0	0	0	0	0	Enterococcus faecium	ISMMS_VRE11_p1	PTU-Lab18	II	202822	10264	5.0606
NZ_CP016313.1	1	0	0	0	0	0	0	1	0	Thermus brockianus	pTB1	-	-	342792	20831	6.07686
NZ_CP016354.1	1	0	1	0	0	0	0	0	0	Prauserella marina	pPmarDSM45268	-	-	134495	22350	16.6177
NZ_CP016365.1	1	1	0	0	0	0	0	0	0	Phaeobacter porticola	pP97_a	-	-	218458	38567	17.6542
NZ_CP016368.1	1	0	0	1	0	0	0	0	0	Phaeobacter porticola	pP97_d	PTU-Rho1	II	70805	41008	57.9168
NZ_CP016407.1	1	0	0	0	1	0	0	0	0	Salmonella enterica	pFSIS1502169	PTU-I1	III	323122	55693	17.2359
NZ_CP016409.1	1	0	0	0	1	0	0	0	0	Salmonella enterica	pFSIS1502916	PTU-I1	III	322518	55693	17.2682
NZ_CP016411.1	1	0	0	0	1	0	0	0	0	Salmonella enterica	pN55391	PTU-I1	III	316814	55693	17.5791
NZ_CP016413.1	1	0	0	0	1	0	0	0	0	Salmonella enterica	pCVM44454	PTU-I1	III	316160	55693	17.6154
NZ_CP016458.1	1	1	0	0	0	0	0	0	0	Blastomonas sp. RAC04	pBSY18_2	-	-	152317	21685	14.2368
NZ_CP016482.1	1	1	0	0	0	0	0	0	0	Synechococcus sp. PCC 7117	unnamed5	PTU-Syn1	II	264782	17465	6.59599
NZ_CP016500.1	1	1	0	0	0	0	0	0	0	Agrobacterium sp. RAC06	pBSY240_1	-	-	323507	20873	6.4521
NZ_CP016630.1	1	0	1	0	0	0	0	0	0	Lactobacillus johnsonii	unnamed1	-	-	44763	24474	54.6746
NZ_CP016685.1	1	0	1	0	0	0	0	0	0	Lactococcus lactis	p158A	-	-	75119	28618	38.0969
NZ_CP016715.1	1	0	1	0	0	0	0	0	0	Lactococcus lactis	pUC063A	PTU-Lab24	I	75962	10177	13.3975
NZ_CP016726.1	1	0	1	0	0	0	0	0	0	Lactococcus lactis	pUC08A	-	-	89015	10183	11.4396
NZ_CP016736.1	1	0	1	0	0	0	0	0	0	Lactococcus lactis	pUC06C	-	-	23429	15114	64.5098
NZ_CP016815.1	1	1	0	0	0	0	0	0	0	Klebsiella pneumoniae	unamed	PTU-E21	I	212770	14463	6.79748
NZ_CP016821.1	1	1	0	0	0	0	0	0	0	Rhodococcus sp. p52	pDF01	-	-	170002	10966	6.45051
NZ_CP016869.1	1	0	1	0	0	0	0	0	0	Legionella pneumophila	unnamed	PTU-Leg1	I	68145	22089	32.4147
NZ_CP016871.1	1	0	1	0	0	0	0	0	0	Legionella pneumophila	unnamed	PTU-Leg1	I	68145	17031	24.9923
NZ_CP016875.1	1	0	1	0	0	0	0	0	0	Legionella pneumophila	unnamed	PTU-Leg1	I	68146	22089	32.4142
NZ_CP016891.1	1	0	0	1	0	0	0	0	0	Pantoea agglomerans	unnamed2	-	-	216117	41737	19.3122
NZ_CP016898.1	1	0	1	0	0	0	0	0	0	Acinetobacter soli	pGFJ2	-	-	78649	22303	28.3576
NZ_CP017017.1	1	0	1	0	0	0	0	0	0	Bacillus sp. ABP14	pABP14	-	-	11199	10254	91.5617
NZ_CP017041.1	1	0	0	1	0	0	0	0	0	Propionibacterium sp. oral taxon 193	unnamed1	-	-	77702	28236	36.3388
NZ_CP017078.1	1	1	0	0	0	0	0	0	0	Novosphingobium resinovorum	pSA3	-	-	354886	20624	5.81144
NZ_CP017103.1	1	1	0	0	0	0	0	0	0	Rhizobium gallicum	pRgalIE4872a	PTU-Rhi9	II	176006	14609	8.30029
NZ_CP017108.1	1	0	1	0	0	0	0	0	0	Lactobacillus salivarius	pLS_1	PTU-Lab30	I	279615	16160	5.77938
NZ_CP017303.1	1	0	0	1	0	0	0	0	0	Rhodococcus sp. YL-1	pYLL1	-	-	393079	43672	11.1102
NZ_CP017304.1	1	0	0	1	0	0	0	0	0	Rhodococcus sp. YL-1	pYLL2	-	-	339489	56092	16.5225
NZ_CP017356.1	1	0	1	0	0	0	0	0	0	Lactobacillus plantarum	pL125-2	-	-	47816	10447	21.8483
NZ_CP017365.1	1	0	1	0	0	0	0	0	0	Lactobacillus plantarum	pL1277-2	PTU-Lab34	II	64302	13820	21.4923
NZ_CP017366.1	1	0	1	0	0	0	0	0	0	Lactobacillus plantarum	pL1277-3	-	-	47816	10447	21.8483
NZ_CP017367.1	1	0	1	0	0	0	0	0	0	Lactobacillus plantarum	pL1277-4	-	-	31304	8391	26.8049
NZ_CP017377.1	1	0	1	0	0	0	0	0	0	Lactobacillus plantarum	pL1708-3	-	-	14369	10130	70.499
NZ_CP017381.1	1	0	1	0	0	0	0	0	0	Lactobacillus plantarum	pL11623-2	PTU-Lab22	II	41908	12151	28.9945
NZ_CP017573.1	1	0	1	0	0	0	0	0	0	Bacillus thuringiensis	PSCG61	-	-	61350	10195	16.6178
NZ_CP017591.1	1	0	0	0	0	0	0	1	0	Pantoea stewartii	pDSJ10	-	-	304641	23565	7.73533
NZ_CP017753.1	1	0	0	1	0	0	0	0	0	Cupriavidus sp. USMAHM13	unnamed1	-	-	278189	42820	15.3924
NZ_CP017759.1	1	0	0	1	0	0	0	0	0	Cupriavidus necator	pENH92	-	-	426602	43090	10.1007
NZ_CP018073.1	1	0	1	0	0	0	0	0	0	Enterococcus faecium	unnamed3	PTU-Lab18	II	170854	10264	6.00747
NZ_CP018077.1	1	0	0	0	0	0	0	1	0	Sulfitobacter sp. AM1-D1	unnamed1	-	-	185176	16344	8.8262
NZ_CP018081.1	1	1	0	0	0	0	0	0	0	Sulfitobacter sp. AM1-D1	unnamed5	-	-	348874	32710	9.37588
NZ_CP018096.1	1	0	0	1	0	0	0	0	0	Chelatococcus daeguensis	pTAD1	-	-	534877	32529	6.08159
NZ_CP018225.1	1	1	0	0	0	0	0	0	0	Sphingomonas sp. JJ-A5	pHSL4	-	-	182640	20612	11.2856
NZ_CP018231.1	1	0	1	0	0	0	0	0	0	Rhizobium leguminosarum	unnamed3	-	-	339300	21485	6.33215
NZ_CP018234.1	1	0	0	1	0	0	0	0	0	Rhizobium leguminosarum	unnamed6	-	-	236058	37473	15.8745
NZ_CP018338.1	1	1	0	0	0	0	0	0	0	Klebsiella pneumoniae	pKp_Goe_414-2	PTU-E21	I	202175	14463	7.1537
NZ_CP018425.1	1	0	1	0	0	0	0	0	0	Klebsiella pneumoniae	pMNCRE69_1	PTU-E4	III	15270	8172	53.5167
NZ_CP018431.1	1	0	1	0	0	0	0	0	0	Klebsiella pneumoniae	pMNCRE78_1	PTU-E4	III	18890	18890	100
NZ_CP018433.1	1	0	1	0	0	0	0	0	0	Klebsiella pneumoniae	pMNCRE53_1	PTU-E4	III	15273	8172	53.5062
NZ_CP018445.1	1	0	1	0	0	0	0	0	0	Klebsiella pneumoniae	pKp_Goe_917-4	PTU-E4	III	9294	8647	93.0385
NZ_CP018742.1	1	0	1	0	0	0	0	0	0	Bacillus cereus	pFORC47_2	-	-	213830	12193	5.70219
NZ_CP018775.2	1	1	0	0	0	0	0	0	0	Escherichia coli	unnamed5	PTU-FE	-	174847	14415	8.24435
NZ_CP018827.1	1	0	1	0	0	0	0	0	0	Enterococcus faecium	p1_ISMMS_VRE12	PTU-Lab18	II	259837	10264	3.95017
NZ_CP018829.1	1	0	1	0	0	0	0	0	0	Enterococcus faecium	p3_ISMMS_VRE12	PTU-Lab17	II	13141	10375	78.9514
NZ_CP018832.1	1	0	1	0	0	0	0	0	0	Enterococcus faecium	p1_ISMMS_VRE9	PTU-Lab18	II	259837	10264	3.95017
NZ_CP018834.1	1	0	1	0	0	0	0	0	0	Enterococcus faecium	p3_ISMMS_VRE9	PTU-Lab17	II	13141	10375	78.9514
NZ_CP018875.1	1	0	1	0	0	0	0	0	0	Bacillus megaterium	unnamed2	-	-	167030	26511	15.872
NZ_CP018986.1	1	0	1	0	0	0	0	0	0	Escherichia coli	pECAZ146_5	PTU-E7	III	6075	6075	100
NZ_CP018994.1	1	1	0	0	0	0	0	0	0	Escherichia coli	pECAZ147_1	PTU-FE	-	154853	14415	9.30883
NZ_CP019001.1	1	1	0	0	0	0	0	0	0	Escherichia coli	pECAZ155_KPC	-	-	272202	14415	5.2957
NZ_CP019010.1	1	0	1	0	0	0	0	0	0	Escherichia coli	pECAZ161_KPC	-	-	55746	11686	20.9629
NZ_CP019018.1	1	1	0	0	0	0	0	0	0	Escherichia coli	pEC244_2	PTU-FE	-	158911	22903	14.4125
NZ_CP019037.1	1	1	0	0	0	0	0	0	0	Massilia putida	unnamed2	-	-	457181	32369	7.08013
NZ_CP019049.1	1	1	0	0	0	0	0	0	0	Klebsiella pneumoniae	pRJA166b	PTU-E21	I	228613	14463	6.32641
NZ_CP019083.1	1	0	0	0	0	1	0	0	0	Paludisphaera borealis	PALBO1	-	-	111833	41083	36.736
NZ_CP019223.1	1	0	0	1	0	0	0	0	0	Mycobacterium chimaera	pDHQP20152271_2	PTU-Cor3	I	39887	34261	85.8952
NZ_CP019231.1	1	0	1	0	0	0	0	0	0	Bacillus thuringiensis	pYGD30	-	-	30343	7806	25.7259
NZ_CP019232.1	1	0	0	1	0	0	0	0	0	Bacillus thuringiensis	pYGD36	-	-	36974	36974	100
NZ_CP019286.1	1	0	1	0	0	0	0	0	0	Halobiforma lacisalsi	pHLAJ5I	-	-	216196	23261	10.7592
NZ_CP019308.1	1	1	0	0	0	0	0	0	0	Phaeobacter inhibens	pDOK1-1-1	PTU-Rho4	II	241798	38511	15.9269
NZ_CP019310.1	1	1	0	0	0	0	0	0	0	Phaeobacter inhibens	pDOK1-1-3	PTU-Rho5	II	78194	13571	17.3556
NZ_CP019311.1	1	0	0	1	0	0	0	0	0	Phaeobacter inhibens	pDOK1-1-4	PTU-Rho1	II	68760	41850	60.8639
NZ_CP019315.1	1	0	0	0	0	0	0	1	0	Tateyamaria omphalii	pDOK1-4-3	-	-	77607	21035	27.1045
NZ_CP019316.1	1	0	1	0	0	0	0	0	0	Tateyamaria omphalii	pDOK1-4-4	-	-	60538	22090	36.4895
NZ_CP019459.1	1	0	0	0	0	0	1	0	0	Streptomyces autolyticus	unnamed2	PTU-Str1	I	46799	46799	100
NZ_CP019461.1	1	0	0	0	0	0	1	0	0	Streptomyces autolyticus	unnamed4	PTU-Str1	I	15583	15583	100
NZ_CP019462.1	1	0	0	0	0	0	1	0	0	Streptomyces autolyticus	unnamed5	PTU-Str1	I	15584	15584	100
NZ_CP019463.1	1	0	0	0	0	0	1	0	0	Streptomyces autolyticus	unnamed6	PTU-Str1	I	15586	15586	100
NZ_CP019464.1	1	0	0	0	0	0	1	0	0	Streptomyces autolyticus	unnamed7	PTU-Str1	I	15601	15601	100
NZ_CP019564.1	1	0	1	0	0	0	0	0	0	Staphylococcus aureus	pSR01	PTU-Bac18	I	20658	7780	37.661
NZ_CP019631.1	1	0	0	1	0	0	0	0	0	Labrenzia aggregata	unnamed1	-	-	407152	43090	10.5833
NZ_CP019729.1	1	0	1	0	0	0	0	0	0	Jeotgalibaca dankookensis	unnamed	-	-	20440	15236	74.5401
NZ_CP019912.1	1	0	1	0	0	0	0	0	0	blood disease bacterium A2-HR MARDI	unnamed	-	-	1486041	10879	0.732079
NZ_CP020021.1	1	0	1	0	0	0	0	0	0	Staphylococcus aureus	unnamed1	-	-	27617	10294	37.2741
NZ_CP020031.1	1	0	1	0	0	0	0	0	0	Geobacillus thermodenitrificans	pGeo12a	-	-	58808	25190	42.8343
NZ_CP020041.1	1	0	0	0	0	0	0	1	0	Streptomyces sp. 3211	p3211-2	-	-	240209	21095	8.78194
NZ_CP020043.1	1	1	0	0	0	0	0	0	0	Streptomyces katrae	pS3-4_1	-	-	348805	309863	88.8356
NZ_CP020044.1	1	1	0	0	0	0	0	0	0	Streptomyces katrae	pS3-4_2	-	-	202794	188691	93.0457
NZ_CP020066.1	1	0	1	0	0	0	0	0	0	Klebsiella pneumoniae	unitig_5	-	-	72663	11686	16.0825
NZ_CP020075.1	1	0	1	0	0	0	0	0	0	Klebsiella pneumoniae	tig00000005	-	-	22062	6941	31.4613
NZ_CP020331.1	1	0	0	0	1	0	0	0	0	Martelella mediterranea	pMM593	-	-	593079	65438	11.0336
NZ_CP020385.1	1	0	0	1	0	0	0	0	0	Rhodovulum sp. MB263	pRSMBA	-	-	238713	44368	18.5863
NZ_CP020460.1	1	0	1	0	0	0	0	0	0	Lactobacillus sakei	pFAM18311_1	-	-	84581	33963	40.1544
NZ_CP020540.1	1	1	0	0	0	0	0	0	0	Sphingobium herbicidovorans	pSHV1	-	-	312167	33100	10.6033
NZ_CP020613.1	1	0	1	0	0	0	0	0	0	Paracoccus contaminans	unnamed	-	-	93982	21434	22.8065
NZ_CP020745.1	1	0	0	1	0	0	0	0	0	Bacillus mycoides	unnamed2	-	-	114265	47623	41.6777
NZ_CP020859.1	1	0	1	0	0	0	0	0	0	Lactobacillus salivarius	unnamed1	PTU-Lab30	I	264403	10243	3.87401
NZ_CP020898.1	1	0	1	0	0	0	0	0	0	Rhizobium phaseoli	pRetBra5b	PTU-Rhi7	II	392817	12148	3.09253
NZ_CP020900.1	1	1	0	0	0	0	0	0	0	Rhizobium phaseoli	pRphaBra5d	-	-	1144005	55038	4.81099
NZ_CP020909.1	1	0	1	0	0	0	0	0	0	Rhizobium etli	pRetNXC12c	PTU-Rhi5	II	505136	22003	4.35586
NZ_CP020911.1	1	1	0	0	0	0	0	0	0	Rhizobium etli	pRetNXC12e	PTU-Rhi4	II	978479	55079	5.62904
NZ_CP020934.1	1	1	0	0	0	0	0	0	0	Escherichia coli	unnamed1	PTU-FE	III	151137	14415	9.5377
NZ_CP020949.1	1	1	0	0	0	0	0	0	0	Rhizobium sp. CIAT894	pRheCIAT894b	-	-	273667	14684	5.36565
NZ_CP020952.1	1	1	0	0	0	0	0	0	0	Rhizobium sp. CIAT894	pRheCIAT894e	-	-	718394	53825	7.49241
NZ_CP021032.1	1	0	1	0	0	0	0	0	0	Rhizobium sp. NXC14	pRspNXC14b	-	-	773015	22003	2.84639
NZ_CP021033.1	1	0	0	1	0	0	0	0	0	Rhizobium sp. NXC14	pRspNXC14c	PTU-Rhi4	II	889015	43990	4.94817
NZ_CP021063.1	1	0	0	1	0	0	0	0	0	Bacillus thuringiensis	poh2	PTU-Bac27	I	113294	37568	33.1597
NZ_CP021071.1	1	0	1	0	0	0	0	0	0	Mesorhizobium sp. WSM1497	pWSM1497	PTU-Rhi11	II	531629	21883	4.11622
NZ_CP021127.1	1	1	0	0	0	0	0	0	0	Rhizobium sp. Kim5	pRetKim5c	-	-	655866	55012	8.38769
NZ_CP021212.1	1	0	1	0	0	0	0	0	0	Escherichia coli	pB171_90	-	-	90229	10927	12.1103
NZ_CP021214.1	1	1	0	0	0	0	0	0	0	Sinorhizobium meliloti	pSmeRU11b	-	-	86642	20639	23.821
NZ_CP021216.1	1	0	0	1	0	0	0	0	0	Sinorhizobium meliloti	pSmeRU11d	-	-	166875	51238	30.7044
NZ_CP021253.1	1	0	0	1	0	0	0	0	0	Corynebacterium striatum	pCs-Na-1	-	-	25501	25501	100
NZ_CP021548.1	1	0	1	0	0	0	0	0	0	Klebsiella pneumoniae	tig00000005	-	-	22633	9075	40.0963
NZ_CP021756.1	1	0	1	0	0	0	0	0	0	Klebsiella pneumoniae	unitig_5	-	-	22632	11686	51.6349
NZ_CP021779.1	1	0	1	0	0	0	0	0	0	Enterobacter cloacae	unitig_4	PTU-E4	III	15028	6718	44.7032
NZ_CP021798.1	1	1	0	0	0	0	0	0	0	Sinorhizobium meliloti	psymA	PTU-Rhi2	I	1363628	15497	1.13645
NZ_CP021801.1	1	1	0	0	0	0	0	0	0	Sinorhizobium meliloti	psymA	PTU-Rhi2	I	1412628	20621	1.45976
NZ_CP021807.1	1	0	0	1	0	0	0	0	0	Sinorhizobium meliloti	accessoryA	-	-	158363	52065	32.877
NZ_CP021809.1	1	1	0	0	0	0	0	0	0	Sinorhizobium meliloti	psymA	PTU-Rhi2	I	1549593	20621	1.33074
NZ_CP021811.1	1	1	0	0	0	0	0	0	0	Sinorhizobium meliloti	accessoryA	-	-	247065	20624	8.3476
NZ_CP021819.1	1	1	0	0	0	0	0	0	0	Sinorhizobium meliloti	psymA	PTU-Rhi2	I	892745	38088	4.26639
NZ_CP021824.1	1	1	0	0	0	0	0	0	0	Sinorhizobium meliloti	psymA	PTU-Rhi2	I	1597380	20621	1.29093
NZ_CP021827.1	1	1	0	0	0	0	0	0	0	Sinorhizobium meliloti	psymA	PTU-Rhi2	I	1279723	15497	1.21097
NZ_CP021831.1	1	0	1	0	0	0	0	0	0	Sinorhizobium meliloti	psymB	PTU-Rhi1	II	1628141	22188	1.36278
NZ_CP021837.1	1	0	1	0	0	0	0	0	0	Klebsiella pneumoniae	tig00000601_pilon	PTU-E4	III	15271	9780	64.043
NZ_CP021860.1	1	0	1	0	0	0	0	0	0	Klebsiella pneumoniae	tig00000007_pilon	-	-	24749	11686	47.2181
NZ_CP021880.1	1	1	0	0	0	0	0	0	0	Escherichia coli	tig00001069_pilon	PTU-FE	-	169449	14415	8.50698
NZ_CP021906.1	1	0	1	0	0	0	0	0	0	Staphylococcus aureus	pG477	-	-	27490	10294	37.4463
NZ_CP021908.1	1	0	1	0	0	0	0	0	0	Staphylococcus aureus	pG478	-	-	27490	10294	37.4463
NZ_CP021938.1	1	0	1	0	0	0	0	0	0	Escherichia coli	unitig_4	PTU-FE	-	75318	10927	14.5078
NZ_CP021998.2	1	0	1	0	0	0	0	0	0	Lactobacillus plantarum	pPLP-1	PTU-Lab23	III	13713	10390	75.7675
NZ_CP022118.1	1	1	0	0	0	0	0	0	0	Salmonella enterica	unnamed1	-	-	416444	71577	17.1877
NZ_CP022140.1	1	0	1	0	0	0	0	0	0	Salmonella enterica	unnamed1	-	-	109681	11485	10.4713
NZ_CP022166.1	1	1	0	0	0	0	0	0	0	Escherichia coli	pM160133_p2	PTU-FE	-	173624	14415	8.30242
NZ_CP022224.1	1	0	0	1	0	0	0	0	0	Mycobacterium chimaera	unnamed1	PTU-Cor3	I	33560	30428	90.6675
NZ_CP022308.1	1	1	0	0	0	0	0	0	0	Alcanivorax sp. N3-7A	unnamed1	-	-	427202	41176	9.63853
NZ_CP022346.1	1	0	1	0	0	0	0	0	0	Bacillus thuringiensis	unnamed1	-	-	326530	23102	7.075
NZ_CP022370.1	1	1	0	0	0	0	0	0	0	Bosea sp. AS-1	unnamed1	-	-	189990	20747	10.92
NZ_CP022371.1	1	1	0	0	0	0	0	0	0	Bosea sp. AS-1	unnamed2	-	-	112144	20609	18.3773
NZ_CP022419.1	1	1	0	0	0	0	0	0	0	Sulfitobacter pseudonitzschiae	pSMR1-4	-	-	209222	25984	12.4193
NZ_CP022429.1	1	0	0	0	0	0	0	1	0	Pantoea ananatis	p_unamed1	PTU-E33	I	328324	23565	7.17736
NZ_CP022542.1	1	0	1	0	0	0	0	0	0	Antarctobacter heliothermus	pSMS3-2	-	-	154467	24218	15.6784
NZ_CP022565.1	1	0	0	1	0	0	0	0	0	Rhizobium leguminosarum	pSK01	PTU-Rhi6	I	976232	43993	4.50641
NZ_CP022566.1	1	0	1	0	0	0	0	0	0	Rhizobium leguminosarum	pSK02	PTU-Rhi5	II	549819	22003	4.00186
NZ_CP022667.1	1	0	1	0	0	0	0	0	0	Rhizobium leguminosarum	pPR2	PTU-Rhi5	II	605219	22003	3.63554
NZ_CP022984.1	1	0	1	0	0	0	0	0	0	Bacillus kochii	pBkBDGP4A	-	-	137143	23037	16.7978
NZ_CP022991.1	1	0	0	1	0	0	0	0	0	Paraburkholderia sp. BN5	pBN1	-	-	664981	42844	6.44289
NZ_CP023145.1	1	1	0	0	0	0	0	0	0	Escherichia coli	pEGY3	-	-	87173	14415	16.5361
NZ_CP023152.1	1	0	0	1	0	0	0	0	0	Mycobacterium chimaera	pFLAC0070_1	-	-	247522	79484	32.1119
NZ_FO818638.1	1	0	0	0	1	0	0	0	0	Xenorhabdus bovienii	megaplasmid	-	-	177250	65529	36.9698
NZ_FO834905.1	1	1	0	0	0	0	0	0	0	Klebsiella pneumoniae	II	-	-	121703	14463	11.8838
NZ_HG916853.1	1	1	0	0	0	0	0	0	0	Rhizobium favelukesii	II	-	-	151687	20645	13.6103
NZ_HG938354.1	1	0	1	0	0	0	0	0	0	Neorhizobium galegae	II	-	-	1807065	21844	1.20881
NZ_HG938356.1	1	0	1	0	0	0	0	0	0	Neorhizobium galegae	II	-	-	1638739	21844	1.33298
NZ_HG938357.1	1	1	0	0	0	0	0	0	0	Neorhizobium galegae	III	-	-	175279	10961	6.25346
NZ_KP100338.1	1	0	0	0	1	0	0	0	0	Photobacterium damselae	pPHDP70	-	-	68686	51527	75.0182
NZ_LK021128.1	1	0	0	1	0	0	0	0	0	Vibrio anguillarum	III	-	-	66798	43147	64.5933
NZ_LN609303.1	1	1	0	0	0	0	0	0	0	Acetobacter ghanensis	1P	-	-	161207	20576	12.7637
NZ_LN614828.1	1	0	1	0	0	0	0	0	0	Legionella fallonii	II	-	-	238761	18928	7.92759
NZ_LN681226.1	1	0	1	0	0	0	0	0	0	Legionella hackeliae	II	PTU-Leg2	II	129882	22089	17.007
NZ_LN831788.1	1	0	0	0	0	1	0	0	0	Streptomyces leeuwenhoekii	pSLE1	-	-	86370	41050	47.5281
NZ_LN831789.1	1	0	1	0	0	0	0	0	0	Streptomyces leeuwenhoekii	pSLE2	-	-	132226	20258	15.3207
NZ_LN890519.1	1	0	0	0	1	0	0	0	0	Salmonella enterica	2	PTU-E39	I	98756	48242	48.8497
NZ_LN890521.1	1	0	0	1	0	0	0	0	0	Salmonella enterica	2	PTU-E39	I	98776	48252	48.8499
NZ_LT009691.1	1	0	1	0	0	0	0	0	0	Staphylococcus aureus	2	PTU-Bac16	III	25689	10294	40.0716
NZ_LT598658.1	1	0	1	0	0	0	0	0	0	Legionella pneumophila	2	PTU-Leg2	II	129881	20851	16.0539
NZ_LT598664.1	1	0	1	0	0	0	0	0	0	Enterococcus faecium	2	PTU-Lab18	II	197153	10264	5.20611
NZ_LT599050.1	1	0	1	0	0	0	0	0	0	Lactococcus lactis	pA12-1	-	-	5736	5736	100
NZ_LT599051.1	1	0	1	0	0	0	0	0	0	Lactococcus lactis	pA12-2	-	-	9105	9105	100
NZ_LT599053.1	1	0	1	0	0	0	0	0	0	Lactococcus lactis	pA12-4	-	-	69485	11827	17.0209
NZ_LT604075.1	1	0	1	0	0	0	0	0	0	Lactobacillus salivarius	II	PTU-Lab30	I	244638	10419	4.25895
NZ_LT703509.1	1	0	0	1	0	0	0	0	0	Mycobacterium chimaera	5	PTU-Cor3	I	39887	34938	87.5924
NZ_LT838199.1	1	0	0	1	0	0	0	0	0	Escherichia coli	pWI1-incI1	PTU-I1	III	83831	11536	13.761
